# Supplementary material for: Blood transcriptome analysis in a buck-ewe hybrid points towards an nuclear factor-kappa B lymphoproliferative autoimmune disorder
Source: Sci Rep. 2023 Jul 24;13:11964. doi: 10.1038/s41598-023-38407-z (PMC10366220; doi:10.1038/s41598-023-38407-z)
Supplement: Supplementary file 2 — Supplementary Information 2. [file 41598_2023_38407_MOESM2_ESM.xlsx]

## Sheet: geep_unique_bp
Supplementary File S2: Tabular results of comparative gene cluster enrichment analysis of buck-ewe hybrid genes expressed from the maternal or the paternal genome.
ID	Description	GeneRatio	BgRatio	pvalue	p.adjust	qvalue	geneID	Count
GO:0006913	nucleocytoplasmic transport	27/718	308/18800	5.58023e-05	0.124997	0.117537	SUMO1/MAVS/LTV1/GAS6/APPL1/NUP54/THOC3/HHEX/ELAVL1/KPNA4/WASHC4/NUP155/HIKESHI/RANBP2/ALKBH5/CTDSPL2/ZC3H12A/PPM1A/RPAIN/PKD1/RIOK2/THOC7/TCF7L2/CRY2/NUP35/KPNB1/ATF2	27
GO:0051169	nuclear transport	27/718	308/18800	5.58023e-05	0.124997	0.117537	SUMO1/MAVS/LTV1/GAS6/APPL1/NUP54/THOC3/HHEX/ELAVL1/KPNA4/WASHC4/NUP155/HIKESHI/RANBP2/ALKBH5/CTDSPL2/ZC3H12A/PPM1A/RPAIN/PKD1/RIOK2/THOC7/TCF7L2/CRY2/NUP35/KPNB1/ATF2	27
GO:0045061	thymic T cell selection	6/718	22/18800	0.000134171	0.129197	0.121486	GATA3/TOX/ITPKB/CD28/JAG2/SRF	6
GO:0033077	T cell differentiation in thymus	11/718	78/18800	0.000176558	0.129197	0.121486	GATA3/NKAP/BCL2/FADD/CCR6/TOX/ITPKB/CD28/JAG2/PRKDC/SRF	11
GO:0043122	regulation of I-kappaB kinase/NF-kappaB signaling	22/718	254/18800	0.000313614	0.129197	0.121486	TRAF4/MAVS/USP10/FASLG/FADD/TAB3/UBE2N/TRIM34/TRIM21/NOD2/RIOK3/TLE1/CANT1/TRAF5/TRIM14/PPM1B/ZC3H12A/PPM1A/PDPK1/PIM2/TRIM27/CHUK	22
GO:0051052	regulation of DNA metabolic process	34/718	472/18800	0.000316188	0.129197	0.121486	GATA3/TIPIN/UBQLN4/USP9X/FAM168A/MPV17/NEK7/UBE2N/ACTL6A/PKIB/EYA3/NSD2/TOX/PPP4R3B/LPIN1/CHTF8/BABAM2/KMT5B/PDS5A/CD28/FIGNL1/ZRANB3/KLF4/SLX4/TENT4B/TP53BP1/KDM1A/DFFA/YY1/AXIN2/PRKDC/ATF1/UIMC1/CDAN1	34
GO:0032479	regulation of type I interferon production	12/718	98/18800	0.000352671	0.129197	0.121486	POLA1/MAVS/POLR3B/ITCH/PTPRS/TRIM21/RIOK3/PPM1B/TOMM70/YY1/IFIH1/CHUK	12
GO:0032606	type I interferon production	12/718	98/18800	0.000352671	0.129197	0.121486	POLA1/MAVS/POLR3B/ITCH/PTPRS/TRIM21/RIOK3/PPM1B/TOMM70/YY1/IFIH1/CHUK	12
GO:0030098	lymphocyte differentiation	29/718	382/18800	0.00036685	0.129197	0.121486	GATA3/NKAP/BCL2/NFKBID/GAS6/CR2/FADD/CD83/HHEX/IKZF3/CCR6/TOX/ITPKB/PPP2R3C/PATZ1/CD28/JAG2/GON4L/ZC3H12A/SOX13/RUNX3/LAG3/IL15/CRTAM/LRRC8A/YY1/PRKDC/SRF/ATF2	29
GO:0051291	protein heterooligomerization	6/718	27/18800	0.000452246	0.129197	0.121486	ZNF777/MAT2A/ZNF746/CPSF7/PKD1/FARSA	6
GO:0017038	protein import	19/718	210/18800	0.000459808	0.129197	0.121486	SUMO1/MAVS/PAM16/APPL1/PEX3/NUP54/ELAVL1/KPNA4/NUP155/PEX26/HIKESHI/RANBP2/TOMM70/ZC3H12A/RPAIN/CRY2/NUP35/KPNB1/ATF2	19
GO:0045058	T cell selection	8/718	49/18800	0.00049032	0.129197	0.121486	GATA3/BCL2/TOX/ITPKB/CD28/JAG2/IL15/SRF	8
GO:2001020	regulation of response to DNA damage stimulus	21/718	246/18800	0.000515585	0.129197	0.121486	PSMD10/BCL2/UBQLN4/FAM168A/UBE2N/ACTL6A/EYA3/BCL2L1/NSD2/PPP4R3B/BABAM2/KMT5B/MARCHF7/FIGNL1/ZNF385A/YJU2/TP53BP1/KDM1A/AXIN2/PRKDC/UIMC1	21
GO:0002708	positive regulation of lymphocyte mediated immunity	13/718	117/18800	0.000529384	0.129197	0.121486	GATA3/SH2D1A/CADM1/FADD/NSD2/NOD2/KMT5B/CD28/DENND1B/TP53BP1/LAG3/CRTAM/LTA	13
GO:0010506	regulation of autophagy	26/718	336/18800	0.000544713	0.129197	0.121486	TBC1D25/CPTP/TRIB3/BCL2/USP10/HIF1A/UBQLN4/ATP6V0E2/TAB3/GPSM1/TRIM34/TRIM21/NOD2/VPS13C/TRIM14/MAPK8/PAFAH1B2/ZC3H12A/DNM1L/HSPB8/SNRNP70/VPS35/LARP1/PIM2/ULK2/TRIM27	26
GO:0009615	response to virus	29/718	392/18800	0.000557766	0.129197	0.121486	GATA3/ADARB1/BCL2/MAPK11/MAVS/CLPB/HIF1A/POLR3B/ITCH/FADD/TTC4/TRIM34/TRIM11/BCL2L1/USP15/TRIM21/RIOK3/PLSCR1/ZNF175/PPM1B/TOMM70/ZC3H12A/DDIT4/IL15/PIM2/IFIH1/TRIM27/ATF2/CHUK	29
GO:0045619	regulation of lymphocyte differentiation	17/718	181/18800	0.000588587	0.129197	0.121486	GATA3/NKAP/NFKBID/GAS6/CD83/IKZF3/TOX/ITPKB/PPP2R3C/CD28/ZC3H12A/SOX13/RUNX3/LAG3/IL15/CRTAM/PRKDC	17
GO:0061912	selective autophagy	10/718	76/18800	0.000607353	0.129197	0.121486	KLHL3/UBA5/RETREG3/NOD2/RETREG1/ARFIP2/VPS13C/HSPB8/ULK2/LRBA	10
GO:0016236	macroautophagy	24/718	306/18800	0.000725881	0.129197	0.121486	TBC1D25/SNX14/HIF1A/UBQLN4/ATP6V0E2/KLHL3/UBA5/GPSM1/RETREG3/NOD2/RETREG1/ARFIP2/VPS13C/MAPK8/PAFAH1B2/HSPB8/WDR45B/VPS35/LARP1/ATG9A/VTI1A/ULK2/ATG10/LRBA	24
GO:0007249	I-kappaB kinase/NF-kappaB signaling	23/718	288/18800	0.000726321	0.129197	0.121486	TRAF4/MAVS/USP10/FASLG/FADD/TAB3/UBE2N/TRIM34/TRIM21/NOD2/RIOK3/TLE1/CANT1/TRAF5/TRIM14/PPM1B/ZC3H12A/PPM1A/IRAK2/PDPK1/PIM2/TRIM27/CHUK	23
GO:0006282	regulation of DNA repair	15/718	152/18800	0.000728298	0.129197	0.121486	UBQLN4/FAM168A/UBE2N/ACTL6A/EYA3/NSD2/PPP4R3B/BABAM2/KMT5B/FIGNL1/TP53BP1/KDM1A/AXIN2/PRKDC/UIMC1	15
GO:0006607	NLS-bearing protein import into nucleus	5/718	20/18800	0.000770092	0.129197	0.121486	NUP54/KPNA4/RANBP2/NUP35/KPNB1	5
GO:0045621	positive regulation of lymphocyte differentiation	12/718	107/18800	0.000788202	0.129197	0.121486	GATA3/NKAP/NFKBID/GAS6/CD83/TOX/ITPKB/PPP2R3C/SOX13/RUNX3/IL15/PRKDC	12
GO:0051607	defense response to virus	23/718	290/18800	0.00079815	0.129197	0.121486	ADARB1/BCL2/MAVS/CLPB/POLR3B/ITCH/FADD/TTC4/TRIM34/TRIM11/BCL2L1/USP15/TRIM21/RIOK3/PLSCR1/ZNF175/PPM1B/TOMM70/ZC3H12A/DDIT4/IL15/IFIH1/TRIM27	23
GO:0031365	N-terminal protein amino acid modification	6/718	30/18800	0.000822916	0.129197	0.121486	PDF/NAA35/METAP1D/PPM1B/NAA16/PPM1A	6
GO:0002705	positive regulation of leukocyte mediated immunity	14/718	138/18800	0.000824175	0.129197	0.121486	GATA3/SH2D1A/MAVS/CADM1/FADD/NSD2/NOD2/KMT5B/CD28/DENND1B/TP53BP1/LAG3/CRTAM/LTA	14
GO:0006997	nucleus organization	14/718	138/18800	0.000824175	0.129197	0.121486	SUMO1/TMEM170A/REEP4/SUV39H1/NUP54/USP50/PLEC/IRAG2/LPIN1/NUP155/PHF8/GOLM1/SRPK1/NUP35	14
GO:0006302	double-strand break repair	22/718	273/18800	0.000833495	0.129197	0.121486	POLA1/UBQLN4/TRIP13/UBE2N/ACTL6A/MARF1/EYA3/NSD2/PPP4R3B/BABAM2/KMT5B/FIGNL1/SLX4/RAD54L/TP53BP1/KDM1A/MCM9/YY1/XRCC4/PRKDC/RECQL4/UIMC1	22
GO:0140546	defense response to symbiont	23/718	291/18800	0.000836318	0.129197	0.121486	ADARB1/BCL2/MAVS/CLPB/POLR3B/ITCH/FADD/TTC4/TRIM34/TRIM11/BCL2L1/USP15/TRIM21/RIOK3/PLSCR1/ZNF175/PPM1B/TOMM70/ZC3H12A/DDIT4/IL15/IFIH1/TRIM27	23
GO:0140014	mitotic nuclear division	23/718	293/18800	0.000917422	0.137002	0.128825	REEP4/EML4/SMC1A/KIF22/ZWINT/PDXP/CENPC/TRIP13/STAG1/ZNF207/TOM1L2/CHTF8/CDCA8/PDS5A/CD28/BUB1/CEP192/RIOK2/TOM1L1/SMC4/CDKN1B/KPNB1/KIF2A	23
GO:0016925	protein sumoylation	8/718	54/18800	0.000956781	0.13827	0.130018	SUMO1/ARNT/UBA2/RANBP2/UHRF2/PIAS1/IFIH1/TRIM27	8
GO:0042770	signal transduction in response to DNA damage	16/718	174/18800	0.0010581	0.145078	0.13642	PSMD10/MDC1/USP10/TIPIN/TIPRL/BABAM2/MARCHF7/ZNF385A/CCND1/YJU2/TP53BP1/KDM1A/PRKDC/CDKN1B/ATF2/UIMC1	16
GO:0018206	peptidyl-methionine modification	4/718	13/18800	0.00114467	0.145078	0.13642	PDF/NAA35/METAP1D/NAA16	4
GO:0035721	intraciliary retrograde transport	4/718	13/18800	0.00114467	0.145078	0.13642	IFT122/TTC21B/DYNC2I2/TTC21A	4
GO:0006606	protein import into nucleus	15/718	159/18800	0.00115706	0.145078	0.13642	SUMO1/MAVS/APPL1/NUP54/ELAVL1/KPNA4/NUP155/HIKESHI/RANBP2/ZC3H12A/RPAIN/CRY2/NUP35/KPNB1/ATF2	15
GO:0030217	T cell differentiation	21/718	263/18800	0.00121583	0.145078	0.13642	GATA3/NKAP/BCL2/NFKBID/FADD/CD83/CCR6/TOX/ITPKB/PATZ1/CD28/JAG2/ZC3H12A/SOX13/RUNX3/LAG3/IL15/CRTAM/PRKDC/SRF/ATF2	21
GO:1903131	mononuclear cell differentiation	30/718	433/18800	0.00129221	0.145078	0.13642	GATA3/NKAP/BCL2/NFKBID/GAS6/TMEM176B/CR2/FADD/CD83/HHEX/IKZF3/CCR6/TOX/ITPKB/PPP2R3C/PATZ1/CD28/JAG2/GON4L/ZC3H12A/SOX13/RUNX3/LAG3/IL15/CRTAM/LRRC8A/YY1/PRKDC/SRF/ATF2	30
GO:0032608	interferon-beta production	8/718	57/18800	0.00137452	0.145078	0.13642	MAVS/POLR3B/PTPRS/RIOK3/PPM1B/TOMM70/YY1/IFIH1	8
GO:0032648	regulation of interferon-beta production	8/718	57/18800	0.00137452	0.145078	0.13642	MAVS/POLR3B/PTPRS/RIOK3/PPM1B/TOMM70/YY1/IFIH1	8
GO:0070534	protein K63-linked ubiquitination	8/718	57/18800	0.00137452	0.145078	0.13642	ITCH/UBE2N/TRIM21/NOD2/UBE2G1/TRAF5/PELI3/TRIM27	8
GO:0007093	mitotic cell cycle checkpoint signaling	13/718	130/18800	0.00142469	0.145078	0.13642	MDC1/TIPIN/ZWINT/NAE1/TRIP13/ZNF207/BABAM2/BUB1/CCND1/PRKDC/CDKN1B/ATF2/UIMC1	13
GO:0042594	response to starvation	17/718	196/18800	0.00142854	0.145078	0.13642	BCL2/GAS6/SUV39H1/STK26/ACADM/EIF2S1/MAPK8/SIK2/RIPOR1/ZC3H12A/WDR45B/LARP1/TTC5/ASNS/ULK2/EIF2AK3/ATF2	17
GO:0098586	cellular response to virus	10/718	85/18800	0.00146497	0.145078	0.13642	MAPK11/CLPB/HIF1A/USP15/RIOK3/TOMM70/ZC3H12A/IFIH1/ATF2/CHUK	10
GO:0051170	import into nucleus	15/718	163/18800	0.00148595	0.145078	0.13642	SUMO1/MAVS/APPL1/NUP54/ELAVL1/KPNA4/NUP155/HIKESHI/RANBP2/ZC3H12A/RPAIN/CRY2/NUP35/KPNB1/ATF2	15
GO:0042254	ribosome biogenesis	23/718	304/18800	0.00149613	0.145078	0.13642	RPP40/ERI3/LTV1/SUV39H1/SURF6/MPHOSPH10/YTHDF2/METTL17/NOL8/RIOK3/EFL1/MPHOSPH6/ESF1/TENT4B/RIOK2/RBFA/DDX18/MTERF3/PRKDC/DCAF13/MAK16/DHX29/NIP7	23
GO:0033033	negative regulation of myeloid cell apoptotic process	4/718	14/18800	0.00155441	0.145078	0.13642	BCL2/NOD2/ITPKB/CLEC5A	4
GO:0042754	negative regulation of circadian rhythm	4/718	14/18800	0.00155441	0.145078	0.13642	SUV39H1/CIPC/SUV39H2/CRY2	4
GO:0061709	reticulophagy	4/718	14/18800	0.00155441	0.145078	0.13642	UBA5/RETREG3/RETREG1/ULK2	4
GO:0032388	positive regulation of intracellular transport	17/718	198/18800	0.00159423	0.145302	0.136631	MAVS/GAS6/TBC1D20/MLC1/STX18/MAPK8/CTDSPL2/RIPOR1/ZC3H12A/PPM1A/RAB29/RAB21/PCM1/RIOK2/TCF7L2/TM9SF4/C2CD5	17
GO:1901797	negative regulation of signal transduction by p53 class mediator	6/718	34/18800	0.00163732	0.145302	0.136631	PSMD10/BCL2/MARCHF7/ZNF385A/YJU2/KDM1A	6
GO:0045936	negative regulation of phosphate metabolic process	30/718	440/18800	0.00165411	0.145302	0.136631	PRKRIP1/TRIB3/ADARB1/PPP1R16B/SMYD3/NCK2/ENSA/HHEX/PLEC/CADM4/LATS2/PKIB/TIPRL/PPP4R3B/LPIN1/ZC3H12A/PPM1E/DUSP19/PDPK1/DDIT4/PIK3IP1/DNAJA1/CRY2/LAX1/PPP1R11/PRKDC/GIT1/CDKN1B/IBTK/TRIM27	30
GO:0010563	negative regulation of phosphorus metabolic process	30/718	441/18800	0.00171237	0.147527	0.138723	PRKRIP1/TRIB3/ADARB1/PPP1R16B/SMYD3/NCK2/ENSA/HHEX/PLEC/CADM4/LATS2/PKIB/TIPRL/PPP4R3B/LPIN1/ZC3H12A/PPM1E/DUSP19/PDPK1/DDIT4/PIK3IP1/DNAJA1/CRY2/LAX1/PPP1R11/PRKDC/GIT1/CDKN1B/IBTK/TRIM27	30
GO:0002764	immune response-regulating signaling pathway	32/718	482/18800	0.00180364	0.148568	0.139701	GATA3/SH2D1A/GCSAM/BCL2/NFKBID/CLPB/ITCH/CR2/NFATC2/APPL1/EIF2B1/UBE2N/PTPRS/USP15/NOD2/RIOK3/PLSCR1/CD28/TLR1/MAPK8/GCSAML/KLHL6/TNFRSF21/ZC3H12A/VAV3/RAB29/DENND1B/IRAK2/PDPK1/LAX1/IFIH1/PLEKHA1	32
GO:1904019	epithelial cell apoptotic process	12/718	118/18800	0.00185625	0.148568	0.139701	GATA3/GAS6/FASLG/BCL2L1/CASP6/ECSCR/EIF2S1/JAG2/ANGPTL4/PDPK1/TCF7L2/ATF2	12
GO:0019079	viral genome replication	13/718	134/18800	0.00187486	0.148568	0.139701	ADARB1/BCL2/MAVS/GAS6/TBC1D20/HTATSF1/PLSCR1/SRPK1/CD28/ZC3H12A/RAB29/LARP1/IFIH1	13
GO:0006470	protein dephosphorylation	22/718	291/18800	0.00189313	0.148568	0.139701	LRRC39/BCL2/PPP1R16B/PDXP/PTP4A3/ENSA/RPRD1A/PTPN21/PTPRS/EYA3/TIPRL/PPP4R3B/PTPRA/PPP1CB/PPM1B/CTDSPL2/PPM1A/PPM1E/DUSP19/CRY2/PPP1R11/PPP3CC	22
GO:0016447	somatic recombination of immunoglobulin gene segments	8/718	60/18800	0.00192558	0.148568	0.139701	CCR6/NSD2/KMT5B/CD28/TP53BP1/YY1/XRCC4/PRKDC	8
GO:0000280	nuclear division	30/718	446/18800	0.00203099	0.148568	0.139701	REEP4/EML4/SMC1A/KIF22/ZWINT/PDXP/MLH3/STRA8/ZSCAN21/CENPC/TRIP13/STAG1/ZNF207/TOM1L2/MARF1/CHTF8/CDCA8/PDS5A/CD28/FIGNL1/BUB1/SLX4/CEP192/RAD54L/RIOK2/TOM1L1/SMC4/CDKN1B/KPNB1/KIF2A	30
GO:0032897	negative regulation of viral transcription	4/718	15/18800	0.00205607	0.148568	0.139701	TRIM11/TRIM21/TRIM14/TRIM27	4
GO:0043518	negative regulation of DNA damage response, signal transduction by p53 class mediator	4/718	15/18800	0.00205607	0.148568	0.139701	PSMD10/MARCHF7/YJU2/KDM1A	4
GO:1902036	regulation of hematopoietic stem cell differentiation	4/718	15/18800	0.00205607	0.148568	0.139701	ITCH/YTHDF2/N4BP2L2/PRKDC	4
GO:1902166	negative regulation of intrinsic apoptotic signaling pathway in response to DNA damage by p53 class mediator	4/718	15/18800	0.00205607	0.148568	0.139701	BCL2/MARCHF7/ZNF385A/KDM1A	4
GO:0010508	positive regulation of autophagy	13/718	136/18800	0.00214054	0.152216	0.143132	HIF1A/GPSM1/TRIM34/TRIM21/NOD2/TRIM14/PAFAH1B2/ZC3H12A/HSPB8/LARP1/PIM2/ULK2/TRIM27	13
GO:0031331	positive regulation of cellular catabolic process	30/718	449/18800	0.00224567	0.155038	0.145786	SUMO1/ZFAND2A/PSMD10/TRIB3/HIF1A/ITCH/YTHDF2/TNRC6C/GPSM1/TRIM34/TUT7/TRIM21/NOD2/ARNT/ECSCR/TRIM14/PIAS1/PAFAH1B2/ZC3H12A/TENT4B/HSPB8/RNFT1/CPT1A/VPS35/LARP1/TTC5/PIM2/ULK2/CNOT2/TRIM27	30
GO:0000075	cell cycle checkpoint signaling	15/718	170/18800	0.00224944	0.155038	0.145786	MDC1/TIPIN/ZWINT/NAE1/TRIP13/ZNF207/TIPRL/BABAM2/BUB1/CCND1/TP53BP1/PRKDC/CDKN1B/ATF2/UIMC1	15
GO:1903008	organelle disassembly	12/718	121/18800	0.00229652	0.155885	0.146582	HIF1A/UBA5/RETREG3/RETREG1/ARFIP2/VPS13C/DNM1L/WDR45B/ATG9A/ULK2/GFM2/LRBA	12
GO:0019058	viral life cycle	23/718	317/18800	0.00255952	0.168584	0.158523	ADARB1/BCL2/MAVS/GAS6/ITCH/TBC1D20/HTATSF1/CR2/TRIM34/TRIM11/TRIM21/PLSCR1/SRPK1/CD28/TRIM14/CLEC5A/MVB12B/ZC3H12A/RAB29/LARP1/IFIH1/TRIM27/F11R	23
GO:0048285	organelle fission	32/718	493/18800	0.00256321	0.168584	0.158523	REEP4/EML4/SMC1A/KIF22/ZWINT/PDXP/MLH3/STRA8/ZSCAN21/CENPC/TRIP13/STAG1/ZNF207/TOM1L2/MARF1/CHTF8/CDCA8/PDS5A/CD28/FIGNL1/BUB1/SLX4/DNM1L/CEP192/RAD54L/RIOK2/TOM1L1/VPS35/SMC4/CDKN1B/KPNB1/KIF2A	32
GO:1903900	regulation of viral life cycle	13/718	139/18800	0.0025965	0.168584	0.158523	ADARB1/BCL2/MAVS/TRIM34/TRIM11/TRIM21/PLSCR1/SRPK1/CD28/TRIM14/LARP1/IFIH1/TRIM27	13
GO:0051259	protein complex oligomerization	19/718	244/18800	0.00269875	0.170459	0.160286	ZNF777/UGDH/ELAVL1/KCTD10/CEP57/MAT2A/ZNF746/KCND1/YME1L1/ABCA3/SLC9A1/CPSF7/ZC3H12A/DNM1L/PKD1/TP53BP1/VPS35/FARSA/LRRC8A	19
GO:0061647	histone H3-K9 modification	7/718	50/18800	0.00275198	0.170459	0.160286	GATA3/ZNF274/SUV39H1/KDM4C/SUV39H2/KDM1A/SETD5	7
GO:0045089	positive regulation of innate immune response	13/718	140/18800	0.00276506	0.170459	0.160286	SH2D1A/MAVS/POLR3B/CADM1/FADD/CASP6/NOD2/RIOK3/PLSCR1/TOMM70/LAG3/CRTAM/PRKDC	13
GO:0051054	positive regulation of DNA metabolic process	20/718	263/18800	0.00278371	0.170459	0.160286	USP9X/FAM168A/NEK7/UBE2N/ACTL6A/PKIB/EYA3/NSD2/TOX/LPIN1/CHTF8/BABAM2/KMT5B/CD28/KLF4/SLX4/TP53BP1/PRKDC/ATF1/UIMC1	20
GO:0070646	protein modification by small protein removal	15/718	174/18800	0.00281562	0.170459	0.160286	COPS2/USP10/TADA1/ITCH/USP9X/USP50/USP15/TRIM21/BABAM2/COPS7B/ZC3H12A/USP45/COPS5/UIMC1/ATXN7L3	15
GO:0002706	regulation of lymphocyte mediated immunity	15/718	175/18800	0.00297416	0.172068	0.161799	GATA3/SH2D1A/CR2/CADM1/FADD/NSD2/NOD2/KMT5B/CD28/AHR/DENND1B/TP53BP1/LAG3/CRTAM/LTA	15
GO:0016032	viral process	28/718	418/18800	0.00298672	0.172068	0.161799	ADARB1/BCL2/MAVS/GAS6/ITCH/TBC1D20/HTATSF1/CR2/SP1/FUT8/MGAT1/TRIM34/TRIM11/BCL2L1/TRIM21/PLSCR1/GALNT1/SRPK1/CD28/TRIM14/CLEC5A/MVB12B/ZC3H12A/RAB29/LARP1/IFIH1/TRIM27/F11R	28
GO:0046631	alpha-beta T cell activation	14/718	158/18800	0.00298842	0.172068	0.161799	GATA3/NKAP/BCL2/NFKBID/ITCH/CD83/TOX/ITPKB/CD28/ZC3H12A/RUNX3/IL15/CRTAM/ATF2	14
GO:0071887	leukocyte apoptotic process	11/718	109/18800	0.00300366	0.172068	0.161799	HIF1A/GAS6/PDCD1/FASLG/FADD/NOD2/ITPKB/TNFRSF21/RAPGEF2/DFFA/GIMAP8	11
GO:0010212	response to ionizing radiation	13/718	142/18800	0.00312904	0.172068	0.161799	GATA3/BCL2/EYA3/BCL2L1/BABAM2/FIGNL1/CCND1/RAD54L/TP53BP1/KDM1A/XRCC4/PRKDC/UIMC1	13
GO:0050792	regulation of viral process	14/718	159/18800	0.00316524	0.172068	0.161799	ADARB1/BCL2/MAVS/TBC1D20/TRIM34/TRIM11/TRIM21/PLSCR1/SRPK1/CD28/TRIM14/LARP1/IFIH1/TRIM27	14
GO:0001556	oocyte maturation	5/718	27/18800	0.00321485	0.172068	0.161799	YTHDF2/NPR2/TRIP13/TUT7/INSL3	5
GO:0009267	cellular response to starvation	14/718	160/18800	0.00335053	0.172068	0.161799	BCL2/GAS6/SUV39H1/STK26/EIF2S1/MAPK8/SIK2/RIPOR1/ZC3H12A/WDR45B/TTC5/ASNS/EIF2AK3/ATF2	14
GO:0006310	DNA recombination	23/718	324/18800	0.0033595	0.172068	0.161799	UBQLN4/MLH3/APEX2/TRIP13/UBE2N/ACTL6A/CCR6/TSN/NSD2/KMT5B/CD28/FIGNL1/ZRANB3/SLX4/RAD54L/RPAIN/TP53BP1/KDM1A/MCM9/YY1/XRCC4/PRKDC/RECQL4	23
GO:0034497	protein localization to phagophore assembly site	4/718	17/18800	0.00337355	0.172068	0.161799	ARFIP2/WDR45B/ATG9A/LRBA	4
GO:0036124	histone H3-K9 trimethylation	4/718	17/18800	0.00337355	0.172068	0.161799	ZNF274/SUV39H1/KDM4C/SUV39H2	4
GO:0046827	positive regulation of protein export from nucleus	4/718	17/18800	0.00337355	0.172068	0.161799	GAS6/CTDSPL2/PPM1A/TCF7L2	4
GO:1902165	regulation of intrinsic apoptotic signaling pathway in response to DNA damage by p53 class mediator	4/718	17/18800	0.00337355	0.172068	0.161799	BCL2/MARCHF7/ZNF385A/KDM1A	4
GO:0051567	histone H3-K9 methylation	6/718	39/18800	0.00337991	0.172068	0.161799	ZNF274/SUV39H1/KDM4C/SUV39H2/KDM1A/SETD5	6
GO:0034968	histone lysine methylation	12/718	127/18800	0.00343293	0.172804	0.162491	GATA3/ZNF274/SUV39H1/PHF20/SMYD3/KDM4C/NSD2/KMT5B/SUV39H2/NSD3/KDM1A/SETD5	12
GO:0015748	organophosphate ester transport	13/718	145/18800	0.00374733	0.183121	0.172193	CPTP/ATP10A/FASLG/ABCB1/PRELID3B/PLSCR1/OSBPL5/SLC37A4/ABCA3/GLTPD2/SLC29A1/ATG9A/LRRC8A	13
GO:0002253	activation of immune response	26/718	386/18800	0.00384119	0.183121	0.172193	GATA3/SH2D1A/GCSAM/BCL2/MAVS/NFKBID/CR2/NFATC2/APPL1/EIF2B1/UBE2N/CASP6/NOD2/PLSCR1/CD28/TOMM70/GCSAML/KLHL6/TNFRSF21/ZC3H12A/VAV3/RAB29/DENND1B/LAX1/PRKDC/PLEKHA1	26
GO:0009100	glycoprotein metabolic process	26/718	386/18800	0.00384119	0.183121	0.172193	BCL2/ALG14/HIF1A/POMK/ALG11/AGA/TMTC4/UGDH/GALNT7/FUT8/MGAT1/GGTA1/MAGT1/PPARD/GALNT1/RFT1/CANT1/OSTC/UST/MARCHF6/ST6GALNAC6/DPM2/IL15/TCF7L2/POMGNT1/DHDDS	26
GO:0007007	inner mitochondrial membrane organization	6/718	40/18800	0.00385035	0.183121	0.172193	APOOL/APOO/OMA1/TIMM10B/MTX2/TOMM70	6
GO:0031667	response to nutrient levels	29/718	446/18800	0.00388255	0.183121	0.172193	BCL2/GAS6/SUV39H1/STK26/OMA1/ENSA/PLEC/CYBB/ACADM/PPARD/NOD2/EIF2S1/KYNU/MAPK8/SIK2/CCND1/RIPOR1/ZC3H12A/WDR45B/CPT1A/IL15/LARP1/TTC5/ASNS/ULK2/LTA/SRF/EIF2AK3/ATF2	29
GO:0045930	negative regulation of mitotic cell cycle	18/718	234/18800	0.00391828	0.183121	0.172193	BCL2/MDC1/TIPIN/ZWINT/NAE1/TRIP13/ZNF207/TOM1L2/BABAM2/KLF4/BUB1/CCND1/TOM1L1/CDK2AP2/PRKDC/CDKN1B/ATF2/UIMC1	18
GO:0045786	negative regulation of cell cycle	26/718	387/18800	0.00397377	0.183121	0.172193	GATA3/BCL2/MDC1/TIPIN/ZWINT/NAE1/SUV39H1/NPR2/HHEX/TRIP13/ZNF207/TOM1L2/LATS2/TIPRL/BABAM2/KLF4/BUB1/CCND1/TP53BP1/RUNX3/TOM1L1/CDK2AP2/PRKDC/CDKN1B/ATF2/UIMC1	26
GO:0007059	chromosome segregation	24/718	348/18800	0.0039973	0.183121	0.172193	EML4/SMC1A/KIF22/ZWINT/TLK1/USP9X/MLH3/CENPC/TRIP13/STAG1/ZNF207/RIOK3/PLSCR1/CHTF8/CDCA8/PDS5A/SRPK1/OIP5/BUB1/SLX4/RIOK2/AXIN2/SMC4/KPNB1	24
GO:2001021	negative regulation of response to DNA damage stimulus	9/718	82/18800	0.00400578	0.183121	0.172193	PSMD10/BCL2/UBQLN4/BCL2L1/MARCHF7/ZNF385A/YJU2/TP53BP1/KDM1A	9
GO:0022613	ribonucleoprotein complex biogenesis	29/718	448/18800	0.00413313	0.186258	0.175142	RPP40/ERI3/LTV1/SUV39H1/SURF6/MPHOSPH10/ZRSR2/YTHDF2/METTL17/NOL8/RAMAC/RIOK3/EFL1/SRPK1/CPSF7/MPHOSPH6/GEMIN6/ESF1/TENT4B/YJU2/RIOK2/RBFA/DDX18/MTERF3/PRKDC/DCAF13/MAK16/DHX29/NIP7	29
GO:0048535	lymph node development	4/718	18/18800	0.00420786	0.186258	0.175142	FADD/TOX/IL15/LTA	4
GO:0071786	endoplasmic reticulum tubular network organization	4/718	18/18800	0.00420786	0.186258	0.175142	TMEM170A/REEP2/REEP4/RTN3	4
GO:0048599	oocyte development	7/718	54/18800	0.00427965	0.186258	0.175142	BCL2/YTHDF2/TDRD7/NPR2/TRIP13/TUT7/INSL3	7
GO:0002703	regulation of leukocyte mediated immunity	18/718	236/18800	0.00428227	0.186258	0.175142	GATA3/SH2D1A/MAVS/CR2/CADM1/FADD/NSD2/NOD2/KMT5B/CD28/BCR/AHR/DENND1B/TP53BP1/PDPK1/LAG3/CRTAM/LTA	18
GO:0002714	positive regulation of B cell mediated immunity	6/718	41/18800	0.00436759	0.18635	0.175229	NSD2/NOD2/KMT5B/CD28/TP53BP1/LTA	6
GO:0002891	positive regulation of immunoglobulin mediated immune response	6/718	41/18800	0.00436759	0.18635	0.175229	NSD2/NOD2/KMT5B/CD28/TP53BP1/LTA	6
GO:0048469	cell maturation	15/718	183/18800	0.00452616	0.191294	0.179878	GATA3/BCL2/HIF1A/CATSPER2/YTHDF2/TDRD7/NPR2/FARP2/TRIP13/TUT7/CCR6/INSL3/KDM1A/IL15/ANKS1A	15
GO:0034504	protein localization to nucleus	21/718	294/18800	0.00460261	0.192707	0.181206	SUMO1/MAVS/APPL1/NUP54/HHEX/ELAVL1/PLRG1/KPNA4/LATS2/NOL8/NUP155/HIKESHI/RANBP2/DCLK2/ZC3H12A/RPAIN/CRY2/NUP35/KPNB1/EIF2AK3/ATF2	21
GO:0016445	somatic diversification of immunoglobulins	8/718	69/18800	0.00466489	0.193004	0.181486	CCR6/NSD2/KMT5B/CD28/TP53BP1/YY1/XRCC4/PRKDC	8
GO:0018205	peptidyl-lysine modification	26/718	392/18800	0.00469586	0.193004	0.181486	SUMO1/GATA3/ZNF274/TADA1/SUV39H1/PHF20/SMYD3/ATAT1/KDM4C/ACTL6A/NSD2/ARNT/KMT5B/SUV39H2/UBA2/BRPF1/RANBP2/UHRF2/PIAS1/NSD3/KDM1A/IFIH1/TRIM27/ATF2/SETD5/ATXN7L3	26
GO:0044774	mitotic DNA integrity checkpoint signaling	9/718	85/18800	0.00508935	0.19305	0.181529	MDC1/TIPIN/NAE1/BABAM2/CCND1/PRKDC/CDKN1B/ATF2/UIMC1	9
GO:0002562	somatic diversification of immune receptors via germline recombination within a single locus	8/718	70/18800	0.00509502	0.19305	0.181529	CCR6/NSD2/KMT5B/CD28/TP53BP1/YY1/XRCC4/PRKDC	8
GO:0006487	protein N-linked glycosylation	8/718	70/18800	0.00509502	0.19305	0.181529	ALG14/ALG11/FUT8/MGAT1/MAGT1/RFT1/OSTC/DHDDS	8
GO:0016444	somatic cell DNA recombination	8/718	70/18800	0.00509502	0.19305	0.181529	CCR6/NSD2/KMT5B/CD28/TP53BP1/YY1/XRCC4/PRKDC	8
GO:0009101	glycoprotein biosynthetic process	22/718	316/18800	0.00511231	0.19305	0.181529	BCL2/ALG14/POMK/ALG11/TMTC4/UGDH/GALNT7/FUT8/MGAT1/GGTA1/MAGT1/GALNT1/RFT1/CANT1/OSTC/UST/ST6GALNAC6/DPM2/IL15/TCF7L2/POMGNT1/DHDDS	22
GO:0060218	hematopoietic stem cell differentiation	5/718	30/18800	0.00516467	0.19305	0.181529	ITCH/YTHDF2/N4BP2L2/PRKDC/SRF	5
GO:1902230	negative regulation of intrinsic apoptotic signaling pathway in response to DNA damage	5/718	30/18800	0.00516467	0.19305	0.181529	BCL2/BCL2L1/MARCHF7/ZNF385A/KDM1A	5
GO:0007006	mitochondrial membrane organization	11/718	117/18800	0.00517019	0.19305	0.181529	BCL2/APOOL/APOO/OMA1/TIMM10B/MTX2/BCL2L1/SLC9A1/MAPK8/TOMM70/ATF2	11
GO:0042752	regulation of circadian rhythm	11/718	117/18800	0.00517019	0.19305	0.181529	SUV39H1/USP9X/CIPC/RBM4B/SUV39H2/PPP1CB/ARNTL/MAPK8/PER3/CRY2/PRKDC	11
GO:0006490	oligosaccharide-lipid intermediate biosynthetic process	4/718	19/18800	0.00517098	0.19305	0.181529	ALG14/ALG11/RFT1/DHDDS	4
GO:0046782	regulation of viral transcription	4/718	19/18800	0.00517098	0.19305	0.181529	TRIM11/TRIM21/TRIM14/TRIM27	4
GO:0034204	lipid translocation	7/718	56/18800	0.0052493	0.19354	0.181989	ATP10A/FASLG/ABCB1/PLSCR1/RFT1/ABCA3/ATG9A	7
GO:0045580	regulation of T cell differentiation	13/718	151/18800	0.00528042	0.19354	0.181989	GATA3/NKAP/NFKBID/CD83/TOX/ITPKB/CD28/ZC3H12A/SOX13/RUNX3/LAG3/IL15/CRTAM	13
GO:0000338	protein deneddylation	3/718	10/18800	0.00544331	0.19354	0.181989	COPS2/COPS7B/COPS5	3
GO:0033327	Leydig cell differentiation	3/718	10/18800	0.00544331	0.19354	0.181989	CCND1/SGPL1/PLEKHA1	3
GO:0090557	establishment of endothelial intestinal barrier	3/718	10/18800	0.00544331	0.19354	0.181989	AFDN/RAPGEF2/F11R	3
GO:0097049	motor neuron apoptotic process	3/718	10/18800	0.00544331	0.19354	0.181989	ADARB1/FADD/ATF2	3
GO:0000819	sister chromatid segregation	16/718	205/18800	0.00550814	0.193635	0.182079	EML4/SMC1A/KIF22/ZWINT/CENPC/TRIP13/STAG1/ZNF207/CHTF8/CDCA8/PDS5A/BUB1/RIOK2/AXIN2/SMC4/KPNB1	16
GO:0007346	regulation of mitotic cell cycle	30/718	478/18800	0.00553244	0.193635	0.182079	BCL2/MDC1/TIPIN/ZWINT/PDXP/NAE1/APPL1/NEK7/TRIP13/PLRG1/ZNF207/TOM1L2/BABAM2/KLHL18/CD28/KLF4/BUB1/CCND1/MTA3/PKD1/RIOK2/TOM1L1/ASNS/CDK2AP2/PIM2/PRKDC/WDR62/CDKN1B/ATF2/UIMC1	30
GO:0015914	phospholipid transport	10/718	102/18800	0.0056033	0.194595	0.182982	CPTP/ATP10A/FASLG/ABCB1/PRELID3B/PLSCR1/OSBPL5/ABCA3/GLTPD2/ATG9A	10
GO:0002429	immune response-activating cell surface receptor signaling pathway	21/718	300/18800	0.00577803	0.195132	0.183486	GATA3/SH2D1A/GCSAM/BCL2/NFKBID/CR2/NFATC2/APPL1/EIF2B1/UBE2N/PLSCR1/CD28/GCSAML/KLHL6/TNFRSF21/ZC3H12A/VAV3/RAB29/DENND1B/LAX1/PLEKHA1	21
GO:0002757	immune response-activating signal transduction	21/718	300/18800	0.00577803	0.195132	0.183486	GATA3/SH2D1A/GCSAM/BCL2/NFKBID/CR2/NFATC2/APPL1/EIF2B1/UBE2N/PLSCR1/CD28/GCSAML/KLHL6/TNFRSF21/ZC3H12A/VAV3/RAB29/DENND1B/LAX1/PLEKHA1	21
GO:0018023	peptidyl-lysine trimethylation	7/718	57/18800	0.00579177	0.195132	0.183486	ZNF274/SUV39H1/KDM4C/KMT5B/SUV39H2/NSD3/SETD5	7
GO:0043123	positive regulation of I-kappaB kinase/NF-kappaB signaling	15/718	188/18800	0.00579298	0.195132	0.183486	MAVS/FASLG/FADD/TAB3/UBE2N/TRIM34/TRIM21/NOD2/CANT1/TRAF5/TRIM14/PPM1A/PIM2/TRIM27/CHUK	15
GO:0009791	post-embryonic development	9/718	87/18800	0.00592929	0.195438	0.183775	GATA3/BCL2/ACADM/SELENOP/KLF4/MMUT/MYO1E/SGPL1/PLEKHA1	9
GO:0006486	protein glycosylation	17/718	225/18800	0.00593295	0.195438	0.183775	ALG14/POMK/ALG11/TMTC4/GALNT7/FUT8/MGAT1/GGTA1/MAGT1/GALNT1/RFT1/OSTC/ST6GALNAC6/DPM2/IL15/POMGNT1/DHDDS	17
GO:0043413	macromolecule glycosylation	17/718	225/18800	0.00593295	0.195438	0.183775	ALG14/POMK/ALG11/TMTC4/GALNT7/FUT8/MGAT1/GGTA1/MAGT1/GALNT1/RFT1/OSTC/ST6GALNAC6/DPM2/IL15/POMGNT1/DHDDS	17
GO:0050851	antigen receptor-mediated signaling pathway	18/718	244/18800	0.00602784	0.195977	0.184281	GATA3/SH2D1A/GCSAM/BCL2/NFKBID/NFATC2/EIF2B1/UBE2N/CD28/GCSAML/KLHL6/TNFRSF21/ZC3H12A/VAV3/RAB29/DENND1B/LAX1/PLEKHA1	18
GO:0000070	mitotic sister chromatid segregation	14/718	171/18800	0.00603681	0.195977	0.184281	EML4/SMC1A/KIF22/ZWINT/CENPC/TRIP13/ZNF207/CHTF8/CDCA8/PDS5A/BUB1/RIOK2/SMC4/KPNB1	14
GO:0070584	mitochondrion morphogenesis	4/718	20/18800	0.0062712	0.198719	0.186859	PLEC/BCL2L1/PANK2/DNM1L	4
GO:1900225	regulation of NLRP3 inflammasome complex assembly	4/718	20/18800	0.0062712	0.198719	0.186859	CPTP/ATAT1/NEK7/USP50	4
GO:0009994	oocyte differentiation	7/718	58/18800	0.00637506	0.198719	0.186859	BCL2/YTHDF2/TDRD7/NPR2/TRIP13/TUT7/INSL3	7
GO:0000422	autophagy of mitochondrion	9/718	88/18800	0.00638739	0.198719	0.186859	HIF1A/RETREG1/ARFIP2/VPS13C/DNM1L/WDR45B/ATG9A/ULK2/LRBA	9
GO:0007029	endoplasmic reticulum organization	9/718	88/18800	0.00638739	0.198719	0.186859	TMEM170A/REEP2/REEP4/EMC9/RTN3/CAMLG/STX18/POLR2M/EIF2AK3	9
GO:0061726	mitochondrion disassembly	9/718	88/18800	0.00638739	0.198719	0.186859	HIF1A/RETREG1/ARFIP2/VPS13C/DNM1L/WDR45B/ATG9A/ULK2/LRBA	9
GO:0009895	negative regulation of catabolic process	22/718	324/18800	0.00680609	0.203821	0.191657	CPTP/BCL2/FHIT/UBQLN4/TAB3/ELAVL1/PSME3IP1/NRG1/MARCHF7/TRAF5/CAMLG/SLC25A12/LAPTM4B/TENT4B/PKP1/SNRNP70/DDIT4/VPS35/LARP1/DFFA/AXIN2/GIT1	22
GO:0034470	ncRNA processing	27/718	424/18800	0.00683543	0.203821	0.191657	RPP40/ERI3/SUV39H1/MPHOSPH10/YTHDF2/METTL1/ZC3H7B/NOL8/ELP1/TUT7/TSN/RIOK3/NSUN6/MPHOSPH6/TSEN15/ZC3H12A/ESF1/TENT4B/RIOK2/METTL2A/RBFA/DDX18/RPP25L/PRKDC/DCAF13/MAK16/CLP1	27
GO:0030947	regulation of vascular endothelial growth factor receptor signaling pathway	5/718	32/18800	0.00685511	0.203821	0.191657	HIF1A/HHEX/CADM4/ARNT/TMEM204	5
GO:0046634	regulation of alpha-beta T cell activation	10/718	105/18800	0.00685775	0.203821	0.191657	GATA3/NKAP/NFKBID/ITCH/CD83/ITPKB/CD28/ZC3H12A/RUNX3/CRTAM	10
GO:0016579	protein deubiquitination	13/718	156/18800	0.00691005	0.203821	0.191657	USP10/TADA1/ITCH/USP9X/USP50/USP15/TRIM21/BABAM2/ZC3H12A/USP45/COPS5/UIMC1/ATXN7L3	13
GO:0051168	nuclear export	13/718	156/18800	0.00691005	0.203821	0.191657	LTV1/GAS6/THOC3/HHEX/WASHC4/NUP155/ALKBH5/CTDSPL2/PPM1A/PKD1/RIOK2/THOC7/TCF7L2	13
GO:0001666	response to hypoxia	20/718	286/18800	0.00703481	0.203821	0.191657	BCL2/HIF1A/SUV39H1/CYBB/PPARD/ARNT/SUV39H2/SLC9A1/LIMD1/SOD3/ALKBH5/ANGPTL4/DDIT4/SLC29A1/LTA/SRF/CDKN1B/TM9SF4/CITED2/ATF2	20
GO:0042274	ribosomal small subunit biogenesis	8/718	74/18800	0.00712512	0.203821	0.191657	RPP40/LTV1/SURF6/METTL17/RIOK3/RIOK2/PRKDC/DCAF13	8
GO:0070988	demethylation	8/718	74/18800	0.00712512	0.203821	0.191657	GATA3/USP9X/KDM4C/PPME1/TOX/PHF8/ALKBH5/KDM1A	8
GO:0015810	aspartate transmembrane transport	3/718	11/18800	0.00727395	0.203821	0.191657	SLC25A22/SLC25A12/LRRC8A	3
GO:0021860	pyramidal neuron development	3/718	11/18800	0.00727395	0.203821	0.191657	SCYL2/DCLK2/PLXNA3	3
GO:0031642	negative regulation of myelination	3/718	11/18800	0.00727395	0.203821	0.191657	LPIN1/TNFRSF21/EIF2AK3	3
GO:0070189	kynurenine metabolic process	3/718	11/18800	0.00727395	0.203821	0.191657	KYAT3/AFMID/KYNU	3
GO:0070778	L-aspartate transmembrane transport	3/718	11/18800	0.00727395	0.203821	0.191657	SLC25A22/SLC1A4/SLC25A12	3
GO:1902107	positive regulation of leukocyte differentiation	13/718	157/18800	0.00727931	0.203821	0.191657	GATA3/NKAP/NFKBID/GAS6/FADD/CD83/TOX/ITPKB/PPP2R3C/SOX13/RUNX3/IL15/PRKDC	13
GO:1903708	positive regulation of hemopoiesis	13/718	157/18800	0.00727931	0.203821	0.191657	GATA3/NKAP/NFKBID/GAS6/FADD/CD83/TOX/ITPKB/PPP2R3C/SOX13/RUNX3/IL15/PRKDC	13
GO:0031570	DNA integrity checkpoint signaling	11/718	123/18800	0.00748829	0.20837	0.195934	MDC1/TIPIN/NAE1/TIPRL/BABAM2/CCND1/TP53BP1/PRKDC/CDKN1B/ATF2/UIMC1	11
GO:0045088	regulation of innate immune response	17/718	231/18800	0.00765168	0.210843	0.19826	SH2D1A/MAVS/POLR3B/CADM1/FADD/YTHDF2/APPL1/USP15/CASP6/TRIM21/NOD2/RIOK3/PLSCR1/TOMM70/LAG3/CRTAM/PRKDC	17
GO:0046824	positive regulation of nucleocytoplasmic transport	7/718	60/18800	0.0076713	0.210843	0.19826	MAVS/GAS6/CTDSPL2/ZC3H12A/PPM1A/RIOK2/TCF7L2	7
GO:0002768	immune response-regulating cell surface receptor signaling pathway	22/718	328/18800	0.00781158	0.212469	0.199789	GATA3/SH2D1A/GCSAM/BCL2/NFKBID/CR2/NFATC2/APPL1/EIF2B1/UBE2N/PLSCR1/CD28/MAPK8/GCSAML/KLHL6/TNFRSF21/ZC3H12A/VAV3/RAB29/DENND1B/LAX1/PLEKHA1	22
GO:0006469	negative regulation of protein kinase activity	16/718	213/18800	0.00787273	0.212469	0.199789	PRKRIP1/TRIB3/ADARB1/SMYD3/HHEX/PLEC/LATS2/PKIB/PPM1E/DUSP19/PDPK1/DNAJA1/LAX1/CDKN1B/IBTK/TRIM27	16
GO:0031669	cellular response to nutrient levels	16/718	213/18800	0.00787273	0.212469	0.199789	BCL2/GAS6/SUV39H1/STK26/EIF2S1/MAPK8/SIK2/RIPOR1/ZC3H12A/WDR45B/IL15/TTC5/ASNS/SRF/EIF2AK3/ATF2	16
GO:0071496	cellular response to external stimulus	21/718	309/18800	0.00799524	0.213206	0.200482	BCL2/GAS6/SUV39H1/STK26/FADD/PLEC/EIF2S1/SLC9A1/PDE2A/MAPK8/SIK2/RIPOR1/ZC3H12A/WDR45B/IL15/TTC5/ASNS/SRF/EIF2AK3/ATF2/F11R	21
GO:1904951	positive regulation of establishment of protein localization	21/718	309/18800	0.00799524	0.213206	0.200482	MAVS/HIF1A/APBB3/GAS6/PTP4A3/PPARD/MAPK8/TOMM70/CEP120/CTDSPL2/RIPOR1/ZC3H12A/DNM1L/PPM1A/RAB29/PCM1/VPS35/TCF7L2/LRRC8A/TM9SF4/C2CD5	21
GO:0048524	positive regulation of viral process	7/718	61/18800	0.00838786	0.221591	0.208366	ADARB1/TBC1D20/TRIM11/TRIM21/SRPK1/CD28/LARP1	7
GO:0072594	establishment of protein localization to organelle	27/718	431/18800	0.00840859	0.221591	0.208366	SUMO1/ZFAND2A/TOMM5/MAVS/PAM16/APPL1/PEX3/TIMM10B/NUP54/ELAVL1/KPNA4/NUP155/PEX26/SEC63/HIKESHI/RANBP2/VPS13C/MAPK8/TOMM70/ZC3H12A/RPAIN/DNAJA1/CRY2/NUP35/KPNB1/ATF2/HACL1	27
GO:0002831	regulation of response to biotic stimulus	23/718	351/18800	0.00866619	0.223378	0.210047	SH2D1A/MAVS/POLR3B/ITCH/CADM1/FADD/YTHDF2/APPL1/USP15/CASP6/TRIM21/NOD2/RIOK3/PLSCR1/PPP2R3C/PPM1B/TOMM70/ZC3H12A/AHR/LAG3/IL15/CRTAM/PRKDC	23
GO:0018022	peptidyl-lysine methylation	12/718	143/18800	0.00876833	0.223378	0.210047	GATA3/ZNF274/SUV39H1/PHF20/SMYD3/KDM4C/NSD2/KMT5B/SUV39H2/NSD3/KDM1A/SETD5	12
GO:0035308	negative regulation of protein dephosphorylation	5/718	34/18800	0.00889833	0.223378	0.210047	PPP1R16B/ENSA/TIPRL/CRY2/PPP1R11	5
GO:0021884	forebrain neuron development	4/718	22/18800	0.00891384	0.223378	0.210047	SCYL2/DCLK2/RAPGEF2/PLXNA3	4
GO:0044546	NLRP3 inflammasome complex assembly	4/718	22/18800	0.00891384	0.223378	0.210047	CPTP/ATAT1/NEK7/USP50	4
GO:0140467	integrated stress response signaling	4/718	22/18800	0.00891384	0.223378	0.210047	OMA1/NCK2/EIF2S1/EIF2AK3	4
GO:0032386	regulation of intracellular transport	22/718	332/18800	0.00893512	0.223378	0.210047	SUMO1/REEP2/MAVS/GAS6/TBC1D20/TTC21B/NUP54/MLC1/STX18/MAPK8/CTDSPL2/RIPOR1/ZC3H12A/PPM1A/RAB29/RAB21/PCM1/RIOK2/VPS35/TCF7L2/TM9SF4/C2CD5	22
GO:0002712	regulation of B cell mediated immunity	7/718	62/18800	0.00915243	0.223378	0.210047	CR2/NSD2/NOD2/KMT5B/CD28/TP53BP1/LTA	7
GO:0002889	regulation of immunoglobulin mediated immune response	7/718	62/18800	0.00915243	0.223378	0.210047	CR2/NSD2/NOD2/KMT5B/CD28/TP53BP1/LTA	7
GO:0097035	regulation of membrane lipid distribution	7/718	62/18800	0.00915243	0.223378	0.210047	ATP10A/FASLG/ABCB1/PLSCR1/RFT1/ABCA3/ATG9A	7
GO:0002833	positive regulation of response to biotic stimulus	14/718	180/18800	0.00933124	0.223378	0.210047	SH2D1A/MAVS/POLR3B/CADM1/FADD/USP15/CASP6/NOD2/RIOK3/PLSCR1/TOMM70/LAG3/CRTAM/PRKDC	14
GO:1901988	negative regulation of cell cycle phase transition	18/718	255/18800	0.00933302	0.223378	0.210047	BCL2/MDC1/TIPIN/ZWINT/NAE1/TRIP13/ZNF207/TIPRL/BABAM2/KLF4/BUB1/CCND1/TP53BP1/CDK2AP2/PRKDC/CDKN1B/ATF2/UIMC1	18
GO:0033673	negative regulation of kinase activity	17/718	236/18800	0.00937178	0.223378	0.210047	PRKRIP1/TRIB3/ADARB1/SMYD3/HHEX/PLEC/LATS2/PKIB/PPM1E/DUSP19/PDPK1/PIK3IP1/DNAJA1/LAX1/CDKN1B/IBTK/TRIM27	17
GO:0002824	positive regulation of adaptive immune response based on somatic recombination of immune receptors built from immunoglobulin superfamily domains	10/718	110/18800	0.00941962	0.223378	0.210047	GATA3/NFKBID/FADD/NSD2/NOD2/KMT5B/CD28/DENND1B/TP53BP1/LTA	10
GO:2000779	regulation of double-strand break repair	10/718	110/18800	0.00941962	0.223378	0.210047	UBQLN4/UBE2N/ACTL6A/NSD2/PPP4R3B/KMT5B/FIGNL1/TP53BP1/KDM1A/PRKDC	10
GO:0032823	regulation of natural killer cell differentiation	3/718	12/18800	0.00942625	0.223378	0.210047	GAS6/TOX/IL15	3
GO:0033235	positive regulation of protein sumoylation	3/718	12/18800	0.00942625	0.223378	0.210047	ARNT/UBA2/PIAS1	3
GO:0090085	regulation of protein deubiquitination	3/718	12/18800	0.00942625	0.223378	0.210047	ITCH/TRIM21/ZC3H12A	3
GO:1900227	positive regulation of NLRP3 inflammasome complex assembly	3/718	12/18800	0.00942625	0.223378	0.210047	ATAT1/NEK7/USP50	3
GO:0035305	negative regulation of dephosphorylation	6/718	48/18800	0.0095235	0.223378	0.210047	PPP1R16B/ENSA/TIPRL/LPIN1/CRY2/PPP1R11	6
GO:0045839	negative regulation of mitotic nuclear division	6/718	48/18800	0.0095235	0.223378	0.210047	ZWINT/TRIP13/ZNF207/TOM1L2/BUB1/TOM1L1	6
GO:0007062	sister chromatid cohesion	7/718	63/18800	0.00996681	0.23165	0.217825	SMC1A/KIF22/STAG1/CHTF8/PDS5A/BUB1/AXIN2	7
GO:0046632	alpha-beta T cell differentiation	10/718	111/18800	0.0100097	0.23165	0.217825	GATA3/NKAP/BCL2/NFKBID/CD83/TOX/ITPKB/ZC3H12A/RUNX3/ATF2	10
GO:0000460	maturation of 5.8S rRNA	5/718	35/18800	0.0100625	0.23165	0.217825	RPP40/ERI3/MPHOSPH6/PRKDC/MAK16	5
GO:0009991	response to extracellular stimulus	29/718	479/18800	0.010122	0.23165	0.217825	BCL2/GAS6/SUV39H1/STK26/OMA1/ENSA/PLEC/CYBB/ACADM/PPARD/NOD2/EIF2S1/KYNU/MAPK8/SIK2/CCND1/RIPOR1/ZC3H12A/WDR45B/CPT1A/IL15/LARP1/TTC5/ASNS/ULK2/LTA/SRF/EIF2AK3/ATF2	29
GO:0046395	carboxylic acid catabolic process	17/718	238/18800	0.0101407	0.23165	0.217825	MCEE/CSAD/AUH/DBT/CRYM/ACADM/KYAT3/PPARD/TYSND1/LPIN1/AFMID/XYLB/KYNU/HIBCH/NUDT19/CPT1A/HACL1	17
GO:0042113	B cell activation	22/718	336/18800	0.0101864	0.23165	0.217825	CD320/BCL2/CR2/NFATC2/HHEX/IKZF3/CCR6/NSD2/NOD2/KMT5B/PPP2R3C/CD28/GON4L/TNFRSF21/AHR/VAV3/CTPS1/TP53BP1/LRRC8A/LAX1/YY1/PRKDC	22
GO:0072332	intrinsic apoptotic signaling pathway by p53 class mediator	8/718	79/18800	0.0104565	0.233117	0.219205	BCL2/WWOX/FHIT/CASP6/MARCHF7/ZNF385A/DDIT4/KDM1A	8
GO:0018279	protein N-linked glycosylation via asparagine	4/718	23/18800	0.0104704	0.233117	0.219205	FUT8/MGAT1/MAGT1/OSTC	4
GO:0140632	inflammasome complex assembly	4/718	23/18800	0.0104704	0.233117	0.219205	CPTP/ATAT1/NEK7/USP50	4
GO:1902254	negative regulation of intrinsic apoptotic signaling pathway by p53 class mediator	4/718	23/18800	0.0104704	0.233117	0.219205	BCL2/MARCHF7/ZNF385A/KDM1A	4
GO:0120009	intermembrane lipid transfer	6/718	49/18800	0.0105111	0.233117	0.219205	CPTP/PRELID3B/OSBPL5/ABCA3/GLTPD2/STAR	6
GO:0030888	regulation of B cell proliferation	7/718	64/18800	0.0108327	0.238418	0.224189	CD320/BCL2/NFATC2/IKZF3/TNFRSF21/AHR/VAV3	7
GO:0044772	mitotic cell cycle phase transition	27/718	440/18800	0.0108565	0.238418	0.224189	BCL2/ZWINT/NAE1/APPL1/ENSA/ABCB1/CDK14/TRIP13/PLRG1/ZNF207/LATS2/PPME1/BABAM2/PHF8/KLHL18/CCNG2/KLF4/BUB1/CCND1/MTA3/PKD1/RIOK2/CDK2AP2/PIM2/PRKDC/CDKN1B/UIMC1	27
GO:0006497	protein lipidation	9/718	96/18800	0.011097	0.242511	0.228038	ZDHHC9/PIGK/PIGP/PPM1B/PIGG/PPM1A/WDR45B/DPM2/ATG10	9
GO:0036293	response to decreased oxygen levels	20/718	299/18800	0.0111717	0.242798	0.228308	BCL2/HIF1A/SUV39H1/CYBB/PPARD/ARNT/SUV39H2/SLC9A1/LIMD1/SOD3/ALKBH5/ANGPTL4/DDIT4/SLC29A1/LTA/SRF/CDKN1B/TM9SF4/CITED2/ATF2	20
GO:0002200	somatic diversification of immune receptors	8/718	80/18800	0.0112417	0.242798	0.228308	CCR6/NSD2/KMT5B/CD28/TP53BP1/YY1/XRCC4/PRKDC	8
GO:0007031	peroxisome organization	5/718	36/18800	0.011327	0.242798	0.228308	MAVS/PEX3/PEX26/DNM1L/HACL1	5
GO:0043516	regulation of DNA damage response, signal transduction by p53 class mediator	5/718	36/18800	0.011327	0.242798	0.228308	PSMD10/MARCHF7/ZNF385A/YJU2/KDM1A	5
GO:0042149	cellular response to glucose starvation	6/718	50/18800	0.0115692	0.245635	0.230976	BCL2/SUV39H1/SIK2/ZC3H12A/ASNS/EIF2AK3	6
GO:0070231	T cell apoptotic process	6/718	50/18800	0.0115692	0.245635	0.230976	HIF1A/PDCD1/FASLG/FADD/DFFA/GIMAP8	6
GO:0016311	dephosphorylation	26/718	422/18800	0.0117016	0.245635	0.230976	LRRC39/BCL2/PPP1R16B/PDXP/PTP4A3/ENSA/RPRD1A/PTPN21/PTPRS/EYA3/TIPRL/PPP4R3B/LPIN1/PTPRA/PPP2R3C/PPP1CB/PIP4P1/PPM1B/INPP4B/CTDSPL2/PPM1A/PPM1E/DUSP19/CRY2/PPP1R11/PPP3CC	26
GO:0016054	organic acid catabolic process	17/718	242/18800	0.0118287	0.245635	0.230976	MCEE/CSAD/AUH/DBT/CRYM/ACADM/KYAT3/PPARD/TYSND1/LPIN1/AFMID/XYLB/KYNU/HIBCH/NUDT19/CPT1A/HACL1	17
GO:0010623	programmed cell death involved in cell development	3/718	13/18800	0.0119107	0.245635	0.230976	BCL2/FASLG/PRKDC	3
GO:0021859	pyramidal neuron differentiation	3/718	13/18800	0.0119107	0.245635	0.230976	SCYL2/DCLK2/PLXNA3	3
GO:0090161	Golgi ribbon formation	3/718	13/18800	0.0119107	0.245635	0.230976	VAMP4/STX16/VTI1A	3
GO:0001933	negative regulation of protein phosphorylation	22/718	341/18800	0.0119454	0.245635	0.230976	PRKRIP1/TRIB3/ADARB1/SMYD3/NCK2/HHEX/PLEC/CADM4/LATS2/PKIB/PPP4R3B/ZC3H12A/PPM1E/DUSP19/PDPK1/DDIT4/DNAJA1/LAX1/PRKDC/CDKN1B/IBTK/TRIM27	22
GO:0010948	negative regulation of cell cycle process	20/718	301/18800	0.0119528	0.245635	0.230976	BCL2/MDC1/TIPIN/ZWINT/NAE1/TRIP13/ZNF207/TOM1L2/TIPRL/BABAM2/KLF4/BUB1/CCND1/TP53BP1/TOM1L1/CDK2AP2/PRKDC/CDKN1B/ATF2/UIMC1	20
GO:0044773	mitotic DNA damage checkpoint signaling	8/718	81/18800	0.0120695	0.246046	0.231361	MDC1/TIPIN/BABAM2/CCND1/PRKDC/CDKN1B/ATF2/UIMC1	8
GO:0042326	negative regulation of phosphorylation	24/718	382/18800	0.0120841	0.246046	0.231361	PRKRIP1/TRIB3/ADARB1/SMYD3/NCK2/HHEX/PLEC/CADM4/LATS2/PKIB/PPP4R3B/ZC3H12A/PPM1E/DUSP19/PDPK1/DDIT4/PIK3IP1/DNAJA1/LAX1/PRKDC/GIT1/CDKN1B/IBTK/TRIM27	24
GO:0006582	melanin metabolic process	4/718	24/18800	0.0121924	0.246046	0.231361	BCL2/APPL1/SLC24A5/RAPGEF2	4
GO:0018196	peptidyl-asparagine modification	4/718	24/18800	0.0121924	0.246046	0.231361	FUT8/MGAT1/MAGT1/OSTC	4
GO:0000077	DNA damage checkpoint signaling	10/718	115/18800	0.0126552	0.250566	0.235612	MDC1/TIPIN/TIPRL/BABAM2/CCND1/TP53BP1/PRKDC/CDKN1B/ATF2/UIMC1	10
GO:0002821	positive regulation of adaptive immune response	10/718	115/18800	0.0126552	0.250566	0.235612	GATA3/NFKBID/FADD/NSD2/NOD2/KMT5B/CD28/DENND1B/TP53BP1/LTA	10
GO:0043124	negative regulation of I-kappaB kinase/NF-kappaB signaling	6/718	51/18800	0.0127001	0.250566	0.235612	USP10/RIOK3/TLE1/PPM1B/ZC3H12A/PPM1A	6
GO:1902105	regulation of leukocyte differentiation	19/718	283/18800	0.0127043	0.250566	0.235612	GATA3/NKAP/NFKBID/GAS6/TMEM176B/FADD/CD83/IKZF3/TOX/ITPKB/PPP2R3C/CD28/ZC3H12A/SOX13/RUNX3/LAG3/IL15/CRTAM/PRKDC	19
GO:0000209	protein polyubiquitination	17/718	244/18800	0.012752	0.250566	0.235612	BCL2/ITCH/KLHL3/UBE2N/TRIM34/MARCHF8/TRIM21/NOD2/UBE2G1/MARCHF7/UBE2H/TRAF5/TRIM14/MARCHF6/PELI3/UBE2D2/TRIM27	17
GO:0070085	glycosylation	17/718	244/18800	0.012752	0.250566	0.235612	ALG14/POMK/ALG11/TMTC4/GALNT7/FUT8/MGAT1/GGTA1/MAGT1/GALNT1/RFT1/OSTC/ST6GALNAC6/DPM2/IL15/POMGNT1/DHDDS	17
GO:0031668	cellular response to extracellular stimulus	17/718	245/18800	0.0132344	0.258909	0.243458	BCL2/GAS6/SUV39H1/STK26/PLEC/EIF2S1/MAPK8/SIK2/RIPOR1/ZC3H12A/WDR45B/IL15/TTC5/ASNS/SRF/EIF2AK3/ATF2	17
GO:0002819	regulation of adaptive immune response	14/718	188/18800	0.0133211	0.259473	0.243987	GATA3/NFKBID/CR2/FADD/NSD2/NOD2/KMT5B/CD28/ZC3H12A/AHR/DENND1B/TP53BP1/LTA/TRIM27	14
GO:0006364	rRNA processing	16/718	226/18800	0.0133831	0.25955	0.24406	RPP40/ERI3/SUV39H1/MPHOSPH10/YTHDF2/NOL8/RIOK3/MPHOSPH6/ESF1/TENT4B/RIOK2/RBFA/DDX18/PRKDC/DCAF13/MAK16	16
GO:0031330	negative regulation of cellular catabolic process	18/718	265/18800	0.0134708	0.260126	0.244601	CPTP/BCL2/FHIT/UBQLN4/TAB3/ELAVL1/PSME3IP1/MARCHF7/TRAF5/CAMLG/LAPTM4B/TENT4B/PKP1/SNRNP70/VPS35/LARP1/DFFA/AXIN2	18
GO:0072331	signal transduction by p53 class mediator	13/718	170/18800	0.0136463	0.262268	0.246616	PSMD10/BCL2/USP10/WWOX/FHIT/CASP6/MARCHF7/PIP4P1/ZNF385A/YJU2/DDIT4/KDM1A/CDKN1B	13
GO:1903320	regulation of protein modification by small protein conjugation or removal	17/718	246/18800	0.0137311	0.262268	0.246616	PSMD10/TRIB3/HIF1A/ITCH/UBE2N/TRIM21/NOD2/ARNT/NXN/MARCHF7/UBA2/CAMLG/PIAS1/ZC3H12A/SPRTN/KDM1A/DNAJA1	17
GO:0046637	regulation of alpha-beta T cell differentiation	7/718	67/18800	0.0137574	0.262268	0.246616	GATA3/NKAP/NFKBID/CD83/ITPKB/ZC3H12A/RUNX3	7
GO:0065002	intracellular protein transmembrane transport	6/718	52/18800	0.0139064	0.263987	0.248232	PAM16/PEX26/SEC63/BCR/TOMM70/C2CD5	6
GO:0001701	in utero embryonic development	24/718	387/18800	0.0139719	0.264111	0.248349	GATA3/NSDHL/COPS2/HIF1A/FUT8/MGAT1/KDM4C/ACTL6A/BCL2L1/ARNT/NXN/N4BP2L2/DNAAF2/KLF4/JAG2/MYO1E/PKD1/DHX35/SRF/CITED2/SLC39A1/TTLL1/CNOT2/ATF2	24
GO:1902229	regulation of intrinsic apoptotic signaling pathway in response to DNA damage	5/718	38/18800	0.0141715	0.265115	0.249293	BCL2/BCL2L1/MARCHF7/ZNF385A/KDM1A	5
GO:0042100	B cell proliferation	9/718	100/18800	0.0142519	0.265115	0.249293	CD320/BCL2/CR2/NFATC2/IKZF3/TNFRSF21/AHR/VAV3/CTPS1	9
GO:0006999	nuclear pore organization	3/718	14/18800	0.0147352	0.265115	0.249293	TMEM170A/NUP54/NUP35	3
GO:0032352	positive regulation of hormone metabolic process	3/718	14/18800	0.0147352	0.265115	0.249293	GATA3/HIF1A/ARNT	3
GO:0032688	negative regulation of interferon-beta production	3/718	14/18800	0.0147352	0.265115	0.249293	PTPRS/PPM1B/YY1	3
GO:0033169	histone H3-K9 demethylation	3/718	14/18800	0.0147352	0.265115	0.249293	KDM4C/PHF8/KDM1A	3
GO:0043374	CD8-positive, alpha-beta T cell differentiation	3/718	14/18800	0.0147352	0.265115	0.249293	BCL2/TOX/RUNX3	3
GO:0043455	regulation of secondary metabolic process	3/718	14/18800	0.0147352	0.265115	0.249293	APPL1/SLC24A5/RAPGEF2	3
GO:0043558	regulation of translational initiation in response to stress	3/718	14/18800	0.0147352	0.265115	0.249293	NCK2/EIF2S1/EIF2AK3	3
GO:0045059	positive thymic T cell selection	3/718	14/18800	0.0147352	0.265115	0.249293	TOX/ITPKB/SRF	3
GO:0048021	regulation of melanin biosynthetic process	3/718	14/18800	0.0147352	0.265115	0.249293	APPL1/SLC24A5/RAPGEF2	3
GO:1900376	regulation of secondary metabolite biosynthetic process	3/718	14/18800	0.0147352	0.265115	0.249293	APPL1/SLC24A5/RAPGEF2	3
GO:0097194	execution phase of apoptosis	8/718	84/18800	0.0148217	0.265604	0.249753	DEDD2/FASLG/DFFB/BCL2L1/CASP6/PLSCR1/ZC3H12A/DFFA	8

## Sheet: geep_unique_cc
ID	Description	GeneRatio	BgRatio	pvalue	p.adjust	qvalue	geneID	Count
GO:0031965	nuclear membrane	29/750	300/19594	4.91443e-06	0.00273734	0.00266414	SUMO1/CPTP/BCL2/ALG14/TMEM176B/TBC1D20/PHF20/NUP54/QSOX2/PLRG1/KPNA4/BCL2L1/MACO1/LPIN1/NUP155/PHF8/DNAJB12/RANBP2/TMEM201/SMOX/CCND1/CENPV/PCM1/LYPLA1/P2RX5/NUP35/KPNB1/CBX3/TRIM27	29
GO:0005741	mitochondrial outer membrane	21/750	205/19594	4.17974e-05	0.00934742	0.00909746	TOMM5/PGRMC1/BCL2/MAVS/APOOL/SYNJ2BP/APOO/MTX2/NIPSNAP2/PLEC/BCL2L1/LPIN1/VPS13C/PDE2A/TRIM14/TOMM70/DNM1L/CPT1A/RMDN3/MTERF3/ATF2	21
GO:0000775	chromosome, centromeric region	22/750	227/19594	6.42164e-05	0.00934742	0.00909746	SMC1A/KIF22/ZWINT/SUV39H1/CBX1/CENPC/STAG1/SEPTIN7/ZNF207/KDM4C/CDCA8/KMT5B/SUV39H2/PDS5A/OIP5/UHRF2/BUB1/CENPV/TP53BP1/SMC4/CBX3/CENPU	22
GO:0031968	organelle outer membrane	22/750	232/19594	8.8747e-05	0.00934742	0.00909746	CPTP/TOMM5/PGRMC1/BCL2/MAVS/APOOL/SYNJ2BP/APOO/MTX2/NIPSNAP2/PLEC/BCL2L1/LPIN1/VPS13C/PDE2A/TRIM14/TOMM70/DNM1L/CPT1A/RMDN3/MTERF3/ATF2	22
GO:0005635	nuclear envelope	36/750	479/19594	9.74318e-05	0.00934742	0.00909746	SUMO1/POLA1/TMEM170A/CPTP/BCL2/ALG14/TMEM176B/TBC1D20/PHF20/NUP54/QSOX2/IRAG2/PLRG1/KPNA4/CYBB/BCL2L1/MACO1/LPIN1/NUP155/PHF8/DNAJB12/RANBP2/TMEM201/SMOX/OTULINL/CCND1/AGPAT3/CENPV/PCM1/POLR2M/LYPLA1/P2RX5/NUP35/KPNB1/CBX3/TRIM27	36
GO:0019867	outer membrane	22/750	234/19594	0.00010069	0.00934742	0.00909746	CPTP/TOMM5/PGRMC1/BCL2/MAVS/APOOL/SYNJ2BP/APOO/MTX2/NIPSNAP2/PLEC/BCL2L1/LPIN1/VPS13C/PDE2A/TRIM14/TOMM70/DNM1L/CPT1A/RMDN3/MTERF3/ATF2	22
GO:0031300	intrinsic component of organelle membrane	32/750	412/19594	0.000128843	0.0102522	0.00997809	SLC27A5/ZDHHC9/RAB5B/EMC9/PIGK/APOOL/SYNJ2BP/TBC1D20/APOO/DGAT2/PEX3/TVP23A/MTX2/QSOX2/PTPRS/PEX26/MCUB/RETREG1/DNAJB12/SLC37A4/TMEM201/CAMLG/PIGG/TOMM70/MARCHF6/CPT1A/DPM2/POMGNT1/LRRC8A/P2RX5/SGPL1/EIF2AK3	32
GO:0031301	integral component of organelle membrane	30/750	382/19594	0.000170904	0.0116108	0.0113003	SLC27A5/EMC9/PIGK/APOOL/SYNJ2BP/TBC1D20/APOO/DGAT2/PEX3/TVP23A/MTX2/QSOX2/PTPRS/PEX26/MCUB/RETREG1/DNAJB12/SLC37A4/TMEM201/CAMLG/PIGG/TOMM70/MARCHF6/CPT1A/DPM2/POMGNT1/LRRC8A/P2RX5/SGPL1/EIF2AK3	30
GO:0098687	chromosomal region	29/750	366/19594	0.000187607	0.0116108	0.0113003	SMC1A/KIF22/ZWINT/SUV39H1/CBX1/THOC3/CENPC/STAG1/SEPTIN7/ZNF207/KDM4C/CDCA8/KMT5B/SUV39H2/PPP1CB/PDS5A/OIP5/UHRF2/BUB1/SLX4/CENPV/TP53BP1/THOC7/KDM1A/PRKDC/SMC4/CBX3/RECQL4/CENPU	29
GO:0005742	mitochondrial outer membrane translocase complex	5/750	21/19594	0.000989542	0.0507721	0.0494144	TOMM5/APOOL/APOO/MTX2/TOMM70	5
GO:0005667	transcription regulator complex	33/750	483/19594	0.00100268	0.0507721	0.0494144	HIF1A/WWOX/TCF12/SP1/NFATC2/RFX5/EYA3/ARNT/TAF1A/MXI1/TLE1/N4BP2L2/GTF2H3/ARNTL/KLF4/LIMD1/MED17/CCND1/GTF2A1/NAA16/AHR/MTA3/RUNX3/SNAPC3/KDM1A/TCF7L2/BCL9L/YY1/PRKDC/ATF1/CBX3/PHF12/ATF2	33
GO:0098799	outer mitochondrial membrane protein complex	5/750	22/19594	0.00124061	0.0575849	0.0560451	TOMM5/APOOL/APOO/MTX2/TOMM70	5
GO:0005721	pericentric heterochromatin	5/750	23/19594	0.00153579	0.0658026	0.064043	CBX1/CENPC/KDM4C/UHRF2/CBX3	5
GO:0090575	RNA polymerase II transcription regulator complex	18/750	230/19594	0.00335243	0.133379	0.129812	HIF1A/WWOX/TCF12/NFATC2/RFX5/ARNT/MXI1/TLE1/GTF2H3/ARNTL/MED17/GTF2A1/RUNX3/TCF7L2/BCL9L/ATF1/CBX3/ATF2	18

## Sheet: geep_unique_kegg
ID	Description	GeneRatio	BgRatio	pvalue	p.adjust	qvalue	geneID	Count
hsa05162	Measles	14/325	139/8170	0.00122496	0.200848	0.19313	BCL2/MAVS/FASLG/FADD/BCL2L1/EIF2S1/CD28/MAPK8/CCND1/RAB9A/CDKN1B/IFIH1/EIF2AK3/CHUK	14
hsa04668	TNF signaling pathway	12/325	112/8170	0.0015882	0.200848	0.19313	MAPK11/ITCH/FADD/TAB3/NOD2/TRAF5/MAPK8/DNM1L/IL15/LTA/ATF2/CHUK	12
hsa04137	Mitophagy - animal	9/325	72/8170	0.00208492	0.200848	0.19313	HIF1A/SP1/RRAS/BCL2L1/USP15/MAPK8/ATG9A/CITED2/EIF2AK3	9
hsa04210	Apoptosis	13/325	136/8170	0.00289223	0.208964	0.200934	BCL2/FASLG/DFFB/FADD/BCL2L1/CASP6/CTSO/EIF2S1/MAPK8/PDPK1/DFFA/EIF2AK3/CHUK	13

## Sheet: geep_unique_mf
ID	Description	GeneRatio	BgRatio	pvalue	p.adjust	qvalue	geneID	Count
GO:0016670	oxidoreductase activity, acting on a sulfur group of donors, oxygen as acceptor	4/750	11/18410	0.000716834	0.255928	0.245155	PCYOX1L/PCYOX1/QSOX2/SUOX	4
GO:0005548	phospholipid transporter activity	9/750	62/18410	0.000862675	0.255928	0.245155	CPTP/ATP10A/ABCB1/PRELID3B/PLSCR1/OSBPL5/ABCA3/GLTPD2/ATG9A	9
GO:0005164	tumor necrosis factor receptor binding	6/750	31/18410	0.0013782	0.255928	0.245155	TRAF4/FASLG/FADD/BABAM2/TRAF5/LTA	6
GO:0018024	histone-lysine N-methyltransferase activity	7/750	42/18410	0.00140647	0.255928	0.245155	SUV39H1/SMYD3/NSD2/KMT5B/SUV39H2/NSD3/SETD5	7
GO:0051879	Hsp90 protein binding	7/750	43/18410	0.00162185	0.255928	0.245155	HIF1A/TTC4/NOD2/ARNTL/AHR/KPNB1/EIF2AK3	7

## Sheet: geep_vs_Capra_bp
ID	Description	GeneRatio	BgRatio	pvalue	p.adjust	qvalue	geneID	Count
GO:0007254	JNK cascade	21/775	175/18800	1.12988e-05	0.0474289	0.0459144	SDCBP/CARD9/HRAS/ARHGEF6/TIRAP/TRAF1/TNF/NPHS1/TRAF6/CCR7/CYLD/APP/MBIP/ZMYND11/PTGER4/TAOK3/TRAF4/MAPK8IP3/ITCH/TNIK/ULK4	21
GO:0046328	regulation of JNK cascade	18/775	141/18800	2.03209e-05	0.0474289	0.0459144	SDCBP/CARD9/HRAS/TIRAP/TRAF1/TNF/TRAF6/CCR7/CYLD/APP/MBIP/ZMYND11/TAOK3/TRAF4/MAPK8IP3/ITCH/TNIK/ULK4	18
GO:0046330	positive regulation of JNK cascade	14/775	96/18800	3.78167e-05	0.0588429	0.056964	SDCBP/CARD9/HRAS/TIRAP/TRAF1/TNF/TRAF6/CCR7/APP/MBIP/TAOK3/TRAF4/MAPK8IP3/TNIK	14
GO:0051028	mRNA transport	16/775	126/18800	6.16846e-05	0.0642314	0.0621804	PABPN1/SARNP/MVP/SLBP/KHSRP/MCM3AP/DDX19A/PARP11/CHTOP/THOC1/NUP58/POLR2D/UPF2/NUP54/THOC3/HHEX	16
GO:0045786	negative regulation of cell cycle	33/775	387/18800	6.87997e-05	0.0642314	0.0621804	GPR132/MIIP/RAD1/MTBP/TNF/CCNB1/HINFP/THOC1/SYF2/BTG2/SIRT1/INIP/USP28/ZNF655/RHNO1/GIGYF2/SLFN11/TAOK3/CHEK2/CTDSP2/HEXIM1/DOT1L/RINT1/GATA3/BCL2/MDC1/TIPIN/ZWINT/NAE1/SUV39H1/NPR2/HHEX/TRIP13	33
GO:0046395	carboxylic acid catabolic process	23/775	238/18800	0.00013927	0.078959	0.0764378	ABCD1/KYAT1/DECR2/SCP2/CPT1C/ABHD2/ACADSB/ATP2B4/RENBP/ALDH6A1/HNMT/NUDT8/HSD17B4/PCCA/DECR1/SLC25A44/AADAT/CPT2/ACOX1/MCEE/CSAD/AUH/DBT	23
GO:1901988	negative regulation of cell cycle phase transition	24/775	255/18800	0.000151164	0.078959	0.0764378	GPR132/MIIP/RAD1/CCNB1/HINFP/THOC1/SYF2/INIP/USP28/ZNF655/RHNO1/GIGYF2/SLFN11/TAOK3/CHEK2/CTDSP2/DOT1L/RINT1/BCL2/MDC1/TIPIN/ZWINT/NAE1/TRIP13	24
GO:0009166	nucleotide catabolic process	11/775	72/18800	0.000165453	0.078959	0.0764378	NUDT15/VCP/ABCD1/PDE4A/PNP/AMPD3/OGG1/NUDT8/NT5M/CNP/FHIT	11
GO:1901361	organic cyclic compound catabolic process	38/775	494/18800	0.000176566	0.078959	0.0764378	NUDT15/CIRBP/VCP/ABCD1/KYAT1/SKIV2L/KHSRP/TIRAP/PDE4A/PNP/AMPD3/OGG1/HSD17B11/ALDH6A1/TNRC6B/MT3/HNMT/NUDT8/BTG2/NT5M/POLR2D/MEX3D/PAIP1/CNP/CDA/UPF2/GIGYF2/ERN1/APAF1/EPHX2/DEDD2/STS/FHIT/PDXP/DFFB/TTC37/YTHDF2/TNRC6C	38
GO:0016054	organic acid catabolic process	23/775	242/18800	0.00017835	0.078959	0.0764378	ABCD1/KYAT1/DECR2/SCP2/CPT1C/ABHD2/ACADSB/ATP2B4/RENBP/ALDH6A1/HNMT/NUDT8/HSD17B4/PCCA/DECR1/SLC25A44/AADAT/CPT2/ACOX1/MCEE/CSAD/AUH/DBT	23
GO:0006406	mRNA export from nucleus	10/775	62/18800	0.000205899	0.078959	0.0764378	PABPN1/SARNP/MCM3AP/DDX19A/CHTOP/THOC1/POLR2D/UPF2/THOC3/HHEX	10
GO:0051403	stress-activated MAPK cascade	23/775	245/18800	0.000213737	0.078959	0.0764378	SDCBP/CARD9/HRAS/ARHGEF6/TIRAP/TRAF1/TNF/NPHS1/TRAF6/CCR7/CYLD/APP/SCIMP/MBIP/ZMYND11/PTGER4/TAOK3/TRAF4/MAPK11/MAPK8IP3/ITCH/TNIK/ULK4	23
GO:0000075	cell cycle checkpoint signaling	18/775	170/18800	0.00023627	0.078959	0.0764378	RAD1/CCNB1/HINFP/THOC1/SYF2/INIP/USP28/RHNO1/GIGYF2/TAOK3/CHEK2/DOT1L/RINT1/MDC1/TIPIN/ZWINT/NAE1/TRIP13	18
GO:0015931	nucleobase-containing compound transport	21/775	218/18800	0.000279302	0.078959	0.0764378	PABPN1/SARNP/MVP/SLBP/ABCD1/KHSRP/MCM3AP/DDX19A/SLC19A1/PARP11/CHTOP/THOC1/SLC25A36/NUP58/POLR2D/CPSF6/UPF2/EPG5/NUP54/THOC3/HHEX	21
GO:0009062	fatty acid catabolic process	13/775	102/18800	0.000284426	0.078959	0.0764378	ABCD1/DECR2/SCP2/CPT1C/ABHD2/NUDT8/HSD17B4/PCCA/DECR1/CPT2/ACOX1/MCEE/AUH	13
GO:0070665	positive regulation of leukocyte proliferation	17/775	158/18800	0.000288237	0.078959	0.0764378	CSF2RA/CD38/TIRAP/PNP/TRAF6/BST1/BST2/JAK2/CD80/IL5RA/CD209/SLC7A1/CD320/BCL2/FADD/NFATC2/NCK2	17
GO:0050657	nucleic acid transport	17/775	159/18800	0.000310646	0.078959	0.0764378	PABPN1/SARNP/MVP/SLBP/KHSRP/MCM3AP/DDX19A/PARP11/CHTOP/THOC1/NUP58/POLR2D/CPSF6/UPF2/NUP54/THOC3/HHEX	17
GO:0050658	RNA transport	17/775	159/18800	0.000310646	0.078959	0.0764378	PABPN1/SARNP/MVP/SLBP/KHSRP/MCM3AP/DDX19A/PARP11/CHTOP/THOC1/NUP58/POLR2D/CPSF6/UPF2/NUP54/THOC3/HHEX	17
GO:0031098	stress-activated protein kinase signaling cascade	23/775	252/18800	0.000321384	0.078959	0.0764378	SDCBP/CARD9/HRAS/ARHGEF6/TIRAP/TRAF1/TNF/NPHS1/TRAF6/CCR7/CYLD/APP/SCIMP/MBIP/ZMYND11/PTGER4/TAOK3/TRAF4/MAPK11/MAPK8IP3/ITCH/TNIK/ULK4	23
GO:0032874	positive regulation of stress-activated MAPK cascade	15/775	132/18800	0.000358536	0.0836823	0.0810102	SDCBP/CARD9/HRAS/TIRAP/TRAF1/TNF/TRAF6/CCR7/APP/SCIMP/MBIP/TAOK3/TRAF4/MAPK8IP3/TNIK	15
GO:0051236	establishment of RNA localization	17/775	162/18800	0.000387166	0.0860615	0.0833135	PABPN1/SARNP/MVP/SLBP/KHSRP/MCM3AP/DDX19A/PARP11/CHTOP/THOC1/NUP58/POLR2D/CPSF6/UPF2/NUP54/THOC3/HHEX	17
GO:0070304	positive regulation of stress-activated protein kinase signaling cascade	15/775	134/18800	0.000421786	0.0894953	0.0866377	SDCBP/CARD9/HRAS/TIRAP/TRAF1/TNF/TRAF6/CCR7/APP/SCIMP/MBIP/TAOK3/TRAF4/MAPK8IP3/TNIK	15
GO:0035627	ceramide transport	5/775	17/18800	0.000480681	0.0975573	0.0944422	OSBP/GLTP/PLTP/CPTP/ABCB1	5
GO:1901292	nucleoside phosphate catabolic process	11/775	82/18800	0.00052796	0.100763	0.097546	NUDT15/VCP/ABCD1/PDE4A/PNP/AMPD3/OGG1/NUDT8/NT5M/CNP/FHIT	11
GO:0031570	DNA integrity checkpoint signaling	14/775	123/18800	0.000548042	0.100763	0.097546	RAD1/HINFP/THOC1/SYF2/USP28/RHNO1/GIGYF2/TAOK3/CHEK2/DOT1L/RINT1/MDC1/TIPIN/NAE1	14
GO:0032872	regulation of stress-activated MAPK cascade	19/775	198/18800	0.000561236	0.100763	0.097546	SDCBP/CARD9/HRAS/TIRAP/TRAF1/TNF/TRAF6/CCR7/CYLD/APP/SCIMP/MBIP/ZMYND11/TAOK3/TRAF4/MAPK8IP3/ITCH/TNIK/ULK4	19
GO:0000086	G2/M transition of mitotic cell cycle	15/775	140/18800	0.000671939	0.107857	0.104413	GPR132/MIIP/CCNB1/SYF2/INIP/APP/RAB11A/USH1C/TAOK3/CHEK2/RINT1/NAE1/ENSA/ABCB1/CDK14	15
GO:0045089	positive regulation of innate immune response	15/775	140/18800	0.000671939	0.107857	0.104413	FCN1/UBE2K/CARD9/TIRAP/CREBBP/TRAF6/ZNFX1/TRIM56/HEXIM1/TRIM41/SH2D1A/MAVS/POLR3B/CADM1/FADD	15
GO:0070302	regulation of stress-activated protein kinase signaling cascade	19/775	201/18800	0.000674958	0.107857	0.104413	SDCBP/CARD9/HRAS/TIRAP/TRAF1/TNF/TRAF6/CCR7/CYLD/APP/SCIMP/MBIP/ZMYND11/TAOK3/TRAF4/MAPK8IP3/ITCH/TNIK/ULK4	19
GO:0045930	negative regulation of mitotic cell cycle	21/775	234/18800	0.00071615	0.107857	0.104413	GPR132/MIIP/MTBP/TNF/CCNB1/SYF2/BTG2/INIP/ZNF655/GIGYF2/SLFN11/TAOK3/CHEK2/CTDSP2/RINT1/BCL2/MDC1/TIPIN/ZWINT/NAE1/TRIP13	21
GO:0006405	RNA export from nucleus	11/775	85/18800	0.00071948	0.107857	0.104413	PABPN1/SARNP/MCM3AP/DDX19A/CHTOP/THOC1/POLR2D/CPSF6/UPF2/THOC3/HHEX	11
GO:0010948	negative regulation of cell cycle process	25/775	301/18800	0.000739382	0.107857	0.104413	GPR132/MIIP/RAD1/MTBP/CCNB1/HINFP/THOC1/SYF2/INIP/USP28/ZNF655/RHNO1/GIGYF2/SLFN11/TAOK3/CHEK2/CTDSP2/DOT1L/RINT1/BCL2/MDC1/TIPIN/ZWINT/NAE1/TRIP13	25
GO:0046700	heterocycle catabolic process	33/775	443/18800	0.000803437	0.11365	0.110021	NUDT15/CIRBP/VCP/ABCD1/SKIV2L/KHSRP/TIRAP/PDE4A/PNP/AMPD3/OGG1/ALDH6A1/TNRC6B/HNMT/NUDT8/BTG2/NT5M/POLR2D/MEX3D/PAIP1/CNP/CDA/UPF2/GIGYF2/ERN1/APAF1/DEDD2/FHIT/PDXP/DFFB/TTC37/YTHDF2/TNRC6C	33
GO:0060340	positive regulation of type I interferon-mediated signaling pathway	5/775	19/18800	0.000843386	0.115792	0.112095	UBE2K/TRIM56/TRIM41/MAVS/FADD	5
GO:0042770	signal transduction in response to DNA damage	17/775	174/18800	0.000878281	0.117138	0.113397	PTTG1IP/RAD1/HINFP/THOC1/SYF2/SIRT1/USP28/RHNO1/GIGYF2/TAOK3/CHEK2/DOT1L/RINT1/PSMD10/MDC1/USP10/TIPIN	17
GO:0000077	DNA damage checkpoint signaling	13/775	115/18800	0.000911013	0.118128	0.114356	RAD1/HINFP/THOC1/SYF2/USP28/RHNO1/GIGYF2/TAOK3/CHEK2/DOT1L/RINT1/MDC1/TIPIN	13
GO:0044282	small molecule catabolic process	29/775	376/18800	0.000954744	0.118597	0.114811	PFKP/ABCD1/KYAT1/DECR2/SCP2/CPT1C/ABHD2/PNP/ACADSB/ATP2B4/RENBP/ALDH6A1/MT3/HNMT/NUDT8/HSD17B4/PCCA/CDA/DECR1/SLC25A44/AADAT/CPT2/ACOX1/MCEE/CSAD/AUH/PDXP/DBT/FUT8	29
GO:0019439	aromatic compound catabolic process	34/775	466/18800	0.000965446	0.118597	0.114811	NUDT15/CIRBP/VCP/ABCD1/KYAT1/SKIV2L/KHSRP/TIRAP/PDE4A/PNP/AMPD3/OGG1/TNRC6B/HNMT/NUDT8/BTG2/NT5M/POLR2D/MEX3D/PAIP1/CNP/CDA/UPF2/GIGYF2/ERN1/APAF1/EPHX2/DEDD2/FHIT/PDXP/DFFB/TTC37/YTHDF2/TNRC6C	34
GO:0044270	cellular nitrogen compound catabolic process	33/775	449/18800	0.00100826	0.12068	0.116827	NUDT15/CIRBP/VCP/ABCD1/SKIV2L/KHSRP/TIRAP/PDE4A/PNP/AMPD3/OGG1/ALDH6A1/TNRC6B/HNMT/NUDT8/BTG2/NT5M/POLR2D/MEX3D/PAIP1/CNP/CDA/UPF2/GIGYF2/ERN1/APAF1/DEDD2/FHIT/PDXP/DFFB/TTC37/YTHDF2/TNRC6C	33
GO:1900225	regulation of NLRP3 inflammasome complex assembly	5/775	20/18800	0.00108667	0.126814	0.122765	MEFV/CPTP/ATAT1/NEK7/USP50	5
GO:0006403	RNA localization	18/775	196/18800	0.00128707	0.146537	0.141858	PABPN1/SARNP/MVP/SLBP/KHSRP/MCM3AP/DDX19A/PARP11/CHTOP/THOC1/NUP58/POLR2D/MEX3D/CPSF6/UPF2/NUP54/THOC3/HHEX	18
GO:0009083	branched-chain amino acid catabolic process	5/775	21/18800	0.0013783	0.153188	0.148297	ACADSB/ALDH6A1/SLC25A44/AUH/DBT	5
GO:0034655	nucleobase-containing compound catabolic process	30/775	405/18800	0.00148533	0.161245	0.156096	NUDT15/CIRBP/VCP/ABCD1/SKIV2L/KHSRP/TIRAP/PDE4A/PNP/AMPD3/OGG1/TNRC6B/NUDT8/BTG2/NT5M/POLR2D/MEX3D/PAIP1/CNP/CDA/UPF2/GIGYF2/ERN1/APAF1/DEDD2/FHIT/DFFB/TTC37/YTHDF2/TNRC6C	30
GO:0044546	NLRP3 inflammasome complex assembly	5/775	22/18800	0.00172378	0.182878	0.177038	MEFV/CPTP/ATAT1/NEK7/USP50	5
GO:0072329	monocarboxylic acid catabolic process	13/775	124/18800	0.00182533	0.189348	0.183302	ABCD1/DECR2/SCP2/CPT1C/ABHD2/NUDT8/HSD17B4/PCCA/DECR1/CPT2/ACOX1/MCEE/AUH	13
GO:0044839	cell cycle G2/M phase transition	15/775	155/18800	0.00189549	0.189579	0.183526	GPR132/MIIP/CCNB1/SYF2/INIP/APP/RAB11A/USH1C/TAOK3/CHEK2/RINT1/NAE1/ENSA/ABCB1/CDK14	15
GO:0090022	regulation of neutrophil chemotaxis	6/775	33/18800	0.0020545	0.189579	0.183526	MIR223/TIRAP/C1QBP/BST1/CCR7/CAMK1D	6
GO:0031349	positive regulation of defense response	23/775	289/18800	0.00206562	0.189579	0.183526	FCN1/C3/UBE2K/CARD9/ALOX5AP/TIRAP/CREBBP/TNF/TRAF6/CCR7/JAK2/ZNFX1/APP/TRIM56/PTGER4/NLRP12/HEXIM1/TRIM41/SH2D1A/MAVS/POLR3B/CADM1/FADD	23
GO:0050671	positive regulation of lymphocyte proliferation	14/775	141/18800	0.00208276	0.189579	0.183526	CD38/TIRAP/PNP/TRAF6/BST1/JAK2/CD80/CD209/SLC7A1/CD320/BCL2/FADD/NFATC2/NCK2	14
GO:0009220	pyrimidine ribonucleotide biosynthetic process	5/775	23/18800	0.00212872	0.189579	0.183526	NME1/CTPS2/CDA/NME9/UMPS	5
GO:0016973	poly(A)+ mRNA export from nucleus	5/775	23/18800	0.00212872	0.189579	0.183526	PABPN1/SARNP/MCM3AP/DDX19A/HHEX	5
GO:0140632	inflammasome complex assembly	5/775	23/18800	0.00212872	0.189579	0.183526	MEFV/CPTP/ATAT1/NEK7/USP50	5
GO:1901987	regulation of cell cycle phase transition	30/775	415/18800	0.00215246	0.189579	0.183526	GPR132/MIIP/RAD1/MTBP/ATP2B4/CCNB1/HINFP/THOC1/SYF2/CDC14A/INIP/USP28/ZNF655/APP/RAB11A/RHNO1/GIGYF2/SLFN11/TAOK3/CHEK2/CTDSP2/DOT1L/RINT1/BCL2/MDC1/TIPIN/ZWINT/NAE1/APPL1/TRIP13	30
GO:0001961	positive regulation of cytokine-mediated signaling pathway	8/775	57/18800	0.00222251	0.190636	0.184549	UBE2K/CXCR4/TRIM56/TRIM41/MAVS/HIF1A/GAS6/FADD	8
GO:1902622	regulation of neutrophil migration	7/775	45/18800	0.00227672	0.190636	0.184549	MIR223/TIRAP/C1QBP/BST1/CCR7/CAMK1D/XG	7
GO:1901654	response to ketone	17/775	190/18800	0.00228698	0.190636	0.184549	TXNIP/CD38/MBP/ABHD2/NASP/CCR7/SGK1/EIF4E/SIRT1/JAK2/PCNA/F5/CDA/PTGER4/NCOA2/GAS6/SMYD3	17
GO:0032946	positive regulation of mononuclear cell proliferation	14/775	143/18800	0.00237583	0.191214	0.185108	CD38/TIRAP/PNP/TRAF6/BST1/JAK2/CD80/CD209/SLC7A1/CD320/BCL2/FADD/NFATC2/NCK2	14
GO:2001056	positive regulation of cysteine-type endopeptidase activity	14/775	143/18800	0.00237583	0.191214	0.185108	HSPE1/VCP/CARD9/MEFV/TNF/DAP/SIRT1/JAK2/APAF1/NLRP12/DAPK1/FASLG/FADD/USP50	14
GO:0010952	positive regulation of peptidase activity	17/775	192/18800	0.00255292	0.201983	0.195534	HSPE1/VCP/MBP/CARD9/MEFV/TNF/DAP/SIRT1/JAK2/APP/APAF1/NLRP12/DAPK1/FASLG/FADD/RCN3/USP50	17
GO:0006888	endoplasmic reticulum to Golgi vesicle-mediated transport	13/775	129/18800	0.00259779	0.202108	0.195655	TMED9/VCP/KDELR3/SCAP/TFG/SEC23IP/TMED5/SAR1A/TRAPPC6B/GOSR1/RINT1/TRAPPC2/TBC1D20	13
GO:0006206	pyrimidine nucleobase metabolic process	4/775	15/18800	0.0027178	0.205613	0.199047	CTPS2/ALDH6A1/CDA/UMPS	4
GO:0016311	dephosphorylation	30/775	422/18800	0.00276017	0.205613	0.199047	ILKAP/PNKP/LHPP/TNF/MTMR1/PPP3R1/RPAP2/PPP1R2/DUSP28/NT5M/UBLCP1/CDC14A/PUDP/JAK2/FAM220A/URI1/SPPL3/STYXL1/EPHX2/HDHD2/CTDSP2/FBP1/PTP4A1/LRRC39/BCL2/PPP1R16B/PDXP/PTP4A3/ENSA/RPRD1A	30
GO:0007346	regulation of mitotic cell cycle	33/775	478/18800	0.00277498	0.205613	0.199047	SDCBP/GPR132/MIIP/MTBP/TNF/CCNB1/CYLD/EIF4E/SYF2/BTG2/SIRT1/CDC14A/PIM3/INIP/ZNF655/APP/RAB11A/CDK13/GIGYF2/SLFN11/TAOK3/CHEK2/CTDSP2/RINT1/BCL2/MDC1/TIPIN/ZWINT/PDXP/NAE1/APPL1/NEK7/TRIP13	33
GO:0009081	branched-chain amino acid metabolic process	5/775	25/18800	0.00313979	0.229008	0.221696	ACADSB/ALDH6A1/SLC25A44/AUH/DBT	5
GO:0002833	positive regulation of response to biotic stimulus	16/775	180/18800	0.0032381	0.232545	0.22512	FCN1/UBE2K/CARD9/TIRAP/CREBBP/TRAF6/ZNFX1/SCIMP/TRIM56/HEXIM1/TRIM41/SH2D1A/MAVS/POLR3B/CADM1/FADD	16
GO:0006664	glycolipid metabolic process	11/775	103/18800	0.00345216	0.244162	0.236366	HEXB/PIGV/PGAP2/GLTP/PIGF/CLN6/GM2A/SCCPDH/CPTP/PIGK/PIGP	11
GO:1903509	liposaccharide metabolic process	11/775	104/18800	0.00372057	0.256497	0.248307	HEXB/PIGV/PGAP2/GLTP/PIGF/CLN6/GM2A/SCCPDH/CPTP/PIGK/PIGP	11
GO:1901991	negative regulation of mitotic cell cycle phase transition	16/775	183/18800	0.00381024	0.256497	0.248307	GPR132/MIIP/CCNB1/SYF2/INIP/ZNF655/GIGYF2/SLFN11/TAOK3/CHEK2/CTDSP2/RINT1/BCL2/ZWINT/NAE1/TRIP13	16
GO:0032259	methylation	27/775	376/18800	0.00382518	0.256497	0.248307	RAB3D/WDR61/PAX5/MRM2/CREBBP/SPOUT1/TFB2M/CHTOP/FTSJ1/HNMT/BTG2/SIRT1/MOV10L1/ASMT/WTAP/DPH5/MTR/KDM1B/DOT1L/GATA3/FAM98B/ZNF274/SUV39H1/PHF20/SMYD3/METTL17/METTL1	27
GO:0001539	cilium or flagellum-dependent cell motility	14/775	151/18800	0.00390838	0.256497	0.248307	CFAP20/EFCAB9/TAC4/ATP2B4/PLTP/RSPH9/MKKS/CEP131/DNAH7/TSSK4/CCDC65/CATSPER2/PRM3/CFAP157	14
GO:0060285	cilium-dependent cell motility	14/775	151/18800	0.00390838	0.256497	0.248307	CFAP20/EFCAB9/TAC4/ATP2B4/PLTP/RSPH9/MKKS/CEP131/DNAH7/TSSK4/CCDC65/CATSPER2/PRM3/CFAP157	14
GO:0006635	fatty acid beta-oxidation	9/775	76/18800	0.00395625	0.256497	0.248307	ABCD1/DECR2/SCP2/CPT1C/HSD17B4/DECR1/CPT2/ACOX1/AUH	9

## Sheet: geep_vs_Capra_cc
ID	Description	GeneRatio	BgRatio	pvalue	p.adjust	qvalue	geneID	Count
GO:0060205	cytoplasmic vesicle lumen	29/814	325/19594	9.74347e-05	0.0235662	0.0222906	FCN1/PPBP/C3/HEXB/MVP/CFP/SDCBP/VCP/LGALS3BP/PNP/TOLLIP/AMPD3/OSCAR/HUWE1/STK11IP/APP/OLA1/GM2A/SCCPDH/F5/CDA/PADI2/APAF1/APOOL/TUBB4B/GAS6/PCYOX1L/FASLG/AGA	29
GO:0031983	vesicle lumen	29/814	327/19594	0.000108487	0.0235662	0.0222906	FCN1/PPBP/C3/HEXB/MVP/CFP/SDCBP/VCP/LGALS3BP/PNP/TOLLIP/AMPD3/OSCAR/HUWE1/STK11IP/APP/OLA1/GM2A/SCCPDH/F5/CDA/PADI2/APAF1/APOOL/TUBB4B/GAS6/PCYOX1L/FASLG/AGA	29
GO:0005759	mitochondrial matrix	37/814	473/19594	0.000180302	0.0235662	0.0222906	HSPE1/MRPL37/CLPP/MRM2/MRPS2/C1QBP/MRPL36/MIPEP/ACADSB/OGG1/CCNB1/TFB2M/PTCD1/ALDH6A1/DNAJC19/MTHFD1L/MRPS36/NT5M/FXN/LIAS/PCCA/SUCLA2/DECR1/STYXL1/RARS2/AADAT/HARS2/MCEE/CA5B/AUH/PAM16/MRPL32/IBA57/DBT/METTL17/TDRD7/MRPS24	37
GO:0034774	secretory granule lumen	28/814	322/19594	0.000196966	0.0235662	0.0222906	FCN1/PPBP/C3/HEXB/MVP/CFP/SDCBP/VCP/LGALS3BP/PNP/TOLLIP/AMPD3/OSCAR/HUWE1/STK11IP/APP/OLA1/GM2A/SCCPDH/F5/CDA/PADI2/APAF1/APOOL/TUBB4B/GAS6/PCYOX1L/AGA	28
GO:0005766	primary lysosome	17/814	155/19594	0.000251597	0.0235662	0.0222906	C3/HEXB/SDCBP/RAB3D/VCP/RAP1B/TOLLIP/LAMP2/STK11IP/BST2/PRCP/GM2A/PADI2/MANBA/BRI3/TUBB4B/AGA	17
GO:0042582	azurophil granule	17/814	155/19594	0.000251597	0.0235662	0.0222906	C3/HEXB/SDCBP/RAB3D/VCP/RAP1B/TOLLIP/LAMP2/STK11IP/BST2/PRCP/GM2A/PADI2/MANBA/BRI3/TUBB4B/AGA	17
GO:0000346	transcription export complex	4/814	10/19594	0.000507939	0.0407802	0.0385728	SARNP/CHTOP/THOC1/THOC3	4
GO:0016607	nuclear speck	29/814	411/19594	0.00400345	0.247789	0.234376	PABPN1/SARNP/SURF2/FIBP/POMP/LHPP/S100PBP/OSGEP/OGG1/CHTOP/SGK1/THOC1/SYF2/TOE1/POLR2D/TCERG1/SPOP/WTAP/CPSF6/SMC5/CDK13/SUMO1/SNURF/KIF22/AAGAB/HIF1A/TCF12/PPP1R16B/THOC3	29
GO:0035578	azurophil granule lumen	10/814	91/19594	0.00446601	0.247789	0.234376	C3/HEXB/SDCBP/VCP/TOLLIP/STK11IP/GM2A/PADI2/TUBB4B/AGA	10
GO:0005778	peroxisomal membrane	8/814	64/19594	0.00484996	0.247789	0.234376	ABCD1/DECR2/PEX10/HSD17B4/ACOX1/MAVS/MPV17/PEX3	8
GO:0031903	microbody membrane	8/814	64/19594	0.00484996	0.247789	0.234376	ABCD1/DECR2/PEX10/HSD17B4/ACOX1/MAVS/MPV17/PEX3	8

## Sheet: geep_vs_Capra_kegg
ID	Description	GeneRatio	BgRatio	pvalue	p.adjust	qvalue	geneID	Count
hsa05152	Tuberculosis	19/322	180/8170	8.20179e-05	0.0250975	0.023742	C3/CARD9/CALML4/TIRAP/CREBBP/LAMP2/TNF/TRAF6/PPP3R1/JAK2/APAF1/ATP6V0A2/CD209/MRC2/RAB5B/BCL2/MAPK11/FADD/RFX5	19
hsa00640	Propanoate metabolism	6/322	32/8170	0.00136031	0.111965	0.105918	ALDH6A1/PCCA/SUCLA2/ACOX1/MCEE/DBT	6
hsa04936	Alcoholic liver disease	14/322	142/8170	0.00137922	0.111965	0.105918	C3/CPT1C/TIRAP/CAMKK2/ADIPOR2/TNF/TRAF6/SIRT1/C1QC/ACOX1/MAPK11/FASLG/FADD/TAB3	14
hsa04621	NOD-like receptor signaling pathway	16/322	184/8170	0.00242121	0.111965	0.105918	GABARAP/TXNIP/CARD9/MEFV/TNF/TRAF6/MAP1LC3B/ITPR2/GABARAPL1/NLRP12/BCL2/MAPK11/MAVS/FADD/NEK7/TAB3	16
hsa05235	PD-L1 expression and PD-1 checkpoint pathway in cancer	10/322	89/8170	0.00251955	0.111965	0.105918	HRAS/TIRAP/TRAF6/PPP3R1/JAK2/EML4/MAPK11/HIF1A/PDCD1/NFATC2	10
hsa04625	C-type lectin receptor signaling pathway	11/322	104/8170	0.00253729	0.111965	0.105918	CARD9/HRAS/CALML4/TNF/PPP3R1/CYLD/ITPR2/CD209/MAPK11/NFATC2/RRAS	11
hsa00760	Nicotinate and nicotinamide metabolism	6/322	36/8170	0.00256128	0.111965	0.105918	CD38/NMRK1/PNP/BST1/SIRT1/NT5M	6
hsa05161	Hepatitis B	14/322	162/8170	0.00468474	0.162509	0.153732	HRAS/TIRAP/CREBBP/TNF/TRAF6/JAK2/PCNA/APAF1/BCL2/MAPK11/MAVS/FASLG/FADD/NFATC2	14
hsa04146	Peroxisome	9/322	82/8170	0.00477968	0.162509	0.153732	ABCD1/DECR2/SCP2/PEX10/HSD17B4/EPHX2/ACOX1/MPV17/PEX3	9
hsa04137	Mitophagy - animal	8/322	72/8170	0.00710709	0.217477	0.205731	GABARAP/TFE3/HRAS/MAP1LC3B/GABARAPL1/HIF1A/SP1/RRAS	8
hsa05170	Human immunodeficiency virus 1 infection	16/322	212/8170	0.00948182	0.244933	0.231705	HRAS/CXCR4/CALML4/TNF/TRAF6/CCNB1/PPP3R1/GNA11/BST2/ITPR2/BCL2/MAPK11/FASLG/FADD/NFATC2/AP1M2	16
hsa04140	Autophagy - animal	12/322	141/8170	0.00960522	0.244933	0.231705	GABARAP/HRAS/CAMKK2/LAMP2/TRAF6/MAP1LC3B/GABARAPL1/ERN1/DAPK1/BCL2/HIF1A/RRAS	12
hsa00280	Valine, leucine and isoleucine degradation	6/322	48/8170	0.0108748	0.255975	0.242151	ACADSB/ALDH6A1/PCCA/MCEE/AUH/DBT	6

## Sheet: geep_vs_Capra_mf
ID	Description	GeneRatio	BgRatio	pvalue	p.adjust	qvalue	geneID	Count
GO:0016854	racemase and epimerase activity	6/812	17/18410	5.88646e-05	0.0500938	0.04988	RENBP/RPE/DHRS9/YJEFN3/GNE/MCEE	6
GO:0005164	tumor necrosis factor receptor binding	7/812	31/18410	0.000328702	0.139863	0.139266	TNFSF14/TRAF1/TNF/TRAF6/TRAF4/FASLG/FADD	7
GO:0016801	hydrolase activity, acting on ether bonds	4/812	10/18410	0.000637311	0.148746	0.148111	RNPEP/LTA4H/EPHX2/TMEM86A	4
GO:0044389	ubiquitin-like protein ligase binding	27/812	317/18410	0.000870877	0.148746	0.148111	GABARAP/UBE2K/TXNIP/VCP/CXCR4/TRAF1/TOLLIP/TRAF6/CCNB1/CACYBP/JKAMP/MAP1LC3B/CCDC50/SPOP/GABARAPL1/CHEK2/SUMO1/TRAF4/TRIB3/BCL2/DLG3/HIF1A/FHIT/ITCH/NAE1/DBT/ABCB1	27
GO:0046624	sphingolipid transporter activity	5/812	18/18410	0.000873946	0.148746	0.148111	GLTP/PLTP/CPTP/ATP10A/ABCB1	5
GO:0031625	ubiquitin protein ligase binding	25/812	298/18410	0.00163954	0.232541	0.231549	GABARAP/UBE2K/TXNIP/VCP/CXCR4/TRAF1/TOLLIP/TRAF6/CACYBP/JKAMP/MAP1LC3B/CCDC50/SPOP/GABARAPL1/CHEK2/SUMO1/TRAF4/TRIB3/BCL2/DLG3/HIF1A/FHIT/NAE1/DBT/ABCB1	25

## Sheet: geep_vs_Oar_bp
ID	Description	GeneRatio	BgRatio	pvalue	p.adjust	qvalue	geneID	Count
GO:0015986	proton motive force-driven ATP synthesis	17/729	26/18800	1.90333e-18	8.29473e-15	8.04409e-15	ATP5ME/ATP5MF/ATP5MC2/ATP5F1E/ATP5F1B/ATP5MC3/ATP5PB/ATP5MC1/ATP5F1C/ATP5PD/ATP5F1A/ATP5PO/ATP5MG/ATP5F1D/ATPSCKMT/ATP5PF/ANTKMT	17
GO:0042776	proton motive force-driven mitochondrial ATP synthesis	14/729	19/18800	1.49455e-16	3.25663e-13	3.15823e-13	ATP5ME/ATP5MF/ATP5F1E/ATP5F1B/ATP5PB/ATP5F1C/ATP5PD/ATP5F1A/ATP5PO/ATP5MG/ATP5F1D/ATPSCKMT/ATP5PF/ANTKMT	14
GO:0006418	tRNA aminoacylation for protein translation	18/729	41/18800	2.79843e-15	4.06519e-12	3.94235e-12	KARS1/QARS1/WARS1/SARS1/TARS1/VARS1/CARS1/AARS1/MARS1/NARS1/RARS1/EPRS1/GARS1/DARS1/AARS2/YARS1/IARS1/IARS2	18
GO:0043039	tRNA aminoacylation	18/729	44/18800	1.27774e-14	1.3921e-11	1.35004e-11	KARS1/QARS1/WARS1/SARS1/TARS1/VARS1/CARS1/AARS1/MARS1/NARS1/RARS1/EPRS1/GARS1/DARS1/AARS2/YARS1/IARS1/IARS2	18
GO:0043038	amino acid activation	18/729	45/18800	2.05331e-14	1.78967e-11	1.73559e-11	KARS1/QARS1/WARS1/SARS1/TARS1/VARS1/CARS1/AARS1/MARS1/NARS1/RARS1/EPRS1/GARS1/DARS1/AARS2/YARS1/IARS1/IARS2	18
GO:0006754	ATP biosynthetic process	19/729	57/18800	1.92793e-13	1.40032e-10	1.35801e-10	ATP5ME/ATP5MF/ATP5MC2/ATP5F1E/ATP5F1B/ATP5MC3/ATP5PB/ATP5MC1/ATP5F1C/ATP5PD/ATP5F1A/ATP5PO/ATP5MG/ATP5F1D/ATPSCKMT/ATP5PF/TAFAZZIN/ANTKMT/SLC25A12	19
GO:0009201	ribonucleoside triphosphate biosynthetic process	20/729	74/18800	3.74832e-12	2.3336e-09	2.26309e-09	ATP5ME/ATP5MF/ATP5MC2/ATP5F1E/ATP5F1B/ATP5MC3/ATP5PB/ATP5MC1/ATP5F1C/ATP5PD/ATP5F1A/ATP5PO/ATP5MG/ATP5F1D/ATPSCKMT/ATP5PF/TAFAZZIN/ANTKMT/SLC25A12/CTPS1	20
GO:0009206	purine ribonucleoside triphosphate biosynthetic process	19/729	68/18800	6.79013e-12	3.49887e-09	3.39314e-09	ATP5ME/ATP5MF/ATP5MC2/ATP5F1E/ATP5F1B/ATP5MC3/ATP5PB/ATP5MC1/ATP5F1C/ATP5PD/ATP5F1A/ATP5PO/ATP5MG/ATP5F1D/ATPSCKMT/ATP5PF/TAFAZZIN/ANTKMT/SLC25A12	19
GO:0009142	nucleoside triphosphate biosynthetic process	21/729	85/18800	7.22575e-12	3.49887e-09	3.39314e-09	ATP5ME/ATP5MF/ATP5MC2/ATP5F1E/ATP5F1B/ATP5MC3/ATP5PB/ATP5MC1/ATP5F1C/ATP5PD/ATP5F1A/ATP5PO/ATP5MG/ATP5F1D/ATPSCKMT/ATP5PF/TAFAZZIN/ANTKMT/SLC25A12/CMPK2/CTPS1	21
GO:0009145	purine nucleoside triphosphate biosynthetic process	19/729	69/18800	9.03469e-12	3.93732e-09	3.81835e-09	ATP5ME/ATP5MF/ATP5MC2/ATP5F1E/ATP5F1B/ATP5MC3/ATP5PB/ATP5MC1/ATP5F1C/ATP5PD/ATP5F1A/ATP5PO/ATP5MG/ATP5F1D/ATPSCKMT/ATP5PF/TAFAZZIN/ANTKMT/SLC25A12	19
GO:0009199	ribonucleoside triphosphate metabolic process	21/729	89/18800	1.87159e-11	7.41491e-09	7.19086e-09	ATP5ME/ATP5MF/ATP5MC2/ATP5F1E/ATP5F1B/ATP5MC3/ATP5PB/ATP5MC1/ATP5F1C/ATP5PD/ATP5F1A/ATP5PO/ATP5MG/ATP5F1D/ATPSCKMT/ATP5PF/TAFAZZIN/ANTKMT/EFL1/SLC25A12/CTPS1	21
GO:0009205	purine ribonucleoside triphosphate metabolic process	20/729	82/18800	2.95006e-11	1.07136e-08	1.03899e-08	ATP5ME/ATP5MF/ATP5MC2/ATP5F1E/ATP5F1B/ATP5MC3/ATP5PB/ATP5MC1/ATP5F1C/ATP5PD/ATP5F1A/ATP5PO/ATP5MG/ATP5F1D/ATPSCKMT/ATP5PF/TAFAZZIN/ANTKMT/EFL1/SLC25A12	20
GO:0009141	nucleoside triphosphate metabolic process	23/729	111/18800	3.58779e-11	1.20274e-08	1.16639e-08	ATP5ME/ATP5MF/ATP5MC2/ATP5F1E/ATP5F1B/ATP5MC3/ATP5PB/ATP5MC1/ATP5F1C/ATP5PD/ATP5F1A/ATP5PO/ATP5MG/ATP5F1D/ATPSCKMT/ATP5PF/TAFAZZIN/ANTKMT/RRM2B/EFL1/SLC25A12/CMPK2/CTPS1	23
GO:0009144	purine nucleoside triphosphate metabolic process	20/729	87/18800	9.4034e-11	2.92714e-08	2.8387e-08	ATP5ME/ATP5MF/ATP5MC2/ATP5F1E/ATP5F1B/ATP5MC3/ATP5PB/ATP5MC1/ATP5F1C/ATP5PD/ATP5F1A/ATP5PO/ATP5MG/ATP5F1D/ATPSCKMT/ATP5PF/TAFAZZIN/ANTKMT/EFL1/SLC25A12	20
GO:0006091	generation of precursor metabolites and energy	47/729	494/18800	1.41665e-08	4.11583e-06	3.99146e-06	ATP5ME/TALDO1/ATP5MF/ATP5F1E/NOP53/UQCRH/ATP5F1B/ASIP/ATP5PB/ATP5F1C/ATP5PD/ATP5F1A/ATP5PO/ATP5IF1/ATP5MG/AKR7A2/LDHA/ATP5F1D/GFUS/ATPSCKMT/FOXK1/ATP5PF/COQ10A/TAFAZZIN/SELENOS/PYGM/ANTKMT/COX15/SLC25A4/NDUFB2/GSK3B/PIK3CA/COX5A/NIPSNAP2/PLEC/CYBB/ACADM/PPARD/ARNT/PANK2/PPP1CB/P4HA2/NDUFA5/XYLB/SLC25A22/ACSS3/SLC25A12	47
GO:0009165	nucleotide biosynthetic process	31/729	255/18800	1.84126e-08	5.01512e-06	4.86358e-06	ATP5ME/ATP5MF/ATP5MC2/ATP5F1E/ATP5F1B/KARS1/ATP5MC3/ATP5PB/ATP5MC1/ATP5F1C/ATP5PD/ATP5F1A/ATP5PO/ATP5MG/ATP5F1D/ATPSCKMT/ATP5PF/TAFAZZIN/GARS1/FCSK/ANTKMT/PRPS1/RRM2B/ADSS1/AFMID/PPCS/PANK2/KYNU/SLC25A12/CMPK2/CTPS1	31
GO:1901293	nucleoside phosphate biosynthetic process	31/729	257/18800	2.21364e-08	5.67472e-06	5.50325e-06	ATP5ME/ATP5MF/ATP5MC2/ATP5F1E/ATP5F1B/KARS1/ATP5MC3/ATP5PB/ATP5MC1/ATP5F1C/ATP5PD/ATP5F1A/ATP5PO/ATP5MG/ATP5F1D/ATPSCKMT/ATP5PF/TAFAZZIN/GARS1/FCSK/ANTKMT/PRPS1/RRM2B/ADSS1/AFMID/PPCS/PANK2/KYNU/SLC25A12/CMPK2/CTPS1	31
GO:0006399	tRNA metabolic process	25/729	185/18800	5.52973e-08	1.33881e-05	1.29835e-05	KARS1/QARS1/WARS1/SARS1/TARS1/VARS1/CARS1/AARS1/MARS1/NARS1/RTRAF/RARS1/EPRS1/GARS1/TP53RK/TRMT112/PRORP/DARS1/AARS2/YARS1/IARS1/ELP1/IARS2/NSUN6/TSEN15	25
GO:0072522	purine-containing compound biosynthetic process	26/729	202/18800	8.18638e-08	1.8777e-05	1.82096e-05	ATP5ME/ATP5MF/ATP5MC2/ATP5F1E/ATP5F1B/ATP5MC3/ATP5PB/ATP5MC1/ATP5F1C/ATP5PD/ATP5F1A/ATP5PO/ATP5MG/ADA2/ATP5F1D/ATPSCKMT/ATP5PF/TAFAZZIN/ANTKMT/PRPS1/ADSS1/AMD1/PPCS/PANK2/SLC25A12/PGM2	26
GO:0046034	ATP metabolic process	31/729	273/18800	8.97551e-08	1.89287e-05	1.83568e-05	ATP5ME/ATP5MF/ATP5MC2/ATP5F1E/UQCRH/ATP5F1B/ATP5MC3/ATP5PB/ATP5MC1/ATP5F1C/ATP5PD/ATP5F1A/ATP5PO/ATP5IF1/ATP5MG/LDHA/ATP5F1D/ATPSCKMT/FOXK1/ATP5PF/TAFAZZIN/ANTKMT/COX15/NDUFB2/COX5A/NIPSNAP2/ARNT/NDUFA5/FIGNL1/SLC25A12/DNM1L	31
GO:0006119	oxidative phosphorylation	21/729	139/18800	9.29816e-08	1.89287e-05	1.83568e-05	ATP5ME/ATP5MF/ATP5F1E/UQCRH/ATP5F1B/ATP5PB/ATP5F1C/ATP5PD/ATP5F1A/ATP5PO/ATP5MG/ATP5F1D/ATPSCKMT/ATP5PF/TAFAZZIN/ANTKMT/COX15/NDUFB2/COX5A/NIPSNAP2/NDUFA5	21
GO:0045333	cellular respiration	28/729	231/18800	9.55558e-08	1.89287e-05	1.83568e-05	ATP5ME/ATP5MF/ATP5F1E/NOP53/UQCRH/ATP5F1B/ATP5PB/ATP5F1C/ATP5PD/ATP5F1A/ATP5PO/ATP5MG/ATP5F1D/ATPSCKMT/ATP5PF/COQ10A/TAFAZZIN/ANTKMT/COX15/NDUFB2/PIK3CA/COX5A/NIPSNAP2/PLEC/PANK2/NDUFA5/SLC25A22/SLC25A12	28
GO:0015980	energy derivation by oxidation of organic compounds	33/729	321/18800	3.62583e-07	6.87017e-05	6.66257e-05	ATP5ME/ATP5MF/ATP5F1E/NOP53/UQCRH/ATP5F1B/ATP5PB/ATP5F1C/ATP5PD/ATP5F1A/ATP5PO/ATP5MG/ATP5F1D/ATPSCKMT/ATP5PF/COQ10A/TAFAZZIN/SELENOS/PYGM/ANTKMT/COX15/NDUFB2/GSK3B/PIK3CA/COX5A/NIPSNAP2/PLEC/ACADM/PANK2/PPP1CB/NDUFA5/SLC25A22/SLC25A12	33
GO:0046390	ribose phosphate biosynthetic process	24/729	191/18800	4.02552e-07	7.30968e-05	7.0888e-05	ATP5ME/ATP5MF/ATP5MC2/ATP5F1E/ATP5F1B/ATP5MC3/ATP5PB/ATP5MC1/ATP5F1C/ATP5PD/ATP5F1A/ATP5PO/ATP5MG/ATP5F1D/ATPSCKMT/ATP5PF/TAFAZZIN/ANTKMT/PRPS1/ADSS1/PPCS/PANK2/SLC25A12/CTPS1	24
GO:0009152	purine ribonucleotide biosynthetic process	22/729	170/18800	7.33628e-07	0.000127886	0.000124022	ATP5ME/ATP5MF/ATP5MC2/ATP5F1E/ATP5F1B/ATP5MC3/ATP5PB/ATP5MC1/ATP5F1C/ATP5PD/ATP5F1A/ATP5PO/ATP5MG/ATP5F1D/ATPSCKMT/ATP5PF/TAFAZZIN/ANTKMT/ADSS1/PPCS/PANK2/SLC25A12	22
GO:0009260	ribonucleotide biosynthetic process	23/729	184/18800	7.68005e-07	0.000128729	0.00012484	ATP5ME/ATP5MF/ATP5MC2/ATP5F1E/ATP5F1B/ATP5MC3/ATP5PB/ATP5MC1/ATP5F1C/ATP5PD/ATP5F1A/ATP5PO/ATP5MG/ATP5F1D/ATPSCKMT/ATP5PF/TAFAZZIN/ANTKMT/ADSS1/PPCS/PANK2/SLC25A12/CTPS1	23
GO:0009060	aerobic respiration	23/729	187/18800	1.02281e-06	0.000165089	0.000160101	ATP5ME/ATP5MF/ATP5F1E/NOP53/UQCRH/ATP5F1B/ATP5PB/ATP5F1C/ATP5PD/ATP5F1A/ATP5PO/ATP5MG/ATP5F1D/ATPSCKMT/ATP5PF/TAFAZZIN/ANTKMT/COX15/NDUFB2/COX5A/NIPSNAP2/PANK2/NDUFA5	23
GO:0009117	nucleotide metabolic process	42/729	487/18800	1.18839e-06	0.000184964	0.000179375	ATP5ME/ATP5MF/ATP5MC2/ATP5F1E/ATP5F1B/KARS1/ATP5MC3/ATP5PB/ATP5MC1/ATP5F1C/ATP5PD/ATP5F1A/ATP5PO/ATP5MG/LDHA/ATP5F1D/DNPH1/ATPSCKMT/FOXK1/ATP5PF/TAFAZZIN/GARS1/FCSK/ANTKMT/PRPS1/NEIL2/NT5C3A/RRM2B/ADSS1/SMUG1/GMPR/ARNT/AFMID/PPCS/PANK2/EFL1/KYNU/PDE2A/NUDT19/SLC25A12/CMPK2/CTPS1	42
GO:0006164	purine nucleotide biosynthetic process	23/729	192/18800	1.6247e-06	0.000244153	0.000236775	ATP5ME/ATP5MF/ATP5MC2/ATP5F1E/ATP5F1B/ATP5MC3/ATP5PB/ATP5MC1/ATP5F1C/ATP5PD/ATP5F1A/ATP5PO/ATP5MG/ATP5F1D/ATPSCKMT/ATP5PF/TAFAZZIN/ANTKMT/PRPS1/ADSS1/PPCS/PANK2/SLC25A12	23
GO:0006753	nucleoside phosphate metabolic process	42/729	495/18800	1.80971e-06	0.000262891	0.000254947	ATP5ME/ATP5MF/ATP5MC2/ATP5F1E/ATP5F1B/KARS1/ATP5MC3/ATP5PB/ATP5MC1/ATP5F1C/ATP5PD/ATP5F1A/ATP5PO/ATP5MG/LDHA/ATP5F1D/DNPH1/ATPSCKMT/FOXK1/ATP5PF/TAFAZZIN/GARS1/FCSK/ANTKMT/PRPS1/NEIL2/NT5C3A/RRM2B/ADSS1/SMUG1/GMPR/ARNT/AFMID/PPCS/PANK2/EFL1/KYNU/PDE2A/NUDT19/SLC25A12/CMPK2/CTPS1	42
GO:0006520	cellular amino acid metabolic process	28/729	285/18800	6.62064e-06	0.000930734	0.00090261	KARS1/QARS1/WARS1/SARS1/TARS1/VARS1/CARS1/AARS1/MARS1/NARS1/RARS1/EPRS1/GARS1/PYCR3/DARS1/HIBADH/AARS2/YARS1/CRYM/IARS1/KYAT3/AFMID/IARS2/KYNU/HIBCH/SLC25A12/MMUT/CTPS1	28
GO:0072521	purine-containing compound metabolic process	34/729	416/18800	3.72934e-05	0.00507889	0.00492542	ATP5ME/ATP5MF/ATP5MC2/ATP5F1E/ATP5F1B/ATP5MC3/ATP5PB/ATP5MC1/ATP5F1C/ATP5PD/ATP5F1A/ATP5PO/ATP5MG/LDHA/ADA2/ATP5F1D/DNPH1/ATPSCKMT/FOXK1/ATP5PF/TAFAZZIN/ANTKMT/PRPS1/ADSS1/AMD1/GMPR/ARNT/PPCS/PANK2/EFL1/PDE2A/NUDT19/SLC25A12/PGM2	34
GO:0106074	aminoacyl-tRNA metabolism involved in translational fidelity	5/729	13/18800	8.58418e-05	0.0113363	0.0109938	VARS1/AARS1/AARS2/IARS1/IARS2	5
GO:0044782	cilium organization	31/729	384/18800	0.00010182	0.0130509	0.0126566	ARF4/SEPTIN9/SEPTIN2/SEPTIN6/TRAPPC14/CFAP298/MAPRE1/CEP20/AVIL/ENTR1/KIAA0586/TTC39C/CNTROB/DYNLT2B/KCNQ1/RSPH1/DYNC2I1/PPP1R35/CIBAR1/ODAD3/GSK3B/SEPTIN7/DYNC2I2/DNAAF2/IQCB1/CCDC32/RTTN/CEP120/POC1A/TTC21A/PCM1	31
GO:1903322	positive regulation of protein modification by small protein conjugation or removal	16/729	140/18800	0.000107644	0.0132721	0.012871	NOP53/UBE2L3/MTA1/TSPYL5/CENPX/SEPTIN4/PHF23/PLK1/UBE2N/NOD2/ARNT/MARCHF7/UBA2/PIAS1/ZC3H12A/SPRTN	16
GO:0006450	regulation of translational fidelity	6/729	21/18800	0.000109636	0.0132721	0.012871	VARS1/AARS1/AARS2/IARS1/IARS2/YRDC	6
GO:0050688	regulation of defense response to virus	11/729	74/18800	0.000124546	0.0146683	0.0142251	UFD1/APOBEC3F/SELENOK/ILRUN/STING1/IL27/GPATCH3/RIOK3/PPM1B/TOMM70/ZC3H12A	11
GO:0061640	cytoskeleton-dependent cytokinesis	13/729	100/18800	0.000127902	0.0146683	0.0142251	SEPTIN9/SEPTIN1/SEPTIN2/SEPTIN6/SEPTIN5/WASHC5/CNTROB/SEPTIN4/PLK1/SEPTIN7/PLEC/SEPTIN11/BIN3	13
GO:0006163	purine nucleotide metabolic process	31/729	394/18800	0.00016188	0.0180891	0.0175425	ATP5ME/ATP5MF/ATP5MC2/ATP5F1E/ATP5F1B/ATP5MC3/ATP5PB/ATP5MC1/ATP5F1C/ATP5PD/ATP5F1A/ATP5PO/ATP5MG/LDHA/ATP5F1D/DNPH1/ATPSCKMT/FOXK1/ATP5PF/TAFAZZIN/ANTKMT/PRPS1/ADSS1/GMPR/ARNT/PPCS/PANK2/EFL1/PDE2A/NUDT19/SLC25A12	31
GO:0060271	cilium assembly	28/729	355/18800	0.000317483	0.0345897	0.0335445	ARF4/SEPTIN9/SEPTIN2/SEPTIN6/TRAPPC14/CFAP298/MAPRE1/CEP20/AVIL/ENTR1/KIAA0586/TTC39C/CNTROB/DYNLT2B/KCNQ1/RSPH1/DYNC2I1/PPP1R35/CIBAR1/ODAD3/GSK3B/SEPTIN7/DYNC2I2/DNAAF2/IQCB1/CEP120/POC1A/PCM1	28
GO:0019693	ribose phosphate metabolic process	30/729	394/18800	0.000358821	0.03814	0.0369876	ATP5ME/ATP5MF/ATP5MC2/ATP5F1E/ATP5F1B/ATP5MC3/ATP5PB/ATP5MC1/ATP5F1C/ATP5PD/ATP5F1A/ATP5PO/ATP5MG/LDHA/ATP5F1D/ATPSCKMT/FOXK1/ATP5PF/TAFAZZIN/ANTKMT/PRPS1/ADSS1/ARNT/PPCS/PANK2/EFL1/PDE2A/NUDT19/SLC25A12/CTPS1	30
GO:0002819	regulation of adaptive immune response	18/729	188/18800	0.000390172	0.0399482	0.0387411	CD46/CYRIB/FCGR2B/CD1D/APLF/ALOX15/CLEC6A/IL27/CLEC7A/HLX/NSD2/NOD2/KMT5B/CD28/ZC3H12A/AHR/DENND1B/TP53BP1	18
GO:0045724	positive regulation of cilium assembly	6/729	26/18800	0.000394166	0.0399482	0.0387411	SEPTIN9/ENTR1/PPP1R35/GSK3B/SEPTIN7/CEP120	6
GO:0002822	regulation of adaptive immune response based on somatic recombination of immune receptors built from immunoglobulin superfamily domains	17/729	173/18800	0.000414915	0.0410954	0.0398536	CD46/CYRIB/FCGR2B/CD1D/APLF/CLEC6A/IL27/CLEC7A/HLX/NSD2/NOD2/KMT5B/CD28/ZC3H12A/AHR/DENND1B/TP53BP1	17
GO:0006302	double-strand break repair	23/729	273/18800	0.000425786	0.041235	0.039989	PAXX/CYREN/FBH1/MTA1/APLF/APTX/HDGFL2/MRNIP/IFFO1/DDX11/REC8/UBE2N/ACTL6A/MARF1/EYA3/NSD2/PPP4R3B/BABAM2/KMT5B/FIGNL1/SLX4/RAD54L/TP53BP1	23
GO:0000910	cytokinesis	17/729	174/18800	0.000443657	0.0420317	0.0407616	SEPTIN9/SEPTIN1/SEPTIN2/SEPTIN6/SEPTIN5/WASHC5/ENTR1/CNTROB/SEPTIN4/CSPP1/PLK1/SEPTIN7/PLEC/BCL2L1/SEPTIN11/BIN3/CENPV	17
GO:0009259	ribonucleotide metabolic process	29/729	384/18800	0.00051023	0.0469243	0.0455064	ATP5ME/ATP5MF/ATP5MC2/ATP5F1E/ATP5F1B/ATP5MC3/ATP5PB/ATP5MC1/ATP5F1C/ATP5PD/ATP5F1A/ATP5PO/ATP5MG/LDHA/ATP5F1D/ATPSCKMT/FOXK1/ATP5PF/TAFAZZIN/ANTKMT/ADSS1/ARNT/PPCS/PANK2/EFL1/PDE2A/NUDT19/SLC25A12/CTPS1	29
GO:0009150	purine ribonucleotide metabolic process	28/729	366/18800	0.000516835	0.0469243	0.0455064	ATP5ME/ATP5MF/ATP5MC2/ATP5F1E/ATP5F1B/ATP5MC3/ATP5PB/ATP5MC1/ATP5F1C/ATP5PD/ATP5F1A/ATP5PO/ATP5MG/LDHA/ATP5F1D/ATPSCKMT/FOXK1/ATP5PF/TAFAZZIN/ANTKMT/ADSS1/ARNT/PPCS/PANK2/EFL1/PDE2A/NUDT19/SLC25A12	28
GO:0098543	detection of other organism	5/729	20/18800	0.000824923	0.0733676	0.0711507	CD1D/CLEC6A/CLEC7A/NOD2/TLR1	5
GO:1902017	regulation of cilium assembly	9/729	65/18800	0.000863058	0.0752242	0.0729511	SEPTIN9/ENTR1/CNTROB/DYNLT2B/PPP1R35/ODAD3/GSK3B/SEPTIN7/CEP120	9
GO:0051607	defense response to virus	23/729	290/18800	0.000977716	0.0835468	0.0810223	NOP53/UFD1/APOBEC3F/MARCHF2/SELENOK/SHFL/ILRUN/STING1/IL27/NT5C3A/GPATCH3/TTC4/TRIM34/TRIM11/BCL2L1/USP15/TRIM21/RIOK3/PLSCR1/ZNF175/PPM1B/TOMM70/ZC3H12A	23
GO:0140546	defense response to symbiont	23/729	291/18800	0.00102391	0.0858115	0.0832186	NOP53/UFD1/APOBEC3F/MARCHF2/SELENOK/SHFL/ILRUN/STING1/IL27/NT5C3A/GPATCH3/TTC4/TRIM34/TRIM11/BCL2L1/USP15/TRIM21/RIOK3/PLSCR1/ZNF175/PPM1B/TOMM70/ZC3H12A	23
GO:0002230	positive regulation of defense response to virus by host	6/729	31/18800	0.00106885	0.0878874	0.0852318	APOBEC3F/SELENOK/STING1/IL27/TOMM70/ZC3H12A	6
GO:2000779	regulation of double-strand break repair	12/729	110/18800	0.00114873	0.0927064	0.0899051	CYREN/FBH1/HDGFL2/MRNIP/DDX11/UBE2N/ACTL6A/NSD2/PPP4R3B/KMT5B/FIGNL1/TP53BP1	12
GO:0035721	intraciliary retrograde transport	4/729	13/18800	0.00121138	0.0959854	0.0930851	DYNLT2B/DYNC2I1/DYNC2I2/TTC21A	4
GO:1903320	regulation of protein modification by small protein conjugation or removal	20/729	246/18800	0.00151643	0.118011	0.114445	NOP53/UBE2L3/MTA1/WASHC1/TSPYL5/CENPX/SEPTIN4/PHF23/PLK1/UBE2N/TRIM21/NOD2/ARNT/NXN/MARCHF7/UBA2/CAMLG/PIAS1/ZC3H12A/SPRTN	20
GO:0033033	negative regulation of myeloid cell apoptotic process	4/729	14/18800	0.00164422	0.125711	0.121912	SELENOS/NOD2/ITPKB/CLEC5A	4
GO:0007006	mitochondrial membrane organization	12/729	117/18800	0.00195896	0.144465	0.1401	SLC25A6/MICOS10/ATP5IF1/MICOS13/TAFAZZIN/SLC25A4/CIBAR1/GSK3B/BCL2L1/SLC9A1/MAPK8/TOMM70	12
GO:0039531	regulation of viral-induced cytoplasmic pattern recognition receptor signaling pathway	5/729	24/18800	0.00198896	0.144465	0.1401	NOP53/UFD1/GPATCH3/USP15/RIOK3	5
GO:1901028	regulation of mitochondrial outer membrane permeabilization involved in apoptotic signaling pathway	5/729	24/18800	0.00198896	0.144465	0.1401	SLC25A6/ATP5IF1/SLC25A4/GSK3B/MAPK8	5
GO:0070884	regulation of calcineurin-NFAT signaling cascade	6/729	35/18800	0.00206598	0.147599	0.143139	TBC1D10C/FHL2/CLEC7A/GSK3B/NRG1/SLC9A1	6
GO:0106056	regulation of calcineurin-mediated signaling	6/729	36/18800	0.00239916	0.16396	0.159005	TBC1D10C/FHL2/CLEC7A/GSK3B/NRG1/SLC9A1	6
GO:0006282	regulation of DNA repair	14/729	152/18800	0.0024006	0.16396	0.159005	CYREN/FBH1/HDGFL2/MRNIP/DDX11/UBE2N/ACTL6A/EYA3/NSD2/PPP4R3B/BABAM2/KMT5B/FIGNL1/TP53BP1	14
GO:0098581	detection of external biotic stimulus	5/729	25/18800	0.00240785	0.16396	0.159005	CD1D/CLEC6A/CLEC7A/NOD2/TLR1	5
GO:1903008	organelle disassembly	12/729	121/18800	0.00260115	0.169	0.163893	ATP5IF1/TAFAZZIN/STING1/ATP13A2/PLAAT3/SLC25A4/PELO/RETREG3/RETREG1/ARFIP2/VPS13C/DNM1L	12
GO:0002712	regulation of B cell mediated immunity	8/729	62/18800	0.00261491	0.169	0.163893	CD46/FCGR2B/APLF/NSD2/NOD2/KMT5B/CD28/TP53BP1	8
GO:0002889	regulation of immunoglobulin mediated immune response	8/729	62/18800	0.00261491	0.169	0.163893	CD46/FCGR2B/APLF/NSD2/NOD2/KMT5B/CD28/TP53BP1	8
GO:0061912	selective autophagy	9/729	76/18800	0.00263855	0.169	0.163893	TAFAZZIN/STING1/SLC25A4/RETREG3/NOD2/RETREG1/ARFIP2/VPS13C/HSPB8	9
GO:0002831	regulation of response to biotic stimulus	25/729	351/18800	0.00267576	0.169	0.163893	NOP53/UFD1/APOBEC3F/RAET1E/SELENOK/FCGR2B/CD1D/ILRUN/STING1/SLAMF6/CLEC6A/IL27/CLEC7A/GPATCH3/USP15/CASP6/TRIM21/NOD2/RIOK3/PLSCR1/PPP2R3C/PPM1B/TOMM70/ZC3H12A/AHR	25
GO:0045730	respiratory burst	6/729	37/18800	0.00277117	0.172525	0.167312	CD52/SELENOK/CLEC7A/CYBB/BCR/JCHAIN	6
GO:0032456	endocytic recycling	9/729	77/18800	0.00288742	0.177231	0.171875	WASHC2C/EIPR1/WASHC1/VPS26C/VPS35L/ENTR1/DENND1A/VPS50/DENND1B	9
GO:0098876	vesicle-mediated transport to the plasma membrane	13/729	139/18800	0.00295812	0.179049	0.173638	WASHC2C/EIPR1/MACF1/WASHC1/VPS26C/RAB10/VPS35L/ENTR1/AMN/OSBPL5/DENND1A/VPS50/DENND1B	13
GO:0051054	positive regulation of DNA metabolic process	20/729	263/18800	0.00330404	0.197247	0.191286	APLF/HDGFL2/STN1/CDT1/MRNIP/DDX11/UBE2N/ACTL6A/PKIB/EYA3/NSD2/TOX/LPIN1/CHTF8/BABAM2/KMT5B/CD28/KLF4/SLX4/TP53BP1	20
GO:0034453	microtubule anchoring	5/729	27/18800	0.00343207	0.199426	0.1934	CEP43/CEP20/GSK3B/CEP57/PCM1	5
GO:0050687	negative regulation of defense response to virus	5/729	27/18800	0.00343207	0.199426	0.1934	UFD1/ILRUN/GPATCH3/RIOK3/PPM1B	5
GO:0010212	response to ionizing radiation	13/729	142/18800	0.00355925	0.204095	0.197928	KARS1/MTA1/XRRA1/MRNIP/TSPYL5/COP1/EYA3/BCL2L1/BABAM2/FIGNL1/CCND1/RAD54L/TP53BP1	13
GO:0006303	double-strand break repair via nonhomologous end joining	8/729	66/18800	0.00388069	0.219637	0.213	PAXX/CYREN/APLF/MRNIP/IFFO1/NSD2/KMT5B/TP53BP1	8
GO:0016197	endosomal transport	18/729	231/18800	0.00400575	0.223808	0.217046	TBC1D10C/WASHC2C/SNX32/EIPR1/WASHC1/VPS26C/RAB10/VPS35L/ENTR1/SLC66A2/WASHC4/VAMP4/DENND1A/STX16/VPS50/LAPTM4B/RAB29/DENND1B	18
GO:0034470	ncRNA processing	28/729	424/18800	0.00447789	0.247021	0.239557	NOP53/KARS1/DGCR8/SARS1/INTS11/AARS1/BUD23/RTRAF/TP53RK/TRMT112/NPM3/PRORP/RPF2/METTL25B/AARS2/TUT1/SLX9/NOL8/ELP1/TUT7/TSN/RIOK3/NSUN6/MPHOSPH6/TSEN15/ZC3H12A/ESF1/TENT4B	28

## Sheet: geep_vs_Oar_cc
ID	Description	GeneRatio	BgRatio	pvalue	p.adjust	qvalue	geneID	Count
GO:0005753	mitochondrial proton-transporting ATP synthase complex	16/765	21/19594	4.24239e-19	2.3121e-16	2.24623e-16	ATP5ME/ATP5MF/ATP5MC2/ATP5F1E/ATP5F1B/ATP5MC3/ATP5PB/ATP5MC1/ATP5F1C/ATP5PD/ATP5F1A/ATP5PO/ATP5MG/ATP5F1D/ATP5PF/ATP5MK	16
GO:0045259	proton-transporting ATP synthase complex	16/765	22/19594	1.49956e-18	4.08629e-16	3.96988e-16	ATP5ME/ATP5MF/ATP5MC2/ATP5F1E/ATP5F1B/ATP5MC3/ATP5PB/ATP5MC1/ATP5F1C/ATP5PD/ATP5F1A/ATP5PO/ATP5MG/ATP5F1D/ATP5PF/ATP5MK	16
GO:0045263	proton-transporting ATP synthase complex, coupling factor F(o)	10/765	14/19594	6.74855e-12	1.22599e-09	1.19106e-09	ATP5ME/ATP5MF/ATP5MC2/ATP5MC3/ATP5PB/ATP5MC1/ATP5PD/ATP5PO/ATP5MG/ATP5PF	10
GO:0000276	mitochondrial proton-transporting ATP synthase complex, coupling factor F(o)	9/765	11/19594	1.03225e-11	1.40644e-09	1.36637e-09	ATP5ME/ATP5MC2/ATP5MC3/ATP5PB/ATP5MC1/ATP5PD/ATP5PO/ATP5MG/ATP5PF	9
GO:0016469	proton-transporting two-sector ATPase complex	16/765	50/19594	3.55045e-11	3.86999e-09	3.75974e-09	ATP5ME/ATP5MF/ATP5MC2/ATP5F1E/ATP5F1B/ATP5MC3/ATP5PB/ATP5MC1/ATP5F1C/ATP5PD/ATP5F1A/ATP5PO/ATP5MG/ATP5F1D/ATP5PF/ATP5MK	16
GO:0005743	mitochondrial inner membrane	49/765	491/19594	1.83983e-09	1.67118e-07	1.62357e-07	ATP5ME/ATP5MF/ATP5MC2/ATP5F1E/SLC25A6/UQCRH/ATP5F1B/RAB5IF/ATP5MC3/ATP5PB/MICOS10/ATP5MC1/ATP5F1C/ATP5PD/ATP5F1A/ATP5PO/ATP5MG/MICOS13/SQOR/MRPS18C/DELE1/ATP5F1D/ATPSCKMT/ATP5PF/COQ10A/TAFAZZIN/ATP5MK/MRPL54/STMP1/COQ6/MRPL47/COX15/DHRS13/TMEM126B/SLC25A4/CIBAR1/DMAC1/NDUFB2/CCDC51/COX5A/BCL2L1/MCUB/NDUFA5/YME1L1/SLC25A22/PDE2A/NDUFAF2/SLC25A12/SLC25A40	49
GO:0098800	inner mitochondrial membrane protein complex	24/765	155/19594	7.95346e-09	6.19234e-07	6.01593e-07	ATP5ME/ATP5MF/ATP5MC2/ATP5F1E/SLC25A6/UQCRH/ATP5F1B/ATP5MC3/ATP5PB/MICOS10/ATP5MC1/ATP5F1C/ATP5PD/ATP5F1A/ATP5PO/ATP5MG/MICOS13/ATP5F1D/ATP5PF/ATP5MK/NDUFB2/COX5A/MCUB/NDUFA5	24
GO:0005940	septin ring	8/765	14/19594	1.2692e-08	7.68573e-07	7.46678e-07	SEPTIN9/SEPTIN1/SEPTIN2/SEPTIN6/SEPTIN5/SEPTIN4/SEPTIN7/SEPTIN11	8
GO:0031105	septin complex	8/765	14/19594	1.2692e-08	7.68573e-07	7.46678e-07	SEPTIN9/SEPTIN1/SEPTIN2/SEPTIN6/SEPTIN5/SEPTIN4/SEPTIN7/SEPTIN11	8
GO:0033177	proton-transporting two-sector ATPase complex, proton-transporting domain	10/765	26/19594	2.33647e-08	1.27338e-06	1.2371e-06	ATP5ME/ATP5MF/ATP5MC2/ATP5MC3/ATP5PB/ATP5MC1/ATP5PD/ATP5PO/ATP5MG/ATP5PF	10
GO:0032156	septin cytoskeleton	8/765	15/19594	2.62651e-08	1.30132e-06	1.26424e-06	SEPTIN9/SEPTIN1/SEPTIN2/SEPTIN6/SEPTIN5/SEPTIN4/SEPTIN7/SEPTIN11	8
GO:0017101	aminoacyl-tRNA synthetase multienzyme complex	7/765	11/19594	3.87254e-08	1.75878e-06	1.70867e-06	KARS1/QARS1/MARS1/RARS1/EPRS1/DARS1/IARS1	7
GO:0098798	mitochondrial protein-containing complex	30/765	281/19594	6.43809e-07	2.69904e-05	2.62215e-05	ATP5ME/ATP5MF/ATP5MC2/ATP5F1E/SLC25A6/UQCRH/ATP5F1B/ATP5MC3/ATP5PB/MICOS10/ATP5MC1/ATP5F1C/ATP5PD/ATP5F1A/ATP5PO/ATP5MG/MICOS13/MRPS18C/ATP5F1D/ATP5PF/ATP5MK/MRPL54/MRPL47/PRORP/SLC25A4/NDUFB2/COX5A/MCUB/NDUFA5/TOMM70	30
GO:0005814	centriole	18/765	147/19594	1.75793e-05	0.000684337	0.000664842	WASHC1/CEP43/CEP20/KIAA0586/CNTROB/PPP1R35/CIBAR1/ODAD3/PLK1/TEDC1/HERC2/DYNC2I2/IQCB1/RTTN/CEP120/POC1A/CEP192/PCM1	18
GO:0033178	proton-transporting two-sector ATPase complex, catalytic domain	6/765	20/19594	8.41357e-05	0.00305693	0.00296984	ATP5F1E/ATP5F1B/ATP5F1C/ATP5F1A/ATP5PO/ATP5F1D	6
GO:0031968	organelle outer membrane	22/765	232/19594	0.000117986	0.00401889	0.0039044	ATP5MC2/ATP5MC3/MICOS10/MICOS13/SIGMAR1/TAFAZZIN/STING1/STMP1/MAOA/SEPTIN4/NUTF2/GK/RHOD/NIPSNAP2/PLEC/BCL2L1/LPIN1/VPS13C/PDE2A/TRIM14/TOMM70/DNM1L	22
GO:0019867	outer membrane	22/765	234/19594	0.000133669	0.00428528	0.0041632	ATP5MC2/ATP5MC3/MICOS10/MICOS13/SIGMAR1/TAFAZZIN/STING1/STMP1/MAOA/SEPTIN4/NUTF2/GK/RHOD/NIPSNAP2/PLEC/BCL2L1/LPIN1/VPS13C/PDE2A/TRIM14/TOMM70/DNM1L	22
GO:0005741	mitochondrial outer membrane	20/765	205/19594	0.000161816	0.00489943	0.00475986	ATP5MC2/ATP5MC3/MICOS10/MICOS13/TAFAZZIN/STING1/STMP1/MAOA/SEPTIN4/GK/RHOD/NIPSNAP2/PLEC/BCL2L1/LPIN1/VPS13C/PDE2A/TRIM14/TOMM70/DNM1L	20
GO:0031965	nuclear membrane	25/765	300/19594	0.000320758	0.00920069	0.00893858	TRA2B/ATP5MF/JPT1/SIGMAR1/QRICH2/POM121C/NUTF2/IFFO1/GCHFR/DNAJC1/QSOX2/PLRG1/KPNA4/BCL2L1/MACO1/LPIN1/NUP155/PHF8/DNAJB12/RANBP2/TMEM201/SMOX/CCND1/CENPV/PCM1	25
GO:0071203	WASH complex	4/765	10/19594	0.000400961	0.0109262	0.0106149	WASHC2C/WASHC1/WASHC5/WASHC4	4
GO:0032153	cell division site	10/765	73/19594	0.000521088	0.0135235	0.0131382	ICAM2/SEPTIN9/SEPTIN1/SEPTIN2/SEPTIN6/SEPTIN5/SEPTIN4/SEPTIN7/SEPTIN11/RAB21	10
GO:0000775	chromosome, centromeric region	19/765	227/19594	0.00152472	0.0377714	0.0366954	SEPTIN2/SEPTIN6/CDT1/CENPM/CENPX/PLK1/REC8/SEPTIN7/ZNF207/KDM4C/CDCA8/KMT5B/SUV39H2/PDS5A/OIP5/UHRF2/BUB1/CENPV/TP53BP1	19
GO:0005635	nuclear envelope	32/765	479/19594	0.00231783	0.0549226	0.0533579	TRA2B/ATP5MF/ABCF1/JPT1/MTA1/SIGMAR1/QRICH2/POM121C/PLAAT3/NUTF2/IFFO1/GCHFR/DNAJC1/QSOX2/IRAG2/PLRG1/KPNA4/CYBB/BCL2L1/MACO1/LPIN1/NUP155/PHF8/DNAJB12/RANBP2/TMEM201/SMOX/OTULINL/CCND1/AGPAT3/CENPV/PCM1	32
GO:0033116	endoplasmic reticulum-Golgi intermediate compartment membrane	9/765	77/19594	0.00302456	0.0686827	0.0667261	SERPINA1/STING1/BET1/VMP1/TMED3/MGAT1/AREG/GALNT1/COPZ2	9
GO:0005759	mitochondrial matrix	30/765	473/19594	0.00650253	0.141755	0.137717	ATP5F1E/ATP5F1B/KARS1/FASTK/ATP5PB/ATP5F1C/QARS1/ATP5F1A/D2HGDH/MRPS18C/ATP5F1D/ABHD10/SDHAF3/MYG1/MRPL54/GARS1/MCAT/MRPL47/MECR/PRORP/HIBADH/ACP6/PRIMPOL/ACADM/BCL2L1/IARS2/HIBCH/PDE2A/ACSS3/MMUT	30
GO:0031985	Golgi cisterna	11/765	120/19594	0.00732945	0.153637	0.14926	BET1/CHPF2/B4GALNT4/TMED3/SMPD3/GGTA1/GALNT1/STX16/CANT1/GOLGA3/RAB21	11
GO:0000779	condensed chromosome, centromeric region	13/765	156/19594	0.00824906	0.165827	0.161102	SEPTIN2/SEPTIN6/CDT1/CENPM/CENPX/PLK1/REC8/SEPTIN7/ZNF207/KMT5B/BUB1/CENPV/TP53BP1	13
GO:0005819	spindle	26/765	402/19594	0.00851953	0.165827	0.161102	SEPTIN2/SEPTIN6/TRAPPC14/MAPRE1/CIAO2B/RTRAF/PYCR3/MZT2B/NEIL2/HAUS1/DYNLT2B/RSPH1/DYNC2I1/CSPP1/PLK1/DDX11/SEPTIN7/IRAG2/ZNF207/LATS2/CDCA8/IQCB1/NEDD9/TMEM201/POC1A/CENPV	26
GO:0031201	SNARE complex	6/765	48/19594	0.010551	0.198287	0.192638	BET1/STX11/SNAP47/VAMP4/STX16/STX18	6
GO:0000776	kinetochore	12/765	146/19594	0.0120677	0.219229	0.212984	SEPTIN2/SEPTIN6/CDT1/CENPM/CENPX/PLK1/REC8/SEPTIN7/ZNF207/BUB1/CENPV/TP53BP1	12
GO:0005793	endoplasmic reticulum-Golgi intermediate compartment	11/765	131/19594	0.0136801	0.240505	0.233654	SERPINA1/ECPAS/STING1/BET1/VMP1/TMED3/TRAPPC5/MGAT1/AREG/GALNT1/COPZ2	11

[truncated: 2 more sheets: geep_vs_Oar_kegg, geep_vs_Oar_mf]
