# Supplementary material for: Blood transcriptome analysis in a buck-ewe hybrid points towards an nuclear factor-kappa B lymphoproliferative autoimmune disorder
Source: Sci Rep. 2023 Jul 24;13:11964. doi: 10.1038/s41598-023-38407-z (PMC10366220; doi:10.1038/s41598-023-38407-z)
Supplement: Supplementary file 3 — Supplementary Information 3. [file 41598_2023_38407_MOESM3_ESM.xlsx]

## Sheet: enrichment.PMID
Supplementary File S3: Text mining results from NCBI PubMed for peer reviewed publications with genes uniquely expressed in the buck-ewe hybrid, which belong to immune system GO terms.
#term ID	term description	observed gene count	background gene count	strength	false discovery rate	matching proteins in your network (IDs)	matching proteins in your network (labels)
PMID:33117334	(2020) To TRIM the Immunity: From Innate to Adaptive Immunity.	15	116	1.53	5.34e-12	9606.ENSP00000254436,9606.ENSP00000263642,9606.ENSP00000280377,9606.ENSP00000284551,9606.ENSP00000300589,9606.ENSP00000316176,9606.ENSP00000324890,9606.ENSP00000344208,9606.ENSP00000359424,9606.ENSP00000366404,9606.ENSP00000368215,9606.ENSP00000368632,9606.ENSP00000401980,9606.ENSP00000422947,9606.ENSP00000480499	TRIM21,IFIH1,USP15,TRIM11,NOD2,UBE2N,CD28,TRIM14,CHUK,TRIM27,TAB3,GATA3,MAVS,TRIM34,ITCH
PMID:28829373	(2017) The TRIMendous Role of TRIMs in Virus-Host Interactions.	13	108	1.5	1.47e-09	9606.ENSP00000254436,9606.ENSP00000263642,9606.ENSP00000280377,9606.ENSP00000284551,9606.ENSP00000296545,9606.ENSP00000300589,9606.ENSP00000316176,9606.ENSP00000324890,9606.ENSP00000344208,9606.ENSP00000359424,9606.ENSP00000366404,9606.ENSP00000368215,9606.ENSP00000401980	TRIM21,IFIH1,USP15,TRIM11,IL15,NOD2,UBE2N,CD28,TRIM14,CHUK,TRIM27,TAB3,MAVS
PMID:27012466	(2016) Ubiquitin signaling in immune responses.	14	149	1.4	1.67e-09	9606.ENSP00000254436,9606.ENSP00000256458,9606.ENSP00000261464,9606.ENSP00000263642,9606.ENSP00000280377,9606.ENSP00000300589,9606.ENSP00000316176,9606.ENSP00000324890,9606.ENSP00000359424,9606.ENSP00000366404,9606.ENSP00000368215,9606.ENSP00000401980,9606.ENSP00000437955,9606.ENSP00000480499	TRIM21,IRAK2,TRAF5,IFIH1,USP15,NOD2,UBE2N,CD28,CHUK,TRIM27,TAB3,MAVS,HIF1A,ITCH
PMID:23758787	(2013) TRAF molecules in cell signaling and in human diseases.	14	156	1.38	2.26e-09	9606.ENSP00000256458,9606.ENSP00000261464,9606.ENSP00000262395,9606.ENSP00000263642,9606.ENSP00000300589,9606.ENSP00000301838,9606.ENSP00000302564,9606.ENSP00000316176,9606.ENSP00000324890,9606.ENSP00000359424,9606.ENSP00000362179,9606.ENSP00000381185,9606.ENSP00000401980,9606.ENSP00000480499	IRAK2,TRAF5,TRAF4,IFIH1,NOD2,FADD,BCL2L1,UBE2N,CD28,CHUK,ZC3H12A,BCL2,MAVS,ITCH
PMID:29642643	(2018) The Many Roles of Ubiquitin in NF-kappaB Signaling.	14	166	1.35	4.04e-09	9606.ENSP00000254436,9606.ENSP00000256458,9606.ENSP00000261464,9606.ENSP00000263642,9606.ENSP00000280377,9606.ENSP00000300589,9606.ENSP00000301838,9606.ENSP00000316176,9606.ENSP00000359424,9606.ENSP00000362179,9606.ENSP00000366404,9606.ENSP00000368215,9606.ENSP00000401980,9606.ENSP00000480499	TRIM21,IRAK2,TRAF5,IFIH1,USP15,NOD2,FADD,UBE2N,CHUK,ZC3H12A,TRIM27,TAB3,MAVS,ITCH
PMID:33498196	(2021) The Role of Ubiquitination in NF-kappaB Signaling during Virus Infection.	11	100	1.46	2.37e-07	9606.ENSP00000254436,9606.ENSP00000261464,9606.ENSP00000263642,9606.ENSP00000280377,9606.ENSP00000301838,9606.ENSP00000316176,9606.ENSP00000359424,9606.ENSP00000362179,9606.ENSP00000368215,9606.ENSP00000401980,9606.ENSP00000480499	TRIM21,TRAF5,IFIH1,USP15,FADD,UBE2N,CHUK,ZC3H12A,TAB3,MAVS,ITCH
PMID:25172371	(2014) InTRIMsic immunity: Positive and negative regulation of immune signaling by tripartite motif proteins.	10	69	1.58	2.37e-07	9606.ENSP00000254436,9606.ENSP00000261464,9606.ENSP00000262395,9606.ENSP00000263642,9606.ENSP00000300589,9606.ENSP00000344208,9606.ENSP00000359424,9606.ENSP00000366404,9606.ENSP00000368215,9606.ENSP00000401980	TRIM21,TRAF5,TRAF4,IFIH1,NOD2,TRIM14,CHUK,TRIM27,TAB3,MAVS
PMID:34269817	(2021) Inhibitory feedback control of NF-kappaB signalling in health and disease.	12	149	1.33	3.87e-07	9606.ENSP00000256458,9606.ENSP00000261464,9606.ENSP00000282412,9606.ENSP00000300589,9606.ENSP00000301838,9606.ENSP00000316176,9606.ENSP00000327255,9606.ENSP00000359424,9606.ENSP00000362179,9606.ENSP00000380109,9606.ENSP00000381185,9606.ENSP00000480499	IRAK2,TRAF5,PPM1B,NOD2,FADD,UBE2N,PPM1A,CHUK,ZC3H12A,NFKBID,BCL2,ITCH
PMID:18535581	(2008) Deubiquitylation and regulation of the immune response.	10	75	1.55	3.87e-07	9606.ENSP00000263642,9606.ENSP00000280377,9606.ENSP00000296545,9606.ENSP00000300589,9606.ENSP00000316176,9606.ENSP00000324890,9606.ENSP00000356024,9606.ENSP00000359424,9606.ENSP00000368215,9606.ENSP00000480499	IFIH1,USP15,IL15,NOD2,UBE2N,CD28,CR2,CHUK,TAB3,ITCH
PMID:28458619	(2017) Mitochondrial Control of Innate Immunity and Inflammation.	10	77	1.54	3.93e-07	9606.ENSP00000261464,9606.ENSP00000263642,9606.ENSP00000300589,9606.ENSP00000302564,9606.ENSP00000327255,9606.ENSP00000344208,9606.ENSP00000359424,9606.ENSP00000381185,9606.ENSP00000401980,9606.ENSP00000437955	TRAF5,IFIH1,NOD2,BCL2L1,PPM1A,TRIM14,CHUK,BCL2,MAVS,HIF1A
PMID:32117959	(2020) Mitochondrial Interactome: A Focus on Antiviral Signaling Pathways.	11	112	1.41	4.06e-07	9606.ENSP00000254436,9606.ENSP00000261464,9606.ENSP00000263642,9606.ENSP00000284320,9606.ENSP00000316176,9606.ENSP00000327255,9606.ENSP00000341874,9606.ENSP00000344208,9606.ENSP00000359424,9606.ENSP00000401980,9606.ENSP00000480499	TRIM21,TRAF5,IFIH1,TOMM70A,UBE2N,PPM1A,RIOK3,TRIM14,CHUK,MAVS,ITCH
PMID:34948194	(2021) Toll-Like Receptors (TLRs), NOD-Like Receptors (NLRs), and RIG-I-Like Receptors (RLRs) in Innate Immunity. TLRs, NLRs, and RLRs Ligands as Immunotherapeutic Agents for Hematopoietic Diseases.	11	115	1.4	4.86e-07	9606.ENSP00000263642,9606.ENSP00000280377,9606.ENSP00000300589,9606.ENSP00000302564,9606.ENSP00000316176,9606.ENSP00000359424,9606.ENSP00000368215,9606.ENSP00000380109,9606.ENSP00000381185,9606.ENSP00000401980,9606.ENSP00000480499	IFIH1,USP15,NOD2,BCL2L1,UBE2N,CHUK,TAB3,NFKBID,BCL2,MAVS,ITCH
PMID:21135871	(2011) Expanding role of ubiquitination in NF-kappaB signaling.	10	84	1.5	6.69e-07	9606.ENSP00000256458,9606.ENSP00000261464,9606.ENSP00000263642,9606.ENSP00000300589,9606.ENSP00000301838,9606.ENSP00000316176,9606.ENSP00000359424,9606.ENSP00000368215,9606.ENSP00000380109,9606.ENSP00000401980	IRAK2,TRAF5,IFIH1,NOD2,FADD,UBE2N,CHUK,TAB3,NFKBID,MAVS
PMID:32958760	(2020) Targeting NF-kappaB pathway for the therapy of diseases: mechanism and clinical study.	12	164	1.29	6.71e-07	9606.ENSP00000263642,9606.ENSP00000296545,9606.ENSP00000300589,9606.ENSP00000301838,9606.ENSP00000302564,9606.ENSP00000316176,9606.ENSP00000324890,9606.ENSP00000359424,9606.ENSP00000368215,9606.ENSP00000380109,9606.ENSP00000381185,9606.ENSP00000401980	IFIH1,IL15,NOD2,FADD,BCL2L1,UBE2N,CD28,CHUK,TAB3,NFKBID,BCL2,MAVS
PMID:17935622	(2007) Transcriptional networks in plasmacytoid dendritic cells stimulated with synthetic TLR 7 agonists.	12	163	1.29	6.71e-07	9606.ENSP00000263642,9606.ENSP00000296545,9606.ENSP00000301838,9606.ENSP00000302564,9606.ENSP00000316176,9606.ENSP00000345494,9606.ENSP00000356694,9606.ENSP00000359424,9606.ENSP00000365692,9606.ENSP00000368450,9606.ENSP00000381185,9606.ENSP00000403495	IFIH1,IL15,FADD,BCL2L1,UBE2N,PLSCR1,FASLG,CHUK,PIM2,CD83,BCL2,LTA
PMID:30737144	(2019) Single-Cell Transcriptomics of Regulatory T Cells Reveals Trajectories of Tissue Adaptation.	10	88	1.48	8.33e-07	9606.ENSP00000203629,9606.ENSP00000262395,9606.ENSP00000343952,9606.ENSP00000344544,9606.ENSP00000365692,9606.ENSP00000368450,9606.ENSP00000368632,9606.ENSP00000380109,9606.ENSP00000381185,9606.ENSP00000437955	LAG3,TRAF4,GPR29,IKZF3,PIM2,CD83,GATA3,NFKBID,BCL2,HIF1A
PMID:21826793	(2011) Regulation of innate immune signalling pathways by the tripartite motif (TRIM) family proteins.	10	95	1.44	1.58e-06	9606.ENSP00000254436,9606.ENSP00000256458,9606.ENSP00000263642,9606.ENSP00000284551,9606.ENSP00000301838,9606.ENSP00000316176,9606.ENSP00000359424,9606.ENSP00000366404,9606.ENSP00000368215,9606.ENSP00000401980	TRIM21,IRAK2,IFIH1,TRIM11,FADD,UBE2N,CHUK,TRIM27,TAB3,MAVS
PMID:33799853	(2021) Role of Mitochondria in Viral Infections.	9	64	1.57	1.66e-06	9606.ENSP00000261464,9606.ENSP00000263642,9606.ENSP00000284320,9606.ENSP00000300589,9606.ENSP00000301838,9606.ENSP00000359424,9606.ENSP00000401980,9606.ENSP00000437955,9606.ENSP00000480499	TRAF5,IFIH1,TOMM70A,NOD2,FADD,CHUK,MAVS,HIF1A,ITCH
PMID:22737174	(2012) The effects of TLR activation on T-cell development and differentiation.	11	136	1.33	1.68e-06	9606.ENSP00000256458,9606.ENSP00000263642,9606.ENSP00000296545,9606.ENSP00000301838,9606.ENSP00000302564,9606.ENSP00000324890,9606.ENSP00000359424,9606.ENSP00000368215,9606.ENSP00000368450,9606.ENSP00000368632,9606.ENSP00000381185	IRAK2,IFIH1,IL15,FADD,BCL2L1,CD28,CHUK,TAB3,CD83,GATA3,BCL2
PMID:25706111	(2015) TNF superfamily protein-protein interactions: feasibility of small- molecule modulation.	9	66	1.56	1.92e-06	9606.ENSP00000261464,9606.ENSP00000262395,9606.ENSP00000301838,9606.ENSP00000302564,9606.ENSP00000324890,9606.ENSP00000329797,9606.ENSP00000356694,9606.ENSP00000359424,9606.ENSP00000381185	TRAF5,TRAF4,FADD,BCL2L1,CD28,CADM1,FASLG,CHUK,BCL2
PMID:21175414	(2010) Function and regulation of retinoic acid-inducible gene-I.	9	66	1.56	1.92e-06	9606.ENSP00000256458,9606.ENSP00000261464,9606.ENSP00000263642,9606.ENSP00000264110,9606.ENSP00000301838,9606.ENSP00000302564,9606.ENSP00000359424,9606.ENSP00000381185,9606.ENSP00000401980	IRAK2,TRAF5,IFIH1,ATF2,FADD,BCL2L1,CHUK,BCL2,MAVS
PMID:17072332	(2006) Manipulation of the nuclear factor-kappaB pathway and the innate immune response by viruses.	10	100	1.42	1.96e-06	9606.ENSP00000256458,9606.ENSP00000263642,9606.ENSP00000265354,9606.ENSP00000301838,9606.ENSP00000302564,9606.ENSP00000316176,9606.ENSP00000359424,9606.ENSP00000368450,9606.ENSP00000381185,9606.ENSP00000401980	IRAK2,IFIH1,SRF,FADD,BCL2L1,UBE2N,CHUK,CD83,BCL2,MAVS
PMID:30778351	(2019) The Evolving Role of TRAFs in Mediating Inflammatory Responses.	9	68	1.54	2.14e-06	9606.ENSP00000256458,9606.ENSP00000261464,9606.ENSP00000262395,9606.ENSP00000263642,9606.ENSP00000300589,9606.ENSP00000316176,9606.ENSP00000359424,9606.ENSP00000362179,9606.ENSP00000401980	IRAK2,TRAF5,TRAF4,IFIH1,NOD2,UBE2N,CHUK,ZC3H12A,MAVS
PMID:31406497	(2019) Tripartite motif proteins: an emerging antiviral protein family.	9	73	1.51	3.66e-06	9606.ENSP00000254436,9606.ENSP00000263642,9606.ENSP00000280377,9606.ENSP00000284551,9606.ENSP00000300589,9606.ENSP00000344208,9606.ENSP00000359424,9606.ENSP00000366404,9606.ENSP00000401980	TRIM21,IFIH1,USP15,TRIM11,NOD2,TRIM14,CHUK,TRIM27,MAVS
PMID:25071785	(2014) NOD-Like Receptors: Master Regulators of Inflammation and Cancer.	9	73	1.51	3.66e-06	9606.ENSP00000261464,9606.ENSP00000300589,9606.ENSP00000301838,9606.ENSP00000302564,9606.ENSP00000359424,9606.ENSP00000368215,9606.ENSP00000381185,9606.ENSP00000401980,9606.ENSP00000480499	TRAF5,NOD2,FADD,BCL2L1,CHUK,TAB3,BCL2,MAVS,ITCH
PMID:27844253	(2016) The role of deubiquitinases in breast cancer.	9	75	1.5	4.22e-06	9606.ENSP00000261464,9606.ENSP00000280377,9606.ENSP00000316176,9606.ENSP00000328169,9606.ENSP00000359424,9606.ENSP00000362179,9606.ENSP00000368632,9606.ENSP00000381185,9606.ENSP00000437955	TRAF5,USP15,UBE2N,JAG2,CHUK,ZC3H12A,GATA3,BCL2,HIF1A
PMID:26794038	(2016) Liver sinusoidal endothelial cells induce tolerance of autoreactive CD4+ recent thymic emigrants.	8	47	1.65	4.35e-06	9606.ENSP00000203629,9606.ENSP00000301838,9606.ENSP00000302564,9606.ENSP00000324890,9606.ENSP00000328169,9606.ENSP00000356694,9606.ENSP00000360464,9606.ENSP00000381185	LAG3,FADD,BCL2L1,CD28,JAG2,FASLG,NKAP,BCL2
PMID:25121098	(2014) Cell death and deubiquitinases: perspectives in cancer.	11	158	1.27	5.21e-06	9606.ENSP00000262238,9606.ENSP00000280377,9606.ENSP00000301838,9606.ENSP00000302564,9606.ENSP00000316176,9606.ENSP00000356694,9606.ENSP00000359424,9606.ENSP00000362179,9606.ENSP00000366404,9606.ENSP00000371475,9606.ENSP00000381185	YY1,USP15,FADD,BCL2L1,UBE2N,FASLG,CHUK,ZC3H12A,TRIM27,TP53BP1,BCL2
PMID:19281271	(2009) Ubiquitin in NF-kappaB signaling.	9	78	1.48	5.23e-06	9606.ENSP00000261464,9606.ENSP00000263642,9606.ENSP00000300589,9606.ENSP00000301838,9606.ENSP00000316176,9606.ENSP00000368215,9606.ENSP00000380109,9606.ENSP00000401980,9606.ENSP00000480499	TRAF5,IFIH1,NOD2,FADD,UBE2N,TAB3,NFKBID,MAVS,ITCH
PMID:20878914	(2010) DNA-dependent protein kinase catalytic subunit mediates T-cell loss in rheumatoid arthritis.	7	27	1.84	5.38e-06	9606.ENSP00000296545,9606.ENSP00000302564,9606.ENSP00000313420,9606.ENSP00000324890,9606.ENSP00000356694,9606.ENSP00000371475,9606.ENSP00000381185	IL15,BCL2L1,PRKDC,CD28,FASLG,TP53BP1,BCL2
PMID:35265090	(2022) Transcriptome Profiling of Porcine Naive, Intermediate and Terminally Differentiated CD8(+) T Cells.	11	161	1.26	5.69e-06	9606.ENSP00000203629,9606.ENSP00000227348,9606.ENSP00000301838,9606.ENSP00000324890,9606.ENSP00000344220,9606.ENSP00000356694,9606.ENSP00000368450,9606.ENSP00000381185,9606.ENSP00000382800,9606.ENSP00000403495,9606.ENSP00000437955	LAG3,CRTAM,FADD,CD28,PDPK1,FASLG,CD83,BCL2,RUNX3,LTA,HIF1A
PMID:29527458	(2018) TRAF molecules in inflammation and inflammatory diseases.	11	161	1.26	5.69e-06	9606.ENSP00000256458,9606.ENSP00000261464,9606.ENSP00000262395,9606.ENSP00000296545,9606.ENSP00000300589,9606.ENSP00000316176,9606.ENSP00000324890,9606.ENSP00000359424,9606.ENSP00000362179,9606.ENSP00000401980,9606.ENSP00000437955	IRAK2,TRAF5,TRAF4,IL15,NOD2,UBE2N,CD28,CHUK,ZC3H12A,MAVS,HIF1A
PMID:28829404	(2017) Unlocking the NF-kappaB Conundrum: Embracing Complexity to Achieve Specificity.	10	117	1.35	5.69e-06	9606.ENSP00000261464,9606.ENSP00000263642,9606.ENSP00000280377,9606.ENSP00000300589,9606.ENSP00000302564,9606.ENSP00000316176,9606.ENSP00000344220,9606.ENSP00000359424,9606.ENSP00000381185,9606.ENSP00000401980	TRAF5,IFIH1,USP15,NOD2,BCL2L1,UBE2N,PDPK1,CHUK,BCL2,MAVS
PMID:21597473	(2011) Mitochondria in innate immune responses.	9	80	1.47	5.69e-06	9606.ENSP00000261464,9606.ENSP00000263642,9606.ENSP00000284320,9606.ENSP00000301838,9606.ENSP00000302564,9606.ENSP00000359424,9606.ENSP00000381185,9606.ENSP00000401980,9606.ENSP00000480499	TRAF5,IFIH1,TOMM70A,FADD,BCL2L1,CHUK,BCL2,MAVS,ITCH
PMID:34925304	(2021) Regulation of Tripartite Motif-Containing Proteins on Immune Response and Viral Evasion.	9	81	1.47	5.91e-06	9606.ENSP00000254436,9606.ENSP00000263642,9606.ENSP00000280377,9606.ENSP00000300589,9606.ENSP00000344208,9606.ENSP00000359424,9606.ENSP00000366404,9606.ENSP00000368215,9606.ENSP00000401980	TRIM21,IFIH1,USP15,NOD2,TRIM14,CHUK,TRIM27,TAB3,MAVS
PMID:25145755	(2014) The IL-23-IL-17 immune axis: from mechanisms to therapeutic testing.	9	82	1.46	6.36e-06	9606.ENSP00000261464,9606.ENSP00000262395,9606.ENSP00000300589,9606.ENSP00000343952,9606.ENSP00000359424,9606.ENSP00000368632,9606.ENSP00000381185,9606.ENSP00000437955,9606.ENSP00000480499	TRAF5,TRAF4,NOD2,GPR29,CHUK,GATA3,BCL2,HIF1A,ITCH
PMID:33167855	(2020) Gene expression kinetics of Exaiptasia pallida innate immune response to Vibrio parahaemolyticus infection.	8	52	1.61	6.57e-06	9606.ENSP00000261464,9606.ENSP00000262395,9606.ENSP00000263642,9606.ENSP00000301838,9606.ENSP00000302564,9606.ENSP00000356694,9606.ENSP00000381185,9606.ENSP00000403495	TRAF5,TRAF4,IFIH1,FADD,BCL2L1,FASLG,BCL2,LTA
PMID:21283145	(2011) Harnessing programmed cell death as a therapeutic strategy in rheumatic diseases.	8	52	1.61	6.57e-06	9606.ENSP00000261464,9606.ENSP00000262395,9606.ENSP00000296545,9606.ENSP00000301838,9606.ENSP00000302564,9606.ENSP00000324890,9606.ENSP00000356694,9606.ENSP00000381185	TRAF5,TRAF4,IL15,FADD,BCL2L1,CD28,FASLG,BCL2
PMID:24470860	(2013) Human T Lymphotropic Virus Type I (HTLV-I) Oncogenesis: Molecular Aspects of Virus and Host Interactions in Pathogenesis of Adult T cell LeukemiaLymphoma (ATL).	8	54	1.59	8.19e-06	9606.ENSP00000265354,9606.ENSP00000296545,9606.ENSP00000301838,9606.ENSP00000302564,9606.ENSP00000329797,9606.ENSP00000356694,9606.ENSP00000359424,9606.ENSP00000381185	SRF,IL15,FADD,BCL2L1,CADM1,FASLG,CHUK,BCL2
PMID:21119682	(2011) Deubiquitinases in the regulation of NF-kappaB signaling.	9	86	1.44	8.48e-06	9606.ENSP00000261464,9606.ENSP00000280377,9606.ENSP00000300589,9606.ENSP00000302564,9606.ENSP00000316176,9606.ENSP00000324890,9606.ENSP00000359424,9606.ENSP00000381185,9606.ENSP00000480499	TRAF5,USP15,NOD2,BCL2L1,UBE2N,CD28,CHUK,BCL2,ITCH
PMID:20206303	(2010) The role of mitochondria in the mammalian antiviral defense system.	7	31	1.78	9.12e-06	9606.ENSP00000263642,9606.ENSP00000301838,9606.ENSP00000302564,9606.ENSP00000359424,9606.ENSP00000381185,9606.ENSP00000401980,9606.ENSP00000480499	IFIH1,FADD,BCL2L1,CHUK,BCL2,MAVS,ITCH
PMID:26712804	(2016) Ubiquitin in the activation and attenuation of innate antiviral immunity.	9	88	1.43	9.76e-06	9606.ENSP00000254436,9606.ENSP00000261464,9606.ENSP00000262395,9606.ENSP00000263642,9606.ENSP00000300589,9606.ENSP00000359424,9606.ENSP00000366404,9606.ENSP00000401980,9606.ENSP00000480499	TRIM21,TRAF5,TRAF4,IFIH1,NOD2,CHUK,TRIM27,MAVS,ITCH
PMID:23209281	(2013) Proviral integration site for Moloney murine leukemia virus (PIM) kinases promote human T helper 1 cell differentiation.	7	32	1.76	1.06e-05	9606.ENSP00000264110,9606.ENSP00000324890,9606.ENSP00000356694,9606.ENSP00000365692,9606.ENSP00000368632,9606.ENSP00000381185,9606.ENSP00000403495	ATF2,CD28,FASLG,PIM2,GATA3,BCL2,LTA
PMID:19494276	(2009) Gene disruption study reveals a nonredundant role for TRIM21Ro52 in NF-kappaB-dependent cytokine expression in fibroblasts.	8	57	1.57	1.07e-05	9606.ENSP00000254436,9606.ENSP00000263642,9606.ENSP00000324890,9606.ENSP00000356024,9606.ENSP00000359424,9606.ENSP00000366404,9606.ENSP00000368215,9606.ENSP00000422947	TRIM21,IFIH1,CD28,CR2,CHUK,TRIM27,TAB3,TRIM34
PMID:34782737	(2021) Regulation of antiviral innate immune signaling and viral evasion following viral genome sensing.	11	179	1.21	1.15e-05	9606.ENSP00000254436,9606.ENSP00000259324,9606.ENSP00000261464,9606.ENSP00000263642,9606.ENSP00000280377,9606.ENSP00000282412,9606.ENSP00000327255,9606.ENSP00000359424,9606.ENSP00000366404,9606.ENSP00000401980,9606.ENSP00000480499	TRIM21,LRRC8A,TRAF5,IFIH1,USP15,PPM1B,PPM1A,CHUK,TRIM27,MAVS,ITCH
PMID:34160586	(2021) The Immunopathobiology of SARS-CoV-2 Infection.	9	92	1.41	1.29e-05	9606.ENSP00000203629,9606.ENSP00000261464,9606.ENSP00000262395,9606.ENSP00000296545,9606.ENSP00000302564,9606.ENSP00000324890,9606.ENSP00000343952,9606.ENSP00000356694,9606.ENSP00000381185	LAG3,TRAF5,TRAF4,IL15,BCL2L1,CD28,GPR29,FASLG,BCL2
PMID:31892110	(2019) Autophagy and Macrophage Functions: Inflammatory Response and Phagocytosis.	9	92	1.41	1.29e-05	9606.ENSP00000254436,9606.ENSP00000263642,9606.ENSP00000296545,9606.ENSP00000300589,9606.ENSP00000302564,9606.ENSP00000344208,9606.ENSP00000359424,9606.ENSP00000381185,9606.ENSP00000401980	TRIM21,IFIH1,IL15,NOD2,BCL2L1,TRIM14,CHUK,BCL2,MAVS
PMID:22649774	(2012) K63-linked ubiquitination in kinase activation and cancer.	9	92	1.41	1.29e-05	9606.ENSP00000261464,9606.ENSP00000300589,9606.ENSP00000316176,9606.ENSP00000359424,9606.ENSP00000362179,9606.ENSP00000368215,9606.ENSP00000381185,9606.ENSP00000437955,9606.ENSP00000480499	TRAF5,NOD2,UBE2N,CHUK,ZC3H12A,TAB3,BCL2,HIF1A,ITCH
PMID:33808506	(2021) Negative Regulation of the Innate Immune Response through Proteasomal Degradation and Deubiquitination.	11	183	1.2	1.32e-05	9606.ENSP00000254436,9606.ENSP00000261464,9606.ENSP00000263642,9606.ENSP00000280377,9606.ENSP00000300589,9606.ENSP00000316176,9606.ENSP00000359424,9606.ENSP00000362179,9606.ENSP00000366404,9606.ENSP00000401980,9606.ENSP00000480499	TRIM21,TRAF5,IFIH1,USP15,NOD2,UBE2N,CHUK,ZC3H12A,TRIM27,MAVS,ITCH
PMID:33791238	(2021) The Roles of TRIMs in Antiviral Innate Immune Signaling.	9	94	1.4	1.41e-05	9606.ENSP00000254436,9606.ENSP00000261464,9606.ENSP00000262395,9606.ENSP00000263642,9606.ENSP00000280377,9606.ENSP00000300589,9606.ENSP00000344208,9606.ENSP00000366404,9606.ENSP00000401980	TRIM21,TRAF5,TRAF4,IFIH1,USP15,NOD2,TRIM14,TRIM27,MAVS
PMID:32117202	(2019) Molecular Mechanisms Controlling Foxp3 Expression in Health and Autoimmunity: From Epigenetic to Post-translational Regulation.	9	95	1.4	1.51e-05	9606.ENSP00000203629,9606.ENSP00000262238,9606.ENSP00000296545,9606.ENSP00000324890,9606.ENSP00000344544,9606.ENSP00000360329,9606.ENSP00000365692,9606.ENSP00000368632,9606.ENSP00000437955	LAG3,YY1,IL15,CD28,IKZF3,TTC4,PIM2,GATA3,HIF1A
PMID:27419230	(2016) PPM1A silences cytosolic RNA sensing and antiviral defense through direct dephosphorylation of MAVS and TBK1.	7	35	1.72	1.52e-05	9606.ENSP00000263642,9606.ENSP00000282412,9606.ENSP00000301838,9606.ENSP00000327255,9606.ENSP00000359424,9606.ENSP00000401980,9606.ENSP00000480499	IFIH1,PPM1B,FADD,PPM1A,CHUK,MAVS,ITCH
PMID:21998407	(2011) Human TH17 cells are long-lived effector memory cells.	7	35	1.72	1.52e-05	9606.ENSP00000296545,9606.ENSP00000302564,9606.ENSP00000324890,9606.ENSP00000343952,9606.ENSP00000365692,9606.ENSP00000381185,9606.ENSP00000437955	IL15,BCL2L1,CD28,GPR29,PIM2,BCL2,HIF1A
PMID:22435550	(2012) Regulation of NF-kappaB by deubiquitinases.	9	96	1.39	1.56e-05	9606.ENSP00000261464,9606.ENSP00000263642,9606.ENSP00000280377,9606.ENSP00000300589,9606.ENSP00000316176,9606.ENSP00000359424,9606.ENSP00000362179,9606.ENSP00000368215,9606.ENSP00000401980	TRAF5,IFIH1,USP15,NOD2,UBE2N,CHUK,ZC3H12A,TAB3,MAVS
PMID:32536927	(2020) Regulation of MAVS Expression and Signaling Function in the Antiviral Innate Immune Response.	8	62	1.53	1.58e-05	9606.ENSP00000254436,9606.ENSP00000261464,9606.ENSP00000263642,9606.ENSP00000300589,9606.ENSP00000327255,9606.ENSP00000359424,9606.ENSP00000401980,9606.ENSP00000480499	TRIM21,TRAF5,IFIH1,NOD2,PPM1A,CHUK,MAVS,ITCH
PMID:20845110	(2011) NF-kappaB as a target for oncogenic viruses.	8	62	1.53	1.58e-05	9606.ENSP00000254436,9606.ENSP00000301838,9606.ENSP00000302564,9606.ENSP00000316176,9606.ENSP00000324890,9606.ENSP00000356024,9606.ENSP00000359424,9606.ENSP00000381185	TRIM21,FADD,BCL2L1,UBE2N,CD28,CR2,CHUK,BCL2
PMID:30081579	(2018) Suppression of NF-kappaB Activity: A Viral Immune Evasion Mechanism.	8	64	1.52	1.91e-05	9606.ENSP00000256458,9606.ENSP00000261464,9606.ENSP00000300589,9606.ENSP00000301838,9606.ENSP00000359424,9606.ENSP00000368215,9606.ENSP00000381185,9606.ENSP00000401980	IRAK2,TRAF5,NOD2,FADD,CHUK,TAB3,BCL2,MAVS
PMID:28524749	(2017) Ubiquitin enzymes in the regulation of immune responses.	10	142	1.27	1.91e-05	9606.ENSP00000254436,9606.ENSP00000263642,9606.ENSP00000280377,9606.ENSP00000300589,9606.ENSP00000301838,9606.ENSP00000316176,9606.ENSP00000324890,9606.ENSP00000359424,9606.ENSP00000437955,9606.ENSP00000480499	TRIM21,IFIH1,USP15,NOD2,FADD,UBE2N,CD28,CHUK,HIF1A,ITCH
PMID:32414833	(2020) Early precursors and molecular determinants of tissue-resident memory CD8(+) T lymphocytes revealed by single-cell RNA sequencing.	10	145	1.26	2.19e-05	9606.ENSP00000203629,9606.ENSP00000256458,9606.ENSP00000296545,9606.ENSP00000344208,9606.ENSP00000344544,9606.ENSP00000356694,9606.ENSP00000368632,9606.ENSP00000380109,9606.ENSP00000381185,9606.ENSP00000382800	LAG3,IRAK2,IL15,TRIM14,IKZF3,FASLG,GATA3,NFKBID,BCL2,RUNX3
PMID:29479529	(2018) Delineating Crosstalk Mechanisms of the Ubiquitin Proteasome System That Regulate Apoptosis.	11	196	1.17	2.19e-05	9606.ENSP00000261464,9606.ENSP00000266269,9606.ENSP00000280377,9606.ENSP00000301838,9606.ENSP00000302564,9606.ENSP00000316176,9606.ENSP00000356694,9606.ENSP00000359424,9606.ENSP00000366404,9606.ENSP00000381185,9606.ENSP00000480499	TRAF5,PATZ1,USP15,FADD,BCL2L1,UBE2N,FASLG,CHUK,TRIM27,BCL2,ITCH
PMID:21111841	(2011) Regulation of inflammatory and antiviral signaling by A20.	7	38	1.69	2.19e-05	9606.ENSP00000261464,9606.ENSP00000300589,9606.ENSP00000316176,9606.ENSP00000359424,9606.ENSP00000381185,9606.ENSP00000401980,9606.ENSP00000480499	TRAF5,NOD2,UBE2N,CHUK,BCL2,MAVS,ITCH
PMID:30236030	(2018) When and how NK cell-induced programmed cell death benefits immunological protection against intracellular pathogen infection.	9	102	1.37	2.24e-05	9606.ENSP00000203629,9606.ENSP00000261464,9606.ENSP00000263642,9606.ENSP00000296545,9606.ENSP00000302564,9606.ENSP00000356694,9606.ENSP00000381185,9606.ENSP00000382800,9606.ENSP00000403495	LAG3,TRAF5,IFIH1,IL15,BCL2L1,FASLG,BCL2,RUNX3,LTA
PMID:28744851	(2017) Post-translational regulation of antiviral innate signaling.	9	102	1.37	2.24e-05	9606.ENSP00000254436,9606.ENSP00000263642,9606.ENSP00000282412,9606.ENSP00000327255,9606.ENSP00000344208,9606.ENSP00000359424,9606.ENSP00000368215,9606.ENSP00000401980,9606.ENSP00000480499	TRIM21,IFIH1,PPM1B,PPM1A,TRIM14,CHUK,TAB3,MAVS,ITCH
PMID:27043634	(2016) Roles of NF-kappaB in Cancer and Inflammatory Diseases and Their Therapeutic Approaches.	7	39	1.68	2.42e-05	9606.ENSP00000301838,9606.ENSP00000302564,9606.ENSP00000356694,9606.ENSP00000359424,9606.ENSP00000380109,9606.ENSP00000381185,9606.ENSP00000403495	FADD,BCL2L1,FASLG,CHUK,NFKBID,BCL2,LTA
PMID:23312890	(2013) Regulation of NF-kappaB by ubiquitination.	7	39	1.68	2.42e-05	9606.ENSP00000261464,9606.ENSP00000263642,9606.ENSP00000316176,9606.ENSP00000359424,9606.ENSP00000368215,9606.ENSP00000401980,9606.ENSP00000480499	TRAF5,IFIH1,UBE2N,CHUK,TAB3,MAVS,ITCH
PMID:34248974	(2021) The Role of microRNAs and Long Non-Coding RNAs in the Regulation of the Immune Response to Mycobacterium tuberculosis Infection.	10	151	1.24	2.88e-05	9606.ENSP00000256458,9606.ENSP00000261464,9606.ENSP00000262395,9606.ENSP00000263642,9606.ENSP00000300589,9606.ENSP00000301838,9606.ENSP00000356694,9606.ENSP00000381185,9606.ENSP00000401980,9606.ENSP00000437955	IRAK2,TRAF5,TRAF4,IFIH1,NOD2,FADD,FASLG,BCL2,MAVS,HIF1A
PMID:32918364	(2020) Type I interferons and related pathways in cell senescence.	8	69	1.49	2.88e-05	9606.ENSP00000203629,9606.ENSP00000263642,9606.ENSP00000302564,9606.ENSP00000356694,9606.ENSP00000359424,9606.ENSP00000371475,9606.ENSP00000381185,9606.ENSP00000401980	LAG3,IFIH1,BCL2L1,FASLG,CHUK,TP53BP1,BCL2,MAVS
PMID:19426221	(2009) Molecular mechanism and function of CD40CD40L engagement in the immune system.	8	69	1.49	2.88e-05	9606.ENSP00000261464,9606.ENSP00000296545,9606.ENSP00000301838,9606.ENSP00000302564,9606.ENSP00000324890,9606.ENSP00000356024,9606.ENSP00000356694,9606.ENSP00000359424	TRAF5,IL15,FADD,BCL2L1,CD28,CR2,FASLG,CHUK
PMID:22435563	(2012) DNA damage-dependent NF-kappaB activation: NEMO turns nuclear signaling inside out.	7	41	1.65	3.06e-05	9606.ENSP00000301838,9606.ENSP00000302564,9606.ENSP00000316176,9606.ENSP00000359424,9606.ENSP00000365692,9606.ENSP00000368215,9606.ENSP00000381185	FADD,BCL2L1,UBE2N,CHUK,PIM2,TAB3,BCL2
PMID:21042276	(2011) Emerging roles for the non-canonical IKKs in cancer.	8	70	1.48	3.06e-05	9606.ENSP00000261464,9606.ENSP00000263642,9606.ENSP00000301838,9606.ENSP00000302564,9606.ENSP00000359424,9606.ENSP00000365692,9606.ENSP00000381185,9606.ENSP00000401980	TRAF5,IFIH1,FADD,BCL2L1,CHUK,PIM2,BCL2,MAVS
PMID:31379821	(2019) Striking a Balance-Cellular and Molecular Drivers of Memory T Cell Development and Responses to Chronic Stimulation.	8	71	1.47	3.3e-05	9606.ENSP00000203629,9606.ENSP00000296545,9606.ENSP00000302564,9606.ENSP00000324890,9606.ENSP00000356694,9606.ENSP00000381185,9606.ENSP00000382800,9606.ENSP00000437955	LAG3,IL15,BCL2L1,CD28,FASLG,BCL2,RUNX3,HIF1A
PMID:27863906	(2017) Post-translational Control of Intracellular Pathogen Sensing Pathways.	8	71	1.47	3.3e-05	9606.ENSP00000254436,9606.ENSP00000263642,9606.ENSP00000280377,9606.ENSP00000327255,9606.ENSP00000341874,9606.ENSP00000359424,9606.ENSP00000401980,9606.ENSP00000480499	TRIM21,IFIH1,USP15,PPM1A,RIOK3,CHUK,MAVS,ITCH
PMID:22522061	(2012) Ubiquitination and phosphorylation in the regulation of NOD2 signaling and NOD2-mediated disease.	6	21	1.88	3.58e-05	9606.ENSP00000261464,9606.ENSP00000262395,9606.ENSP00000300589,9606.ENSP00000359424,9606.ENSP00000368215,9606.ENSP00000480499	TRAF5,TRAF4,NOD2,CHUK,TAB3,ITCH
PMID:33919439	(2021) Deubiquitinases: Modulators of Different Types of Regulated Cell Death.	10	157	1.23	3.7e-05	9606.ENSP00000262238,9606.ENSP00000280377,9606.ENSP00000301838,9606.ENSP00000302564,9606.ENSP00000356694,9606.ENSP00000362179,9606.ENSP00000366404,9606.ENSP00000381185,9606.ENSP00000437955,9606.ENSP00000480499	YY1,USP15,FADD,BCL2L1,FASLG,ZC3H12A,TRIM27,BCL2,HIF1A,ITCH
PMID:33429845	(2021) Bcl-2 Enhances Chimeric Antigen Receptor T Cell Persistence by Reducing Activation-Induced Apoptosis.	7	43	1.63	3.81e-05	9606.ENSP00000203629,9606.ENSP00000296545,9606.ENSP00000301838,9606.ENSP00000302564,9606.ENSP00000324890,9606.ENSP00000356694,9606.ENSP00000381185	LAG3,IL15,FADD,BCL2L1,CD28,FASLG,BCL2
PMID:30541583	(2018) Bypassing drug resistance by triggering necroptosis: recent advances in mechanisms and its therapeutic exploitation in leukemia.	7	43	1.63	3.81e-05	9606.ENSP00000301838,9606.ENSP00000302564,9606.ENSP00000324890,9606.ENSP00000356694,9606.ENSP00000359424,9606.ENSP00000381185,9606.ENSP00000401980	FADD,BCL2L1,CD28,FASLG,CHUK,BCL2,MAVS
PMID:20141195	(2010) Chemical biology strategy reveals pathway-selective inhibitor of NF-kappaB activation induced by protein kinase C.	7	43	1.63	3.81e-05	9606.ENSP00000263642,9606.ENSP00000300589,9606.ENSP00000316176,9606.ENSP00000324890,9606.ENSP00000359424,9606.ENSP00000360464,9606.ENSP00000401980	IFIH1,NOD2,UBE2N,CD28,CHUK,NKAP,MAVS
PMID:28167943	(2017) Cytotoxic CD4 T Cells-Friend or Foe during Viral Infection?	8	74	1.46	4.06e-05	9606.ENSP00000203629,9606.ENSP00000296545,9606.ENSP00000301838,9606.ENSP00000324890,9606.ENSP00000329797,9606.ENSP00000356694,9606.ENSP00000381185,9606.ENSP00000382800	LAG3,IL15,FADD,CD28,CADM1,FASLG,BCL2,RUNX3
PMID:33670221	(2021) TRIMming Type I Interferon-Mediated Innate Immune Response in Antiviral and Antitumor Defense.	9	113	1.32	4.11e-05	9606.ENSP00000254436,9606.ENSP00000263642,9606.ENSP00000280377,9606.ENSP00000284551,9606.ENSP00000301838,9606.ENSP00000344208,9606.ENSP00000359424,9606.ENSP00000366404,9606.ENSP00000401980	TRIM21,IFIH1,USP15,TRIM11,FADD,TRIM14,CHUK,TRIM27,MAVS
PMID:28906490	(2017) POPX2 phosphatase regulates apoptosis through the TAK1-IKK-NF-kappaB pathway.	6	22	1.86	4.14e-05	9606.ENSP00000265354,9606.ENSP00000282412,9606.ENSP00000302564,9606.ENSP00000359424,9606.ENSP00000368215,9606.ENSP00000381185	SRF,PPM1B,BCL2L1,CHUK,TAB3,BCL2
PMID:18446238	(2008) High distribution of CD40 and TRAF2 in Th40 T cell rafts leads to preferential survival of this auto-aggressive population in autoimmunity.	6	22	1.86	4.14e-05	9606.ENSP00000301838,9606.ENSP00000302564,9606.ENSP00000324890,9606.ENSP00000356024,9606.ENSP00000356694,9606.ENSP00000381185	FADD,BCL2L1,CD28,CR2,FASLG,BCL2
PMID:33799768	(2021) Metabolic and Mitochondrial Functioning in Chimeric Antigen Receptor (CAR)-T Cells.	8	75	1.45	4.26e-05	9606.ENSP00000203629,9606.ENSP00000296545,9606.ENSP00000302564,9606.ENSP00000324890,9606.ENSP00000329797,9606.ENSP00000356694,9606.ENSP00000381185,9606.ENSP00000437955	LAG3,IL15,BCL2L1,CD28,CADM1,FASLG,BCL2,HIF1A
PMID:33138315	(2020) Importance of Deubiquitination in Macrophage-Mediated Viral Response and Inflammation.	9	114	1.32	4.26e-05	9606.ENSP00000256458,9606.ENSP00000261464,9606.ENSP00000263642,9606.ENSP00000280377,9606.ENSP00000300589,9606.ENSP00000359424,9606.ENSP00000362179,9606.ENSP00000401980,9606.ENSP00000480499	IRAK2,TRAF5,IFIH1,USP15,NOD2,CHUK,ZC3H12A,MAVS,ITCH
PMID:29581850	(2018) Interactome analysis of transforming growth factor-beta-activated kinase 1 in Helicobacter pylori-infected cells revealed novel regulators tripartite motif 28 and CDC37.	8	75	1.45	4.26e-05	9606.ENSP00000254436,9606.ENSP00000302564,9606.ENSP00000356694,9606.ENSP00000359424,9606.ENSP00000368215,9606.ENSP00000381185,9606.ENSP00000401980,9606.ENSP00000480499	TRIM21,BCL2L1,FASLG,CHUK,TAB3,BCL2,MAVS,ITCH
PMID:28166483	(2017) The importance of regulatory ubiquitination in cancer and metastasis.	9	115	1.32	4.42e-05	9606.ENSP00000262395,9606.ENSP00000280377,9606.ENSP00000316176,9606.ENSP00000359424,9606.ENSP00000362179,9606.ENSP00000368215,9606.ENSP00000381185,9606.ENSP00000437955,9606.ENSP00000480499	TRAF4,USP15,UBE2N,CHUK,ZC3H12A,TAB3,BCL2,HIF1A,ITCH
PMID:22074783	(2012) Role of T cell-nuclear factor kappaB in transplantation.	8	76	1.44	4.48e-05	9606.ENSP00000296545,9606.ENSP00000302564,9606.ENSP00000324890,9606.ENSP00000344220,9606.ENSP00000359424,9606.ENSP00000368632,9606.ENSP00000380109,9606.ENSP00000381185	IL15,BCL2L1,CD28,PDPK1,CHUK,GATA3,NFKBID,BCL2
PMID:33584721	(2020) Interleukin-1 as Innate Mediator of T Cell Immunity.	9	117	1.31	4.98e-05	9606.ENSP00000203629,9606.ENSP00000256458,9606.ENSP00000296545,9606.ENSP00000316176,9606.ENSP00000343952,9606.ENSP00000359424,9606.ENSP00000368215,9606.ENSP00000368632,9606.ENSP00000401980	LAG3,IRAK2,IL15,UBE2N,GPR29,CHUK,TAB3,GATA3,MAVS
PMID:30181329	(2018) Strategies to Address Chimeric Antigen Receptor Tonic Signaling.	9	119	1.3	5.66e-05	9606.ENSP00000203629,9606.ENSP00000261464,9606.ENSP00000262395,9606.ENSP00000296545,9606.ENSP00000302564,9606.ENSP00000324890,9606.ENSP00000356694,9606.ENSP00000359424,9606.ENSP00000368632	LAG3,TRAF5,TRAF4,IL15,BCL2L1,CD28,FASLG,CHUK,GATA3
PMID:22017435	(2011) Signaling by the tumor necrosis factor receptor superfamily in B-cell biology and disease.	8	80	1.42	6.31e-05	9606.ENSP00000261464,9606.ENSP00000302564,9606.ENSP00000324890,9606.ENSP00000356024,9606.ENSP00000359424,9606.ENSP00000365692,9606.ENSP00000380109,9606.ENSP00000381185	TRAF5,BCL2L1,CD28,CR2,CHUK,PIM2,NFKBID,BCL2
PMID:31022877	(2019) Natural Product Mediated Regulation of Death Receptors and Intracellular Machinery: Fresh from the Pipeline about TRAIL-Mediated Signaling and Natural TRAIL Sensitizers.	7	48	1.59	6.32e-05	9606.ENSP00000301838,9606.ENSP00000302564,9606.ENSP00000356694,9606.ENSP00000362179,9606.ENSP00000381185,9606.ENSP00000382800,9606.ENSP00000480499	FADD,BCL2L1,FASLG,ZC3H12A,BCL2,RUNX3,ITCH
PMID:30294322	(2018) Genetic Alterations of TRAF Proteins in Human Cancers.	10	170	1.19	6.32e-05	9606.ENSP00000261464,9606.ENSP00000262395,9606.ENSP00000280377,9606.ENSP00000296545,9606.ENSP00000301838,9606.ENSP00000302564,9606.ENSP00000324890,9606.ENSP00000359424,9606.ENSP00000381185,9606.ENSP00000437955	TRAF5,TRAF4,USP15,IL15,FADD,BCL2L1,CD28,CHUK,BCL2,HIF1A
PMID:34434197	(2021) NF-kappaB: At the Borders of Autoimmunity and Inflammation.	9	123	1.29	7.13e-05	9606.ENSP00000256458,9606.ENSP00000261464,9606.ENSP00000300589,9606.ENSP00000302564,9606.ENSP00000316176,9606.ENSP00000359424,9606.ENSP00000368215,9606.ENSP00000368632,9606.ENSP00000381185	IRAK2,TRAF5,NOD2,BCL2L1,UBE2N,CHUK,TAB3,GATA3,BCL2
PMID:34184910	(2021) Molecular Mechanisms of the Toll-Like Receptor, STING, MAVS, Inflammasome, and Interferon Pathways.	8	82	1.41	7.24e-05	9606.ENSP00000256458,9606.ENSP00000261464,9606.ENSP00000263642,9606.ENSP00000301838,9606.ENSP00000333685,9606.ENSP00000368215,9606.ENSP00000380109,9606.ENSP00000401980	IRAK2,TRAF5,IFIH1,FADD,MAPK11,TAB3,NFKBID,MAVS
PMID:33015069	(2020) Recent Update of HDAC Inhibitors in Lymphoma.	7	50	1.57	7.88e-05	9606.ENSP00000266269,9606.ENSP00000296545,9606.ENSP00000302564,9606.ENSP00000324890,9606.ENSP00000360464,9606.ENSP00000381185,9606.ENSP00000382800	PATZ1,IL15,BCL2L1,CD28,NKAP,BCL2,RUNX3
PMID:25663852	(2015) Emerging role of microRNA in hepatocellular carcinoma (Review).	7	50	1.57	7.88e-05	9606.ENSP00000265354,9606.ENSP00000307305,9606.ENSP00000359424,9606.ENSP00000368215,9606.ENSP00000381185,9606.ENSP00000403495,9606.ENSP00000437955	SRF,DDIT4,CHUK,TAB3,BCL2,LTA,HIF1A
PMID:20193003	(2010) Fibroblast-like synoviocytes: key effector cells in rheumatoid arthritis.	9	125	1.28	7.88e-05	9606.ENSP00000264110,9606.ENSP00000296545,9606.ENSP00000300589,9606.ENSP00000301838,9606.ENSP00000302564,9606.ENSP00000324890,9606.ENSP00000356694,9606.ENSP00000359424,9606.ENSP00000381185	ATF2,IL15,NOD2,FADD,BCL2L1,CD28,FASLG,CHUK,BCL2
PMID:23764770	(2013) Galiximab (anti-CD80)-induced growth inhibition and prolongation of survival in vivo of B-NHL tumor xenografts and potentiation by the combination with fludarabine.	5	10	2.12	8.03e-05	9606.ENSP00000262238,9606.ENSP00000302564,9606.ENSP00000324890,9606.ENSP00000356694,9606.ENSP00000381185	YY1,BCL2L1,CD28,FASLG,BCL2
PMID:9041943	(1997) In vitro apoptosis and expression of apoptosis-related molecules in lymphocytes from patients with systemic lupus erythematosus and other autoimmune diseases.	5	10	2.12	8.03e-05	9606.ENSP00000296545,9606.ENSP00000302564,9606.ENSP00000324890,9606.ENSP00000356694,9606.ENSP00000381185	IL15,BCL2L1,CD28,FASLG,BCL2
PMID:22661952	(2012) Toll-like receptors in liver fibrosis: cellular crosstalk and mechanisms.	8	85	1.4	8.85e-05	9606.ENSP00000256458,9606.ENSP00000316176,9606.ENSP00000359424,9606.ENSP00000362179,9606.ENSP00000368215,9606.ENSP00000380109,9606.ENSP00000381185,9606.ENSP00000403495	IRAK2,UBE2N,CHUK,ZC3H12A,TAB3,NFKBID,BCL2,LTA
PMID:34566944	(2021) MAVS: A Two-Sided CARD Mediating Antiviral Innate Immune Signaling and Regulating Immune Homeostasis.	7	52	1.55	9.5e-05	9606.ENSP00000254436,9606.ENSP00000263642,9606.ENSP00000284320,9606.ENSP00000327255,9606.ENSP00000359424,9606.ENSP00000401980,9606.ENSP00000480499	TRIM21,IFIH1,TOMM70A,PPM1A,CHUK,MAVS,ITCH
PMID:25148025	(2014) Transcription factor T-bet regulates intraepithelial lymphocyte functional maturation.	6	27	1.77	9.5e-05	9606.ENSP00000203629,9606.ENSP00000227348,9606.ENSP00000296545,9606.ENSP00000324890,9606.ENSP00000368632,9606.ENSP00000382800	LAG3,CRTAM,IL15,CD28,GATA3,RUNX3
PMID:29698475	(2018) CADM1 is essential for KSHV-encoded vGPCR-and vFLIP-mediated chronic NF-kappaB activation.	6	28	1.75	0.00011	9606.ENSP00000301838,9606.ENSP00000316176,9606.ENSP00000329797,9606.ENSP00000359424,9606.ENSP00000360464,9606.ENSP00000480499	FADD,UBE2N,CADM1,CHUK,NKAP,ITCH
PMID:21802003	(2011) Discovery and characterization of 2-aminobenzimidazole derivatives as selective NOD1 inhibitors.	6	28	1.75	0.00011	9606.ENSP00000263642,9606.ENSP00000300589,9606.ENSP00000302564,9606.ENSP00000359424,9606.ENSP00000368450,9606.ENSP00000401980	IFIH1,NOD2,BCL2L1,CHUK,CD83,MAVS
PMID:33717061	(2021) Virus-Host Interactions in Foot-and-Mouth Disease Virus Infection.	8	89	1.38	0.00012	9606.ENSP00000263642,9606.ENSP00000296545,9606.ENSP00000300589,9606.ENSP00000302564,9606.ENSP00000356694,9606.ENSP00000359424,9606.ENSP00000381185,9606.ENSP00000401980	IFIH1,IL15,NOD2,BCL2L1,FASLG,CHUK,BCL2,MAVS
PMID:32880629	(2020) A network of immune and microbial modifications underlies viral persistence in the gastrointestinal tract.	8	90	1.37	0.00012	9606.ENSP00000203629,9606.ENSP00000296545,9606.ENSP00000324890,9606.ENSP00000360181,9606.ENSP00000368450,9606.ENSP00000368632,9606.ENSP00000401980,9606.ENSP00000437955	LAG3,IL15,CD28,SH2D1A,CD83,GATA3,MAVS,HIF1A
PMID:29949725	(2018) TRIM Proteins and Their Roles in Antiviral Host Defenses.	8	89	1.38	0.00012	9606.ENSP00000254436,9606.ENSP00000263642,9606.ENSP00000280377,9606.ENSP00000284551,9606.ENSP00000344208,9606.ENSP00000359424,9606.ENSP00000366404,9606.ENSP00000401980	TRIM21,IFIH1,USP15,TRIM11,TRIM14,CHUK,TRIM27,MAVS
PMID:20636807	(2010) Intertwined pathways of programmed cell death in immunity.	7	54	1.53	0.00012	9606.ENSP00000300589,9606.ENSP00000301838,9606.ENSP00000302564,9606.ENSP00000324890,9606.ENSP00000356694,9606.ENSP00000359424,9606.ENSP00000381185	NOD2,FADD,BCL2L1,CD28,FASLG,CHUK,BCL2
PMID:31156634	(2019) HLA-Class II Artificial Antigen Presenting Cells in CD4(+) T Cell-Based Immunotherapy.	7	55	1.53	0.00013	9606.ENSP00000203629,9606.ENSP00000296545,9606.ENSP00000302564,9606.ENSP00000324890,9606.ENSP00000356694,9606.ENSP00000368450,9606.ENSP00000368632	LAG3,IL15,BCL2L1,CD28,FASLG,CD83,GATA3
PMID:26030884	(2015) Phylogenetically Distant Viruses Use the Same BH3-Only Protein Puma to Trigger BaxBak-Dependent Apoptosis of Infected Mouse and Human Cells.	6	29	1.74	0.00013	9606.ENSP00000301838,9606.ENSP00000302564,9606.ENSP00000356694,9606.ENSP00000359424,9606.ENSP00000381185,9606.ENSP00000401980	FADD,BCL2L1,FASLG,CHUK,BCL2,MAVS
PMID:26085208	(2015) Tumor necrosis factor receptor- associated factor 6 (TRAF6) regulation of development, function, and homeostasis of the immune system.	8	91	1.37	0.00013	9606.ENSP00000256458,9606.ENSP00000261464,9606.ENSP00000316176,9606.ENSP00000324890,9606.ENSP00000328169,9606.ENSP00000359424,9606.ENSP00000368632,9606.ENSP00000401980	IRAK2,TRAF5,UBE2N,CD28,JAG2,CHUK,GATA3,MAVS
PMID:35033428	(2022) K63 ubiquitination in immune signaling.	8	92	1.36	0.00014	9606.ENSP00000261464,9606.ENSP00000262395,9606.ENSP00000263642,9606.ENSP00000300589,9606.ENSP00000301838,9606.ENSP00000316176,9606.ENSP00000324890,9606.ENSP00000401980	TRAF5,TRAF4,IFIH1,NOD2,FADD,UBE2N,CD28,MAVS
PMID:35215970	(2022) Interaction between the Hepatitis B Virus and Cellular FLIP Variants in Viral Replication and the Innate Immune System.	7	56	1.52	0.00014	9606.ENSP00000254436,9606.ENSP00000263642,9606.ENSP00000302564,9606.ENSP00000356694,9606.ENSP00000359424,9606.ENSP00000362179,9606.ENSP00000381185	TRIM21,IFIH1,BCL2L1,FASLG,CHUK,ZC3H12A,BCL2
PMID:33298174	(2020) DNA methylation changes in metabolic and immune-regulatory pathways in blood and lymph node CD4 + T cells in response to SIV infections.	7	56	1.52	0.00014	9606.ENSP00000203629,9606.ENSP00000256458,9606.ENSP00000259324,9606.ENSP00000302564,9606.ENSP00000324890,9606.ENSP00000382800,9606.ENSP00000403495	LAG3,IRAK2,LRRC8A,BCL2L1,CD28,RUNX3,LTA
PMID:29551141	(2018) Intracellular Antiviral Immunity.	8	92	1.36	0.00014	9606.ENSP00000254436,9606.ENSP00000263642,9606.ENSP00000300589,9606.ENSP00000316176,9606.ENSP00000344208,9606.ENSP00000366404,9606.ENSP00000368215,9606.ENSP00000401980	TRIM21,IFIH1,NOD2,UBE2N,TRIM14,TRIM27,TAB3,MAVS
PMID:33925571	(2021) State-of-Art of Cellular Therapy for Acute Leukemia.	7	57	1.51	0.00015	9606.ENSP00000203629,9606.ENSP00000296545,9606.ENSP00000302564,9606.ENSP00000324890,9606.ENSP00000344544,9606.ENSP00000362179,9606.ENSP00000381185	LAG3,IL15,BCL2L1,CD28,IKZF3,ZC3H12A,BCL2
PMID:34257288	(2021) IL-15 and PIM kinases direct the metabolic programming of intestinal intraepithelial lymphocytes.	7	57	1.51	0.00015	9606.ENSP00000203629,9606.ENSP00000296545,9606.ENSP00000302564,9606.ENSP00000324890,9606.ENSP00000356694,9606.ENSP00000365692,9606.ENSP00000381185	LAG3,IL15,BCL2L1,CD28,FASLG,PIM2,BCL2
PMID:25736565	(2015) How do viruses control mitochondria-mediated apoptosis?	7	57	1.51	0.00015	9606.ENSP00000256458,9606.ENSP00000263642,9606.ENSP00000301838,9606.ENSP00000302564,9606.ENSP00000359424,9606.ENSP00000381185,9606.ENSP00000401980	IRAK2,IFIH1,FADD,BCL2L1,CHUK,BCL2,MAVS
PMID:25991373	(2015) Live to die another way: modes of programmed cell death and the signals emanating from dying cells.	7	57	1.51	0.00015	9606.ENSP00000261464,9606.ENSP00000301838,9606.ENSP00000302564,9606.ENSP00000356694,9606.ENSP00000359424,9606.ENSP00000368215,9606.ENSP00000381185	TRAF5,FADD,BCL2L1,FASLG,CHUK,TAB3,BCL2
PMID:32655287	(2019) Understanding the Mechanism of Cell Death in Gemcitabine Resistant Pancreatic Ductal Adenocarcinoma: A Systems Biology Approach.	6	31	1.71	0.00017	9606.ENSP00000261464,9606.ENSP00000262395,9606.ENSP00000301838,9606.ENSP00000302564,9606.ENSP00000381185,9606.ENSP00000437955	TRAF5,TRAF4,FADD,BCL2L1,BCL2,HIF1A
PMID:23793512	(2013) Transcriptional control of CD4 and CD8 coreceptor expression during T cell development.	6	31	1.71	0.00017	9606.ENSP00000203629,9606.ENSP00000296545,9606.ENSP00000344544,9606.ENSP00000354842,9606.ENSP00000368632,9606.ENSP00000382800	LAG3,IL15,IKZF3,TOX,GATA3,RUNX3
PMID:34659213	(2021) Monocyte Chemotactic Protein-Induced Protein 1 (MCPIP-1): A Key Player of Host Defense and Immune Regulation.	7	59	1.5	0.00018	9606.ENSP00000261464,9606.ENSP00000262395,9606.ENSP00000302564,9606.ENSP00000362179,9606.ENSP00000368632,9606.ENSP00000381185,9606.ENSP00000437955	TRAF5,TRAF4,BCL2L1,ZC3H12A,GATA3,BCL2,HIF1A
PMID:32363117	(2020) Receptor signaling, transcriptional, and metabolic regulation of T cell exhaustion.	7	59	1.5	0.00018	9606.ENSP00000203629,9606.ENSP00000262238,9606.ENSP00000296545,9606.ENSP00000354842,9606.ENSP00000368632,9606.ENSP00000381185,9606.ENSP00000382800	LAG3,YY1,IL15,TOX,GATA3,BCL2,RUNX3
PMID:32668226	(2020) Distinct and Orchestrated Functions of RNA Sensors in Innate Immunity.	8	96	1.34	0.00018	9606.ENSP00000256458,9606.ENSP00000261464,9606.ENSP00000263642,9606.ENSP00000300589,9606.ENSP00000301838,9606.ENSP00000359424,9606.ENSP00000401980,9606.ENSP00000480499	IRAK2,TRAF5,IFIH1,NOD2,FADD,CHUK,MAVS,ITCH
PMID:33123017	(2020) Intrahepatic TH17TReg Cells in Homeostasis and Disease-Its All About the Balance.	7	59	1.5	0.00018	9606.ENSP00000203629,9606.ENSP00000296545,9606.ENSP00000324890,9606.ENSP00000343952,9606.ENSP00000360329,9606.ENSP00000368632,9606.ENSP00000437955	LAG3,IL15,CD28,GPR29,TTC4,GATA3,HIF1A
PMID:30502719	(2019) The ins and outs of type I iNKT cell development.	8	97	1.34	0.00018	9606.ENSP00000262238,9606.ENSP00000296545,9606.ENSP00000302564,9606.ENSP00000324890,9606.ENSP00000360464,9606.ENSP00000368632,9606.ENSP00000381185,9606.ENSP00000382800	YY1,IL15,BCL2L1,CD28,NKAP,GATA3,BCL2,RUNX3
PMID:28786952	(2017) Poxviruses Utilize Multiple Strategies to Inhibit Apoptosis.	7	59	1.5	0.00018	9606.ENSP00000263642,9606.ENSP00000301838,9606.ENSP00000302564,9606.ENSP00000331831,9606.ENSP00000356694,9606.ENSP00000381185,9606.ENSP00000401980	IFIH1,FADD,BCL2L1,GAS6,FASLG,BCL2,MAVS
PMID:35281989	(2021) Molecular Mechanisms of Immunosenescene and Inflammaging: Relevance to the Immunopathogenesis and Treatment of Multiple Sclerosis.	8	98	1.33	0.0002	9606.ENSP00000262238,9606.ENSP00000296545,9606.ENSP00000313420,9606.ENSP00000324890,9606.ENSP00000343952,9606.ENSP00000356024,9606.ENSP00000381185,9606.ENSP00000403495	YY1,IL15,PRKDC,CD28,GPR29,CR2,BCL2,LTA
PMID:31632962	(2019) NOD Signaling and Cell Death.	7	61	1.48	0.0002	9606.ENSP00000261464,9606.ENSP00000300589,9606.ENSP00000301838,9606.ENSP00000356694,9606.ENSP00000359424,9606.ENSP00000366404,9606.ENSP00000480499	TRAF5,NOD2,FADD,FASLG,CHUK,TRIM27,ITCH
PMID:29048384	(2017) The Th17 Lineage: From Barrier Surfaces Homeostasis to Autoimmunity, Cancer, and HIV-1 Pathogenesis.	8	98	1.33	0.0002	9606.ENSP00000203629,9606.ENSP00000296545,9606.ENSP00000343952,9606.ENSP00000344544,9606.ENSP00000359424,9606.ENSP00000368632,9606.ENSP00000381185,9606.ENSP00000437955	LAG3,IL15,GPR29,IKZF3,CHUK,GATA3,BCL2,HIF1A
PMID:22964110	(2012) Regulation of the innate immune system by ubiquitin and ubiquitin-like modifiers.	7	61	1.48	0.0002	9606.ENSP00000254436,9606.ENSP00000263642,9606.ENSP00000300589,9606.ENSP00000316176,9606.ENSP00000359424,9606.ENSP00000368215,9606.ENSP00000401980	TRIM21,IFIH1,NOD2,UBE2N,CHUK,TAB3,MAVS
PMID:33614551	(2021) FOXP3 and Tip60 Structural Interactions Relevant to IPEX Development Lead to Potential Therapeutics to Increase FOXP3 Dependent Suppressor T Cell Functions.	7	62	1.47	0.00021	9606.ENSP00000203629,9606.ENSP00000262238,9606.ENSP00000360329,9606.ENSP00000365692,9606.ENSP00000368632,9606.ENSP00000437955,9606.ENSP00000480499	LAG3,YY1,TTC4,PIM2,GATA3,HIF1A,ITCH
PMID:33995423	(2021) Deciphering the Fine-Tuning of the Retinoic Acid-Inducible Gene-I Pathway in Teleost Fish and Beyond.	6	33	1.68	0.00021	9606.ENSP00000261464,9606.ENSP00000262395,9606.ENSP00000263642,9606.ENSP00000282412,9606.ENSP00000327255,9606.ENSP00000401980	TRAF5,TRAF4,IFIH1,PPM1B,PPM1A,MAVS
PMID:31027278	(2019) Hepatitis C Virus Infection: Host-Virus Interaction and Mechanisms of Viral Persistence.	8	99	1.33	0.00021	9606.ENSP00000203629,9606.ENSP00000263642,9606.ENSP00000296545,9606.ENSP00000301838,9606.ENSP00000356024,9606.ENSP00000356694,9606.ENSP00000368450,9606.ENSP00000401980	LAG3,IFIH1,IL15,FADD,CR2,FASLG,CD83,MAVS
PMID:29973578	(2018) Apoptosis: Activation and Inhibition in Health and Disease.	8	100	1.33	0.00021	9606.ENSP00000264110,9606.ENSP00000301838,9606.ENSP00000302564,9606.ENSP00000333685,9606.ENSP00000356694,9606.ENSP00000381185,9606.ENSP00000403495,9606.ENSP00000437955	ATF2,FADD,BCL2L1,MAPK11,FASLG,BCL2,LTA,HIF1A
PMID:28515726	(2017) Comparative Analysis of Immune Checkpoint Molecules and Their Potential Role in the Transmissible Tasmanian Devil Facial Tumor Disease.	7	62	1.47	0.00021	9606.ENSP00000203629,9606.ENSP00000296545,9606.ENSP00000302564,9606.ENSP00000329797,9606.ENSP00000360181,9606.ENSP00000368450,9606.ENSP00000381185	LAG3,IL15,BCL2L1,CADM1,SH2D1A,CD83,BCL2
PMID:25581309	(2015) Innate immune pattern recognition: a cell biological perspective.	8	99	1.33	0.00021	9606.ENSP00000256458,9606.ENSP00000263642,9606.ENSP00000300589,9606.ENSP00000301838,9606.ENSP00000316176,9606.ENSP00000359424,9606.ENSP00000368215,9606.ENSP00000401980	IRAK2,IFIH1,NOD2,FADD,UBE2N,CHUK,TAB3,MAVS
PMID:24433987	(2014) Roles for TNF-receptor associated factor 3 (TRAF3) in lymphocyte functions.	7	62	1.47	0.00021	9606.ENSP00000261464,9606.ENSP00000263642,9606.ENSP00000296545,9606.ENSP00000302564,9606.ENSP00000324890,9606.ENSP00000381185,9606.ENSP00000401980	TRAF5,IFIH1,IL15,BCL2L1,CD28,BCL2,MAVS
PMID:19427399	(2009) Mitochondrial factors in the regulation of innate immunity.	6	33	1.68	0.00021	9606.ENSP00000263642,9606.ENSP00000301838,9606.ENSP00000302564,9606.ENSP00000359424,9606.ENSP00000381185,9606.ENSP00000401980	IFIH1,FADD,BCL2L1,CHUK,BCL2,MAVS
PMID:19592251	(2009) ITCH K63-ubiquitinates the NOD2 binding protein, RIP2, to influence inflammatory signaling pathways.	6	33	1.68	0.00021	9606.ENSP00000262395,9606.ENSP00000300589,9606.ENSP00000316176,9606.ENSP00000359424,9606.ENSP00000381185,9606.ENSP00000480499	TRAF4,NOD2,UBE2N,CHUK,BCL2,ITCH
PMID:22680924	(2012) Homeostasis and the importance for a balance between AKTmTOR activity and intracellular signaling.	8	101	1.32	0.00022	9606.ENSP00000296545,9606.ENSP00000302564,9606.ENSP00000324890,9606.ENSP00000359424,9606.ENSP00000365692,9606.ENSP00000368632,9606.ENSP00000381185,9606.ENSP00000437955	IL15,BCL2L1,CD28,CHUK,PIM2,GATA3,BCL2,HIF1A
PMID:20685151	(2010) NF-kappaB inducing kinase: a key regulator in the immune system and in cancer.	8	101	1.32	0.00022	9606.ENSP00000261464,9606.ENSP00000296545,9606.ENSP00000300589,9606.ENSP00000301838,9606.ENSP00000324890,9606.ENSP00000356694,9606.ENSP00000359424,9606.ENSP00000401980	TRAF5,IL15,NOD2,FADD,CD28,FASLG,CHUK,MAVS
PMID:32859501	(2021) The diverse roles of RIP kinases in host-pathogen interactions.	7	63	1.47	0.00023	9606.ENSP00000263642,9606.ENSP00000300589,9606.ENSP00000301838,9606.ENSP00000302564,9606.ENSP00000316176,9606.ENSP00000381185,9606.ENSP00000401980	IFIH1,NOD2,FADD,BCL2L1,UBE2N,BCL2,MAVS
PMID:32947942	(2020) TRIM Proteins and Their Roles in the Influenza Virus Life Cycle.	6	34	1.67	0.00023	9606.ENSP00000263642,9606.ENSP00000280377,9606.ENSP00000344208,9606.ENSP00000359424,9606.ENSP00000401980,9606.ENSP00000480499	IFIH1,USP15,TRIM14,CHUK,MAVS,ITCH
PMID:31076359	(2019) T-bet Transcription Factor Promotes Antibody-Secreting Cell Differentiation by Limiting the Inflammatory Effects of IFN-gamma on B Cells.	7	63	1.47	0.00023	9606.ENSP00000263642,9606.ENSP00000266269,9606.ENSP00000324890,9606.ENSP00000343952,9606.ENSP00000359424,9606.ENSP00000382800,9606.ENSP00000437955	IFIH1,PATZ1,CD28,GPR29,CHUK,RUNX3,HIF1A
PMID:31484667	(2019) NKT Cells Coexpressing a GD2-Specific Chimeric Antigen Receptor and IL15 Show Enhanced In Vivo Persistence and Antitumor Activity against Neuroblastoma.	6	34	1.67	0.00023	9606.ENSP00000203629,9606.ENSP00000296545,9606.ENSP00000302564,9606.ENSP00000324890,9606.ENSP00000356694,9606.ENSP00000381185	LAG3,IL15,BCL2L1,CD28,FASLG,BCL2
PMID:27678350	(2016) Tolerance in liver transplantation: Biomarkers and clinical relevance.	6	34	1.67	0.00023	9606.ENSP00000296545,9606.ENSP00000302564,9606.ENSP00000324890,9606.ENSP00000356694,9606.ENSP00000368450,9606.ENSP00000381185	IL15,BCL2L1,CD28,FASLG,CD83,BCL2
PMID:25759845	(2015) Insights into the antiviral immunity against grass carp (Ctenopharyngodon idella) reovirus (GCRV) in grass carp.	7	63	1.47	0.00023	9606.ENSP00000254436,9606.ENSP00000263642,9606.ENSP00000300589,9606.ENSP00000359424,9606.ENSP00000366404,9606.ENSP00000368632,9606.ENSP00000401980	TRIM21,IFIH1,NOD2,CHUK,TRIM27,GATA3,MAVS
PMID:25928750	(2015) Function and mechanism of toll-like receptors in cerebral ischemic tolerance: from preconditioning to treatment.	7	63	1.47	0.00023	9606.ENSP00000256458,9606.ENSP00000301838,9606.ENSP00000316176,9606.ENSP00000359424,9606.ENSP00000362179,9606.ENSP00000368215,9606.ENSP00000381185	IRAK2,FADD,UBE2N,CHUK,ZC3H12A,TAB3,BCL2
PMID:34884736	(2021) Malignant and Benign T Cells Constituting Cutaneous T-Cell Lymphoma.	7	64	1.46	0.00024	9606.ENSP00000203629,9606.ENSP00000296545,9606.ENSP00000343952,9606.ENSP00000354842,9606.ENSP00000368632,9606.ENSP00000382800,9606.ENSP00000437955	LAG3,IL15,GPR29,TOX,GATA3,RUNX3,HIF1A
PMID:22889214	(2012) mTOR, metabolism, and the regulation of T-cell differentiation and function.	7	64	1.46	0.00024	9606.ENSP00000262238,9606.ENSP00000296545,9606.ENSP00000307305,9606.ENSP00000324890,9606.ENSP00000368632,9606.ENSP00000437955,9606.ENSP00000480499	YY1,IL15,DDIT4,CD28,GATA3,HIF1A,ITCH
PMID:19249972	(2009) Cellular and molecular mechanisms of memory T-cell survival.	7	64	1.46	0.00024	9606.ENSP00000296545,9606.ENSP00000302564,9606.ENSP00000324890,9606.ENSP00000356694,9606.ENSP00000365692,9606.ENSP00000368632,9606.ENSP00000381185	IL15,BCL2L1,CD28,FASLG,PIM2,GATA3,BCL2
PMID:33644036	(2020) Age-Related Gene Alteration in Naive and Memory T cells Using Precise Age-Tracking Model.	8	104	1.31	0.00025	9606.ENSP00000203629,9606.ENSP00000296545,9606.ENSP00000324890,9606.ENSP00000345494,9606.ENSP00000356694,9606.ENSP00000368450,9606.ENSP00000381185,9606.ENSP00000437955	LAG3,IL15,CD28,PLSCR1,FASLG,CD83,BCL2,HIF1A
PMID:28765611	(2017) The differentiation of ROR-gammat expressing iNKT17 cells is orchestrated by Runx1.	6	35	1.66	0.00025	9606.ENSP00000296545,9606.ENSP00000302564,9606.ENSP00000360464,9606.ENSP00000368632,9606.ENSP00000381185,9606.ENSP00000382800	IL15,BCL2L1,NKAP,GATA3,BCL2,RUNX3
PMID:21703539	(2011) NLRX1 negatively regulates TLR-induced NF-kappaB signaling by targeting TRAF6 and IKK.	6	35	1.66	0.00025	9606.ENSP00000261464,9606.ENSP00000263642,9606.ENSP00000300589,9606.ENSP00000359424,9606.ENSP00000381185,9606.ENSP00000401980	TRAF5,IFIH1,NOD2,CHUK,BCL2,MAVS
PMID:19243468	(2010) HSP70 interacts with TRAF2 and differentially regulates TNFalpha signalling in human colon cancer cells.	6	35	1.66	0.00025	9606.ENSP00000261464,9606.ENSP00000301838,9606.ENSP00000302564,9606.ENSP00000356694,9606.ENSP00000359424,9606.ENSP00000381185	TRAF5,FADD,BCL2L1,FASLG,CHUK,BCL2
PMID:19860654	(2009) Immunotherapy of human cancers using gene modified T lymphocytes.	6	35	1.66	0.00025	9606.ENSP00000296545,9606.ENSP00000301838,9606.ENSP00000302564,9606.ENSP00000324890,9606.ENSP00000356694,9606.ENSP00000381185	IL15,FADD,BCL2L1,CD28,FASLG,BCL2
PMID:18836477	(2008) TRIM family proteins and their emerging roles in innate immunity.	7	65	1.45	0.00025	9606.ENSP00000254436,9606.ENSP00000284551,9606.ENSP00000324890,9606.ENSP00000359424,9606.ENSP00000366404,9606.ENSP00000368215,9606.ENSP00000422947	TRIM21,TRIM11,CD28,CHUK,TRIM27,TAB3,TRIM34
PMID:22158412	(2011) The role of ubiquitylation in immune defence and pathogen evasion.	8	105	1.3	0.00026	9606.ENSP00000263642,9606.ENSP00000300589,9606.ENSP00000316176,9606.ENSP00000359424,9606.ENSP00000368215,9606.ENSP00000368450,9606.ENSP00000401980,9606.ENSP00000480499	IFIH1,NOD2,UBE2N,CHUK,TAB3,CD83,MAVS,ITCH
PMID:33428668	(2021) Platelets express adaptor proteins of the extrinsic apoptosis pathway and can activate caspase-8.	6	36	1.64	0.00027	9606.ENSP00000261464,9606.ENSP00000301838,9606.ENSP00000302564,9606.ENSP00000356694,9606.ENSP00000359424,9606.ENSP00000381185	TRAF5,FADD,BCL2L1,FASLG,CHUK,BCL2
PMID:26183716	(2015) An autoinhibitory mechanism modulates MAVS activity in antiviral innate immune response.	6	36	1.64	0.00027	9606.ENSP00000261464,9606.ENSP00000262395,9606.ENSP00000263642,9606.ENSP00000284320,9606.ENSP00000401980,9606.ENSP00000480499	TRAF5,TRAF4,IFIH1,TOMM70A,MAVS,ITCH
PMID:24113868	(2013) T-bet: a bridge between innate and adaptive immunity.	7	66	1.45	0.00027	9606.ENSP00000203629,9606.ENSP00000296545,9606.ENSP00000343952,9606.ENSP00000356694,9606.ENSP00000368632,9606.ENSP00000382800,9606.ENSP00000403495	LAG3,IL15,GPR29,FASLG,GATA3,RUNX3,LTA
PMID:20813204	(2011) Mitochondria and viruses.	7	66	1.45	0.00027	9606.ENSP00000263642,9606.ENSP00000301838,9606.ENSP00000302564,9606.ENSP00000356694,9606.ENSP00000359424,9606.ENSP00000381185,9606.ENSP00000401980	IFIH1,FADD,BCL2L1,FASLG,CHUK,BCL2,MAVS
PMID:33511009	(2021) The Functional Deubiquitinating Enzymes in Control of Innate Antiviral Immunity.	9	156	1.18	0.00029	9606.ENSP00000254436,9606.ENSP00000263642,9606.ENSP00000280377,9606.ENSP00000316176,9606.ENSP00000344208,9606.ENSP00000359424,9606.ENSP00000362179,9606.ENSP00000366404,9606.ENSP00000401980	TRIM21,IFIH1,USP15,UBE2N,TRIM14,CHUK,ZC3H12A,TRIM27,MAVS
PMID:34539668	(2021) Regulatory T Cells in Autoimmunity and Cancer: A Duplicitous Lifestyle.	8	108	1.29	0.00031	9606.ENSP00000203629,9606.ENSP00000262238,9606.ENSP00000343952,9606.ENSP00000344544,9606.ENSP00000360329,9606.ENSP00000365692,9606.ENSP00000368632,9606.ENSP00000437955	LAG3,YY1,GPR29,IKZF3,TTC4,PIM2,GATA3,HIF1A
PMID:32372963	(2020) Chinese Herbal Medicine and Its Regulatory Effects on Tumor Related T Cells.	6	37	1.63	0.00031	9606.ENSP00000227348,9606.ENSP00000324890,9606.ENSP00000329797,9606.ENSP00000368632,9606.ENSP00000381185,9606.ENSP00000403495	CRTAM,CD28,CADM1,GATA3,BCL2,LTA
PMID:25506707	(2014) HSPD1 interacts with IRF3 to facilitate interferon-beta induction.	6	37	1.63	0.00031	9606.ENSP00000254436,9606.ENSP00000263642,9606.ENSP00000284551,9606.ENSP00000344208,9606.ENSP00000359424,9606.ENSP00000401980	TRIM21,IFIH1,TRIM11,TRIM14,CHUK,MAVS
PMID:22403441	(2012) A unique role for ITK in survival of invariant NKT cells associated with the p53-dependent pathway in mice.	6	37	1.63	0.00031	9606.ENSP00000296545,9606.ENSP00000302564,9606.ENSP00000324890,9606.ENSP00000356694,9606.ENSP00000368632,9606.ENSP00000381185	IL15,BCL2L1,CD28,FASLG,GATA3,BCL2
PMID:21119000	(2011) TRAF2 phosphorylation promotes NF-kappaB-dependent gene expression and inhibits oxidative stress-induced cell death.	6	37	1.63	0.00031	9606.ENSP00000261464,9606.ENSP00000301838,9606.ENSP00000302564,9606.ENSP00000359424,9606.ENSP00000368215,9606.ENSP00000381185	TRAF5,FADD,BCL2L1,CHUK,TAB3,BCL2
PMID:34537233	(2022) PANoptosis in Viral Infection: The Missing Puzzle Piece in the Cell Death Field.	7	69	1.43	0.00034	9606.ENSP00000263642,9606.ENSP00000301838,9606.ENSP00000302564,9606.ENSP00000356694,9606.ENSP00000359424,9606.ENSP00000381185,9606.ENSP00000401980	IFIH1,FADD,BCL2L1,FASLG,CHUK,BCL2,MAVS
PMID:35291889	(2022) The Role of CCN1 in Esophageal Adenocarcinoma: What We Have Learned From the Lab.	6	38	1.62	0.00034	9606.ENSP00000301838,9606.ENSP00000302564,9606.ENSP00000356694,9606.ENSP00000359424,9606.ENSP00000403495,9606.ENSP00000480499	FADD,BCL2L1,FASLG,CHUK,LTA,ITCH
PMID:35371994	(2022) A Novel Gene Signature of Tripartite Motif Family for Predicting the Prognosis in Kidney Renal Clear Cell Carcinoma and Its Association With Immune Cell Infiltration.	6	38	1.62	0.00034	9606.ENSP00000203629,9606.ENSP00000254436,9606.ENSP00000284551,9606.ENSP00000296545,9606.ENSP00000344208,9606.ENSP00000366404	LAG3,TRIM21,TRIM11,IL15,TRIM14,TRIM27
PMID:29503737	(2018) Regulation of Cellular Antiviral Signaling by Modifications of Ubiquitin and Ubiquitin-like Molecules.	8	110	1.28	0.00034	9606.ENSP00000261464,9606.ENSP00000263642,9606.ENSP00000280377,9606.ENSP00000301838,9606.ENSP00000316176,9606.ENSP00000344208,9606.ENSP00000359424,9606.ENSP00000401980	TRAF5,IFIH1,USP15,FADD,UBE2N,TRIM14,CHUK,MAVS
PMID:29686669	(2018) Nuclear Factor-kappaB in Autoimmunity: Man and Mouse.	7	69	1.43	0.00034	9606.ENSP00000203629,9606.ENSP00000324890,9606.ENSP00000359424,9606.ENSP00000360329,9606.ENSP00000365692,9606.ENSP00000380109,9606.ENSP00000381185	LAG3,CD28,CHUK,TTC4,PIM2,NFKBID,BCL2
PMID:30322028	(2018) Viral Persistence and Chronicity in Hepatitis C Virus Infection: Role of T-Cell Apoptosis, Senescence and Exhaustion.	6	38	1.62	0.00034	9606.ENSP00000203629,9606.ENSP00000296545,9606.ENSP00000302564,9606.ENSP00000324890,9606.ENSP00000356694,9606.ENSP00000381185	LAG3,IL15,BCL2L1,CD28,FASLG,BCL2
PMID:28928208	(2017) Picornaviruses and Apoptosis: Subversion of Cell Death.	6	38	1.62	0.00034	9606.ENSP00000263642,9606.ENSP00000301838,9606.ENSP00000302564,9606.ENSP00000356694,9606.ENSP00000359424,9606.ENSP00000381185	IFIH1,FADD,BCL2L1,FASLG,CHUK,BCL2
PMID:27014272	(2016) The Differentiation and Protective Function of Cytolytic CD4 T Cells in Influenza Infection.	6	38	1.62	0.00034	9606.ENSP00000296545,9606.ENSP00000324890,9606.ENSP00000329797,9606.ENSP00000356694,9606.ENSP00000368632,9606.ENSP00000382800	IL15,CD28,CADM1,FASLG,GATA3,RUNX3
PMID:35309296	(2022) Toll-Like Receptor Signaling and Its Role in Cell-Mediated Immunity.	8	111	1.28	0.00035	9606.ENSP00000256458,9606.ENSP00000263642,9606.ENSP00000316176,9606.ENSP00000324890,9606.ENSP00000344208,9606.ENSP00000359424,9606.ENSP00000368215,9606.ENSP00000401980	IRAK2,IFIH1,UBE2N,CD28,TRIM14,CHUK,TAB3,MAVS
PMID:34841263	(2021) Roles of host mitochondria in the development of COVID-19 pathology: Could mitochondria be a potential therapeutic target?	7	70	1.42	0.00036	9606.ENSP00000261464,9606.ENSP00000262395,9606.ENSP00000284320,9606.ENSP00000302564,9606.ENSP00000381185,9606.ENSP00000401980,9606.ENSP00000480499	TRAF5,TRAF4,TOMM70A,BCL2L1,BCL2,MAVS,ITCH
PMID:28477096	(2017) Expanding Diversity and Common Goal of Regulatory T and B Cells. I: Origin, Phenotype, Mechanisms.	7	70	1.42	0.00036	9606.ENSP00000203629,9606.ENSP00000296545,9606.ENSP00000324890,9606.ENSP00000356024,9606.ENSP00000356694,9606.ENSP00000360329,9606.ENSP00000381185	LAG3,IL15,CD28,CR2,FASLG,TTC4,BCL2
PMID:33077936	(2021) Kinase inhibition in autoimmunity and inflammation.	9	163	1.16	0.00037	9606.ENSP00000256458,9606.ENSP00000263642,9606.ENSP00000296545,9606.ENSP00000300589,9606.ENSP00000333685,9606.ENSP00000356694,9606.ENSP00000359424,9606.ENSP00000368215,9606.ENSP00000401980	IRAK2,IFIH1,IL15,NOD2,MAPK11,FASLG,CHUK,TAB3,MAVS
PMID:33435349	(2021) The Multifaced Role of STAT3 in Cancer and Its Implication for Anticancer Therapy.	7	71	1.42	0.00037	9606.ENSP00000302564,9606.ENSP00000324890,9606.ENSP00000356694,9606.ENSP00000365692,9606.ENSP00000368632,9606.ENSP00000381185,9606.ENSP00000437955	BCL2L1,CD28,FASLG,PIM2,GATA3,BCL2,HIF1A
PMID:34899741	(2021) SMAC Mimetics as Therapeutic Agents in HIV Infection.	6	39	1.61	0.00037	9606.ENSP00000301838,9606.ENSP00000302564,9606.ENSP00000324890,9606.ENSP00000356694,9606.ENSP00000359424,9606.ENSP00000381185	FADD,BCL2L1,CD28,FASLG,CHUK,BCL2
PMID:32212344	(2020) mTOR signaling at the crossroads of environmental signals and T-cell fate decisions.	8	112	1.28	0.00037	9606.ENSP00000262238,9606.ENSP00000296545,9606.ENSP00000307305,9606.ENSP00000324890,9606.ENSP00000356694,9606.ENSP00000368632,9606.ENSP00000381185,9606.ENSP00000437955	YY1,IL15,DDIT4,CD28,FASLG,GATA3,BCL2,HIF1A
PMID:31111075	(2019) Intracellular Pathogens: Host Immunity and Microbial Persistence Strategies.	7	71	1.42	0.00037	9606.ENSP00000203629,9606.ENSP00000263642,9606.ENSP00000294053,9606.ENSP00000300589,9606.ENSP00000343952,9606.ENSP00000356694,9606.ENSP00000381185	LAG3,IFIH1,CLPB,NOD2,GPR29,FASLG,BCL2
PMID:27121482	(2016) Molecular mechanisms of cell death in intervertebral disc degeneration (Review).	7	71	1.42	0.00037	9606.ENSP00000301838,9606.ENSP00000302564,9606.ENSP00000307305,9606.ENSP00000328169,9606.ENSP00000356694,9606.ENSP00000381185,9606.ENSP00000437955	FADD,BCL2L1,DDIT4,JAG2,FASLG,BCL2,HIF1A
PMID:25000265	(2014) Overcoming hypoxic-resistance of tumor cells to TRAIL-induced apoptosis through melatonin.	5	17	1.89	0.00037	9606.ENSP00000301838,9606.ENSP00000302564,9606.ENSP00000356694,9606.ENSP00000381185,9606.ENSP00000437955	FADD,BCL2L1,FASLG,BCL2,HIF1A
PMID:22841161	(2012) The RIG-I-like receptor LGP2 controls CD8(+) T cell survival and fitness.	6	39	1.61	0.00037	9606.ENSP00000263642,9606.ENSP00000302564,9606.ENSP00000324890,9606.ENSP00000356694,9606.ENSP00000381185,9606.ENSP00000401980	IFIH1,BCL2L1,CD28,FASLG,BCL2,MAVS
PMID:20672047	(2010) The battle between virus and host: modulation of Toll-like receptor signaling pathways by virus infection.	7	71	1.42	0.00037	9606.ENSP00000256458,9606.ENSP00000263642,9606.ENSP00000300589,9606.ENSP00000356024,9606.ENSP00000359424,9606.ENSP00000380109,9606.ENSP00000401980	IRAK2,IFIH1,NOD2,CR2,CHUK,NFKBID,MAVS
PMID:18671159	(2008) Glutathione and apoptosis.	6	39	1.61	0.00037	9606.ENSP00000261464,9606.ENSP00000262395,9606.ENSP00000302564,9606.ENSP00000356694,9606.ENSP00000381185,9606.ENSP00000437955	TRAF5,TRAF4,BCL2L1,FASLG,BCL2,HIF1A
PMID:32905356	(2020) The relationship between TRAF6 and tumors.	6	40	1.6	0.00041	9606.ENSP00000261464,9606.ENSP00000262395,9606.ENSP00000302564,9606.ENSP00000316176,9606.ENSP00000381185,9606.ENSP00000437955	TRAF5,TRAF4,BCL2L1,UBE2N,BCL2,HIF1A
PMID:28432200	(2017) Tissue adaptation: Implications for gut immunity and tolerance.	6	40	1.6	0.00041	9606.ENSP00000203629,9606.ENSP00000227348,9606.ENSP00000266269,9606.ENSP00000296545,9606.ENSP00000368632,9606.ENSP00000382800	LAG3,CRTAM,PATZ1,IL15,GATA3,RUNX3
PMID:33510172	(2021) CD4 derived double negative T cells prevent the development and progression of nonalcoholic steatohepatitis.	7	73	1.4	0.00043	9606.ENSP00000296545,9606.ENSP00000302564,9606.ENSP00000324890,9606.ENSP00000356694,9606.ENSP00000368632,9606.ENSP00000381185,9606.ENSP00000403495	IL15,BCL2L1,CD28,FASLG,GATA3,BCL2,LTA
PMID:33546277	(2021) T-Cell Dysfunction as a Limitation of Adoptive Immunotherapy: Current Concepts and Mitigation Strategies.	7	73	1.4	0.00043	9606.ENSP00000203629,9606.ENSP00000296545,9606.ENSP00000324890,9606.ENSP00000354842,9606.ENSP00000356694,9606.ENSP00000368632,9606.ENSP00000381185	LAG3,IL15,CD28,TOX,FASLG,GATA3,BCL2
PMID:28626800	(2017) DNA damage-induced nuclear factor-kappa B activation and its roles in cancer progression.	7	73	1.4	0.00043	9606.ENSP00000302564,9606.ENSP00000313420,9606.ENSP00000359424,9606.ENSP00000362179,9606.ENSP00000365692,9606.ENSP00000371475,9606.ENSP00000381185	BCL2L1,PRKDC,CHUK,ZC3H12A,PIM2,TP53BP1,BCL2
PMID:28974006	(2017) Inhibitory Effects of Total Triterpenoid Saponins Isolated from the Seeds of the Tea Plant (Camellia sinensis) on Human Ovarian Cancer Cells.	5	18	1.87	0.00044	9606.ENSP00000301838,9606.ENSP00000302564,9606.ENSP00000356694,9606.ENSP00000381185,9606.ENSP00000437955	FADD,BCL2L1,FASLG,BCL2,HIF1A
PMID:33470891	(2021) Intrinsic and Extrinsic Cell Apoptotic Pathways in Patients with HTLV-1-Associated MyelopathyTropical Spastic Paraparesis: A Systematic Review.	4	5	2.33	0.00046	9606.ENSP00000301838,9606.ENSP00000302564,9606.ENSP00000356694,9606.ENSP00000381185	FADD,BCL2L1,FASLG,BCL2
PMID:34578280	(2021) Host Antiviral Responses against Avian Infectious Bronchitis Virus (IBV): Focus on Innate Immunity.	6	41	1.59	0.00046	9606.ENSP00000256458,9606.ENSP00000263642,9606.ENSP00000302564,9606.ENSP00000343952,9606.ENSP00000381185,9606.ENSP00000401980	IRAK2,IFIH1,BCL2L1,GPR29,BCL2,MAVS
PMID:32203790	(2020) Agonist and antagonist ligands of toll-like receptors 7 and 8: Ingenious tools for therapeutic purposes.	7	74	1.4	0.00046	9606.ENSP00000256458,9606.ENSP00000261464,9606.ENSP00000262395,9606.ENSP00000316176,9606.ENSP00000359424,9606.ENSP00000368215,9606.ENSP00000381185	IRAK2,TRAF5,TRAF4,UBE2N,CHUK,TAB3,BCL2
PMID:32366851	(2020) TRAF3IP3 negatively regulates cytosolic RNA induced anti-viral signaling by promoting TBK1 K48 ubiquitination.	6	41	1.59	0.00046	9606.ENSP00000261464,9606.ENSP00000263642,9606.ENSP00000282412,9606.ENSP00000327255,9606.ENSP00000366404,9606.ENSP00000401980	TRAF5,IFIH1,PPM1B,PPM1A,TRIM27,MAVS
PMID:33072409	(2020) The role of death domain proteins in host response upon SARS-CoV-2 infection: modulation of programmed cell death and translational applications.	6	41	1.59	0.00046	9606.ENSP00000263642,9606.ENSP00000284320,9606.ENSP00000301838,9606.ENSP00000302564,9606.ENSP00000381185,9606.ENSP00000401980	IFIH1,TOMM70A,FADD,BCL2L1,BCL2,MAVS
PMID:29545794	(2018) Influence of Inflammation in the Process of T Lymphocyte Differentiation: Proliferative, Metabolic, and Oxidative Changes.	7	74	1.4	0.00046	9606.ENSP00000203629,9606.ENSP00000296545,9606.ENSP00000324890,9606.ENSP00000356694,9606.ENSP00000368632,9606.ENSP00000381185,9606.ENSP00000437955	LAG3,IL15,CD28,FASLG,GATA3,BCL2,HIF1A
PMID:30140268	(2018) Tumor Necrosis Factor Receptor-Associated Factor Regulation of Nuclear Factor kappaB and Mitogen-Activated Protein Kinase Pathways.	7	74	1.4	0.00046	9606.ENSP00000256458,9606.ENSP00000261464,9606.ENSP00000301838,9606.ENSP00000316176,9606.ENSP00000359424,9606.ENSP00000368215,9606.ENSP00000401980	IRAK2,TRAF5,FADD,UBE2N,CHUK,TAB3,MAVS
PMID:28820498	(2017) Interference of Apoptosis by Hepatitis B Virus.	7	74	1.4	0.00046	9606.ENSP00000261464,9606.ENSP00000262395,9606.ENSP00000301838,9606.ENSP00000302564,9606.ENSP00000356694,9606.ENSP00000359424,9606.ENSP00000381185	TRAF5,TRAF4,FADD,BCL2L1,FASLG,CHUK,BCL2
PMID:22606294	(2012) Innate immune response of human plasmacytoid dendritic cells to poxvirus infection is subverted by vaccinia E3 via its Z-DNARNA binding domain.	6	41	1.59	0.00046	9606.ENSP00000256458,9606.ENSP00000263642,9606.ENSP00000344220,9606.ENSP00000353920,9606.ENSP00000381185,9606.ENSP00000401980	IRAK2,IFIH1,PDPK1,ADARB1,BCL2,MAVS
PMID:20636809	(2010) The power and the promise of restimulation-induced cell death in human immune diseases.	6	41	1.59	0.00046	9606.ENSP00000296545,9606.ENSP00000302564,9606.ENSP00000324890,9606.ENSP00000356694,9606.ENSP00000360181,9606.ENSP00000381185	IL15,BCL2L1,CD28,FASLG,SH2D1A,BCL2
PMID:33533523	(2021) Host-virus interaction and viral evasion.	7	75	1.39	0.00048	9606.ENSP00000263642,9606.ENSP00000296545,9606.ENSP00000324890,9606.ENSP00000343952,9606.ENSP00000381185,9606.ENSP00000401980,9606.ENSP00000437955	IFIH1,IL15,CD28,GPR29,BCL2,MAVS,HIF1A
PMID:30518925	(2018) Induction of immunosuppressive functions and NF-kappaB by FLIP in monocytes.	7	75	1.39	0.00048	9606.ENSP00000296545,9606.ENSP00000301838,9606.ENSP00000302564,9606.ENSP00000324890,9606.ENSP00000356694,9606.ENSP00000359424,9606.ENSP00000381185	IL15,FADD,BCL2L1,CD28,FASLG,CHUK,BCL2
PMID:34282755	(2021) Novel Insights into YB-1 Signaling and Cell Death Decisions.	6	42	1.58	0.00049	9606.ENSP00000302564,9606.ENSP00000324890,9606.ENSP00000356694,9606.ENSP00000359424,9606.ENSP00000381185,9606.ENSP00000437955	BCL2L1,CD28,FASLG,CHUK,BCL2,HIF1A
PMID:32728204	(2020) New insights into the evasion of host innate immunity by Mycobacterium tuberculosis.	7	76	1.39	0.00051	9606.ENSP00000263642,9606.ENSP00000300589,9606.ENSP00000344208,9606.ENSP00000359424,9606.ENSP00000366404,9606.ENSP00000368349,9606.ENSP00000401980	IFIH1,NOD2,TRIM14,CHUK,TRIM27,POLA1,MAVS
PMID:28220125	(2017) HGF Secreted by Activated Kupffer Cells Induces Apoptosis of Plasmodium-Infected Hepatocytes.	5	19	1.84	0.00051	9606.ENSP00000263642,9606.ENSP00000301838,9606.ENSP00000356694,9606.ENSP00000401980,9606.ENSP00000437955	IFIH1,FADD,FASLG,MAVS,HIF1A
PMID:26880992	(2016) In Vitro Expansion of Bone Marrow Derived Mesenchymal Stem Cells Alters DNA Double Strand Break Repair of Etoposide Induced DNA Damage.	5	19	1.84	0.00051	9606.ENSP00000302564,9606.ENSP00000313420,9606.ENSP00000381185,9606.ENSP00000382800,9606.ENSP00000437955	BCL2L1,PRKDC,BCL2,RUNX3,HIF1A
PMID:25148017	(2014) T-bet orchestrates CD8alphaalpha IEL differentiation.	5	19	1.84	0.00051	9606.ENSP00000296545,9606.ENSP00000324890,9606.ENSP00000343952,9606.ENSP00000381185,9606.ENSP00000382800	IL15,CD28,GPR29,BCL2,RUNX3
PMID:23261943	(2013) Cytoprotective signaling associated with nitric oxide upregulation in tumor cells subjected to photodynamic therapy-like oxidative stress.	5	19	1.84	0.00051	9606.ENSP00000302564,9606.ENSP00000333685,9606.ENSP00000344220,9606.ENSP00000359424,9606.ENSP00000381185	BCL2L1,MAPK11,PDPK1,CHUK,BCL2
PMID:22944483	(2012) Inhibition of Pim1 kinase prevents peanut allergy by enhancing Runx3 expression and suppressing T(H)2 and T(H)17 T-cell differentiation.	5	19	1.84	0.00051	9606.ENSP00000296545,9606.ENSP00000324890,9606.ENSP00000365692,9606.ENSP00000368632,9606.ENSP00000382800	IL15,CD28,PIM2,GATA3,RUNX3
PMID:23504027	(2011) Apoptosis - an Ubiquitous T cell Immunomodulator.	7	76	1.39	0.00051	9606.ENSP00000203629,9606.ENSP00000296545,9606.ENSP00000302564,9606.ENSP00000356694,9606.ENSP00000365692,9606.ENSP00000381185,9606.ENSP00000401980	LAG3,IL15,BCL2L1,FASLG,PIM2,BCL2,MAVS
PMID:33732228	(2021) Recent Advances in Costimulatory Blockade to Induce Immune Tolerance in Liver Transplantation.	6	43	1.57	0.00054	9606.ENSP00000203629,9606.ENSP00000302564,9606.ENSP00000324890,9606.ENSP00000329797,9606.ENSP00000381185,9606.ENSP00000403495	LAG3,BCL2L1,CD28,CADM1,BCL2,LTA
PMID:33954150	(2021) Priming Leukemia with 5-Azacytidine Enhances CAR T Cell Therapy.	6	43	1.57	0.00054	9606.ENSP00000296545,9606.ENSP00000301838,9606.ENSP00000302564,9606.ENSP00000324890,9606.ENSP00000356694,9606.ENSP00000381185	IL15,FADD,BCL2L1,CD28,FASLG,BCL2
PMID:34335834	(2021) The Role of TGF-beta Signaling Pathways in Cancer and Its Potential as a Therapeutic Target.	8	121	1.24	0.00054	9606.ENSP00000262395,9606.ENSP00000280377,9606.ENSP00000296545,9606.ENSP00000302564,9606.ENSP00000327255,9606.ENSP00000356694,9606.ENSP00000381185,9606.ENSP00000457411	TRAF4,USP15,IL15,BCL2L1,PPM1A,FASLG,BCL2,USP10
PMID:31992798	(2020) The mechanism of how CD95Fas activates the Type I IFNSTAT1 axis, driving cancer stemness in breast cancer.	6	43	1.57	0.00054	9606.ENSP00000263642,9606.ENSP00000301838,9606.ENSP00000302564,9606.ENSP00000345494,9606.ENSP00000356694,9606.ENSP00000401980	IFIH1,FADD,BCL2L1,PLSCR1,FASLG,MAVS
PMID:30544838	(2018) Epigenetic Targeting of Autophagy via HDAC Inhibition in Tumor Cells: Role of p53.	8	121	1.24	0.00054	9606.ENSP00000262238,9606.ENSP00000301838,9606.ENSP00000302564,9606.ENSP00000356694,9606.ENSP00000371475,9606.ENSP00000381185,9606.ENSP00000382800,9606.ENSP00000437955	YY1,FADD,BCL2L1,FASLG,TP53BP1,BCL2,RUNX3,HIF1A
PMID:27020276	(2016) An Essential Role for the Transcription Factor Runx1 in T Cell Maturation.	6	43	1.57	0.00054	9606.ENSP00000302564,9606.ENSP00000324890,9606.ENSP00000360464,9606.ENSP00000368632,9606.ENSP00000381185,9606.ENSP00000382800	BCL2L1,CD28,NKAP,GATA3,BCL2,RUNX3
PMID:27084103	(2016) POSH Regulates CD4+ T Cell Differentiation and Survival.	6	43	1.57	0.00054	9606.ENSP00000296545,9606.ENSP00000302564,9606.ENSP00000324890,9606.ENSP00000356694,9606.ENSP00000368632,9606.ENSP00000381185	IL15,BCL2L1,CD28,FASLG,GATA3,BCL2
PMID:25023685	(2014) T cell behavior at the maternal-fetal interface.	6	43	1.57	0.00054	9606.ENSP00000324890,9606.ENSP00000343952,9606.ENSP00000356694,9606.ENSP00000360329,9606.ENSP00000368450,9606.ENSP00000368632	CD28,GPR29,FASLG,TTC4,CD83,GATA3
PMID:25340740	(2014) HTLV-1 tax stabilizes MCL-1 via TRAF6-dependent K63-linked polyubiquitination to promote cell survival and transformation.	6	43	1.57	0.00054	9606.ENSP00000261464,9606.ENSP00000302564,9606.ENSP00000316176,9606.ENSP00000359424,9606.ENSP00000381185,9606.ENSP00000437955	TRAF5,BCL2L1,UBE2N,CHUK,BCL2,HIF1A
PMID:22908883	(2012) Roles of NOD1 (NLRC1) and NOD2 (NLRC2) in innate immunity and inflammatory diseases.	6	43	1.57	0.00054	9606.ENSP00000263642,9606.ENSP00000300589,9606.ENSP00000302564,9606.ENSP00000359424,9606.ENSP00000381185,9606.ENSP00000401980	IFIH1,NOD2,BCL2L1,CHUK,BCL2,MAVS
PMID:23332779	(2012) Sensing the immune microenvironment to coordinate T cell metabolism, differentiation & function.	6	43	1.57	0.00054	9606.ENSP00000262238,9606.ENSP00000296545,9606.ENSP00000302564,9606.ENSP00000324890,9606.ENSP00000381185,9606.ENSP00000437955	YY1,IL15,BCL2L1,CD28,BCL2,HIF1A
PMID:33418880	(2021) E3 Ubiquitin Ligases: Key Regulators of TGFbeta Signaling in Cancer Progression.	7	78	1.38	0.00056	9606.ENSP00000262395,9606.ENSP00000280377,9606.ENSP00000302564,9606.ENSP00000316176,9606.ENSP00000381185,9606.ENSP00000437955,9606.ENSP00000480499	TRAF4,USP15,BCL2L1,UBE2N,BCL2,HIF1A,ITCH
PMID:34083416	(2021) Targeting cancer testis antigens in synovial sarcoma.	6	44	1.56	0.00057	9606.ENSP00000263642,9606.ENSP00000264110,9606.ENSP00000296545,9606.ENSP00000300589,9606.ENSP00000365682,9606.ENSP00000381185	IFIH1,ATF2,IL15,NOD2,TLE1,BCL2
PMID:31058096	(2019) Virus Control of Cell Metabolism for Replication and Evasion of Host Immune Responses.	6	44	1.56	0.00057	9606.ENSP00000203629,9606.ENSP00000263642,9606.ENSP00000300589,9606.ENSP00000381185,9606.ENSP00000401980,9606.ENSP00000437955	LAG3,IFIH1,NOD2,BCL2,MAVS,HIF1A
PMID:28542595	(2017) Antifungal Tc17 cells are durable and stable, persisting as long-lasting vaccine memory without plasticity towards IFNgamma cells.	6	44	1.56	0.00057	9606.ENSP00000296545,9606.ENSP00000302564,9606.ENSP00000324890,9606.ENSP00000343952,9606.ENSP00000381185,9606.ENSP00000437955	IL15,BCL2L1,CD28,GPR29,BCL2,HIF1A
PMID:32774302	(2020) Traditional Tibetan Medicine in Cancer Therapy by Targeting Apoptosis Pathways.	5	20	1.82	0.00058	9606.ENSP00000301838,9606.ENSP00000302564,9606.ENSP00000356694,9606.ENSP00000381185,9606.ENSP00000437955	FADD,BCL2L1,FASLG,BCL2,HIF1A
PMID:33643919	(2020) Ubiquitination of Nonhistone Proteins in Cancer Development and Treatment.	8	123	1.24	0.00058	9606.ENSP00000280377,9606.ENSP00000302564,9606.ENSP00000316176,9606.ENSP00000324890,9606.ENSP00000344544,9606.ENSP00000381185,9606.ENSP00000437955,9606.ENSP00000480499	USP15,BCL2L1,UBE2N,CD28,IKZF3,BCL2,HIF1A,ITCH
PMID:30800428	(2019) Highlights from the Fourth Biennial Strategies for an HIV Cure Meeting, 10-12 October 2018, Bethesda, MD, USA.	5	20	1.82	0.00058	9606.ENSP00000296545,9606.ENSP00000302564,9606.ENSP00000324890,9606.ENSP00000368632,9606.ENSP00000381185	IL15,BCL2L1,CD28,GATA3,BCL2
PMID:26221961	(2015) An Internally Translated MAVS Variant Exposes Its Amino-terminal TRAF-Binding Motifs to Deregulate Interferon Induction.	5	20	1.82	0.00058	9606.ENSP00000261464,9606.ENSP00000262395,9606.ENSP00000263642,9606.ENSP00000359424,9606.ENSP00000401980	TRAF5,TRAF4,IFIH1,CHUK,MAVS
PMID:31480379	(2019) Breaking Therapy Resistance: An Update on Oncolytic Newcastle Disease Virus for Improvements of Cancer Therapy.	7	79	1.37	0.00059	9606.ENSP00000203629,9606.ENSP00000263642,9606.ENSP00000296545,9606.ENSP00000302564,9606.ENSP00000324890,9606.ENSP00000368450,9606.ENSP00000401980	LAG3,IFIH1,IL15,BCL2L1,CD28,CD83,MAVS
PMID:31578289	(2019) Differentiation into an Effector Memory Phenotype Potentiates HIV-1 Latency Reversal in CD4(+) T Cells.	7	79	1.37	0.00059	9606.ENSP00000296545,9606.ENSP00000324890,9606.ENSP00000343952,9606.ENSP00000356694,9606.ENSP00000365692,9606.ENSP00000368632,9606.ENSP00000381185	IL15,CD28,GPR29,FASLG,PIM2,GATA3,BCL2
PMID:30294966	(2018) Deconstructing deployment of the innate immune lymphocyte army for barrier homeostasis and protection.	7	79	1.37	0.00059	9606.ENSP00000296545,9606.ENSP00000343952,9606.ENSP00000344544,9606.ENSP00000354842,9606.ENSP00000368632,9606.ENSP00000382800,9606.ENSP00000403495	IL15,GPR29,IKZF3,TOX,GATA3,RUNX3,LTA
PMID:21466970	(2011) Toll-like receptor, RIG-I-like receptors and the NLRP3 inflammasome: key modulators of innate immune responses to double-stranded RNA viruses.	7	79	1.37	0.00059	9606.ENSP00000261464,9606.ENSP00000263642,9606.ENSP00000301838,9606.ENSP00000359424,9606.ENSP00000381185,9606.ENSP00000401980,9606.ENSP00000480499	TRAF5,IFIH1,FADD,CHUK,BCL2,MAVS,ITCH
PMID:34966378	(2021) Cellular Deubiquitylating Enzyme: A Regulatory Factor of Antiviral Innate Immunity.	7	80	1.36	0.00062	9606.ENSP00000263642,9606.ENSP00000280377,9606.ENSP00000300589,9606.ENSP00000359424,9606.ENSP00000366404,9606.ENSP00000368215,9606.ENSP00000401980	IFIH1,USP15,NOD2,CHUK,TRIM27,TAB3,MAVS
PMID:26254267	(2015) T Cell Adolescence: Maturation Events Beyond Positive Selection.	6	45	1.55	0.00062	9606.ENSP00000301838,9606.ENSP00000302564,9606.ENSP00000316176,9606.ENSP00000324890,9606.ENSP00000360464,9606.ENSP00000381185	FADD,BCL2L1,UBE2N,CD28,NKAP,BCL2
PMID:26448396	(2015) S-Nitrosylation in TNF superfamily signaling pathway: Implication in cancer.	6	45	1.55	0.00062	9606.ENSP00000262238,9606.ENSP00000301838,9606.ENSP00000356694,9606.ENSP00000359424,9606.ENSP00000368215,9606.ENSP00000381185	YY1,FADD,FASLG,CHUK,TAB3,BCL2
PMID:30320141	(2018) State observation and sensor selection for nonlinear networks.	4	6	2.25	0.00064	9606.ENSP00000262238,9606.ENSP00000296545,9606.ENSP00000301838,9606.ENSP00000356694	YY1,IL15,FADD,FASLG
PMID:15479684	(2004) Induction of T lymphocyte apoptosis by sulphasalazine in patients with Crohns disease.	4	6	2.25	0.00064	9606.ENSP00000301838,9606.ENSP00000302564,9606.ENSP00000356694,9606.ENSP00000381185	FADD,BCL2L1,FASLG,BCL2
PMID:25123275	(2014) Transcriptional and epigenetic networks of helper T and innate lymphoid cells.	8	126	1.22	0.00065	9606.ENSP00000296545,9606.ENSP00000302564,9606.ENSP00000354842,9606.ENSP00000360329,9606.ENSP00000368632,9606.ENSP00000381185,9606.ENSP00000382800,9606.ENSP00000437955	IL15,BCL2L1,TOX,TTC4,GATA3,BCL2,RUNX3,HIF1A
PMID:28603524	(2017) Regulatory T Cell and Forkhead Box Protein 3 as Modulators of Immune Homeostasis.	7	81	1.36	0.00066	9606.ENSP00000203629,9606.ENSP00000296545,9606.ENSP00000324890,9606.ENSP00000356694,9606.ENSP00000360329,9606.ENSP00000368632,9606.ENSP00000381185	LAG3,IL15,CD28,FASLG,TTC4,GATA3,BCL2
PMID:19120489	(2009) Microbe sensing, positive feedback loops, and the pathogenesis of inflammatory diseases.	7	81	1.36	0.00066	9606.ENSP00000256458,9606.ENSP00000263642,9606.ENSP00000300589,9606.ENSP00000301838,9606.ENSP00000316176,9606.ENSP00000368215,9606.ENSP00000401980	IRAK2,IFIH1,NOD2,FADD,UBE2N,TAB3,MAVS
PMID:34122428	(2021) Dual Effects of Cyclooxygenase Inhibitors in Combination With CD19.CAR-T Cell Immunotherapy.	5	21	1.8	0.00067	9606.ENSP00000261464,9606.ENSP00000262395,9606.ENSP00000302564,9606.ENSP00000324890,9606.ENSP00000381185	TRAF5,TRAF4,BCL2L1,CD28,BCL2
PMID:29755367	(2018) The Transcription Factor Hif-1 Enhances the Radio-Resistance of Mouse MSCs.	6	46	1.54	0.00067	9606.ENSP00000302564,9606.ENSP00000313420,9606.ENSP00000316176,9606.ENSP00000371475,9606.ENSP00000381185,9606.ENSP00000437955	BCL2L1,PRKDC,UBE2N,TP53BP1,BCL2,HIF1A
PMID:23225883	(2013) GATA-3 regulates the homeostasis and activation of CD8+ T cells.	6	46	1.54	0.00067	9606.ENSP00000296545,9606.ENSP00000324890,9606.ENSP00000360464,9606.ENSP00000368632,9606.ENSP00000381185,9606.ENSP00000382800	IL15,CD28,NKAP,GATA3,BCL2,RUNX3
PMID:23495970	(2013) Molecular basis of NF-kappaB signaling.	6	46	1.54	0.00067	9606.ENSP00000256458,9606.ENSP00000301838,9606.ENSP00000316176,9606.ENSP00000359424,9606.ENSP00000368215,9606.ENSP00000380109	IRAK2,FADD,UBE2N,CHUK,TAB3,NFKBID
PMID:22235167	(2012) The role of costimulatory receptors of the tumour necrosis factor receptor family in atherosclerosis.	6	46	1.54	0.00067	9606.ENSP00000261464,9606.ENSP00000296545,9606.ENSP00000302564,9606.ENSP00000324890,9606.ENSP00000381185,9606.ENSP00000403495	TRAF5,IL15,BCL2L1,CD28,BCL2,LTA
PMID:21368763	(2011) Catalytic activity of the caspase-8-FLIP(L) complex inhibits RIPK3-dependent necrosis.	5	21	1.8	0.00067	9606.ENSP00000301838,9606.ENSP00000302564,9606.ENSP00000324890,9606.ENSP00000356694,9606.ENSP00000381185	FADD,BCL2L1,CD28,FASLG,BCL2
PMID:20161788	(2010) TRAF5 is a downstream target of MAVS in antiviral innate immune signaling.	5	21	1.8	0.00067	9606.ENSP00000261464,9606.ENSP00000263642,9606.ENSP00000302564,9606.ENSP00000359424,9606.ENSP00000401980	TRAF5,IFIH1,BCL2L1,CHUK,MAVS
PMID:30862035	(2019) Cellular Innate Immunity against PRRSV and Swine Influenza Viruses.	7	82	1.35	0.00069	9606.ENSP00000263642,9606.ENSP00000296545,9606.ENSP00000329797,9606.ENSP00000356024,9606.ENSP00000356694,9606.ENSP00000368450,9606.ENSP00000381185	IFIH1,IL15,CADM1,CR2,FASLG,CD83,BCL2
PMID:35222424	(2022) Human CD4 T Cells From Thymus and Cord Blood Are Convertible Into CD8 T Cells by IL-4.	6	47	1.53	0.00074	9606.ENSP00000266269,9606.ENSP00000296545,9606.ENSP00000324890,9606.ENSP00000368632,9606.ENSP00000381185,9606.ENSP00000382800	PATZ1,IL15,CD28,GATA3,BCL2,RUNX3
PMID:35320942	(2022) Targeting BCMA to Treat Multiple Myeloma: Updates From the 2021 ASH Annual Meeting.	6	47	1.53	0.00074	9606.ENSP00000296545,9606.ENSP00000302564,9606.ENSP00000324890,9606.ENSP00000356694,9606.ENSP00000372351,9606.ENSP00000381185	IL15,BCL2L1,CD28,FASLG,WHSC1,BCL2
PMID:33220925	(2021) T-cell dysregulation in COVID-19.	6	47	1.53	0.00074	9606.ENSP00000263642,9606.ENSP00000296545,9606.ENSP00000324890,9606.ENSP00000343952,9606.ENSP00000356694,9606.ENSP00000368632	IFIH1,IL15,CD28,GPR29,FASLG,GATA3
PMID:34349770	(2021) ZBTB Transcription Factors: Key Regulators of the Development, Differentiation and Effector Function of T Cells.	8	129	1.21	0.00074	9606.ENSP00000262238,9606.ENSP00000266269,9606.ENSP00000324890,9606.ENSP00000343952,9606.ENSP00000368632,9606.ENSP00000372351,9606.ENSP00000381185,9606.ENSP00000382800	YY1,PATZ1,CD28,GPR29,GATA3,WHSC1,BCL2,RUNX3
PMID:32906744	(2020) Repair Me if You Can: Membrane Damage, Response, and Control from the Viral Perspective.	7	83	1.35	0.00074	9606.ENSP00000254436,9606.ENSP00000263642,9606.ENSP00000284551,9606.ENSP00000344208,9606.ENSP00000359424,9606.ENSP00000366404,9606.ENSP00000401980	TRIM21,IFIH1,TRIM11,TRIM14,CHUK,TRIM27,MAVS
PMID:33335518	(2020) COVID-19: The Emerging Immunopathological Determinants for Recovery or Death.	8	129	1.21	0.00074	9606.ENSP00000203629,9606.ENSP00000263642,9606.ENSP00000301838,9606.ENSP00000302564,9606.ENSP00000324890,9606.ENSP00000381185,9606.ENSP00000401980,9606.ENSP00000480499	LAG3,IFIH1,FADD,BCL2L1,CD28,BCL2,MAVS,ITCH
PMID:30075154	(2019) Lessons learned from the study of human inborn errors of innate immunity.	8	129	1.21	0.00074	9606.ENSP00000263642,9606.ENSP00000296545,9606.ENSP00000343952,9606.ENSP00000359424,9606.ENSP00000368349,9606.ENSP00000368632,9606.ENSP00000401980,9606.ENSP00000403495	IFIH1,IL15,GPR29,CHUK,POLA1,GATA3,MAVS,LTA
PMID:29075263	(2017) Intestinal Barrier Interactions with Specialized CD8 T Cells.	6	47	1.53	0.00074	9606.ENSP00000296545,9606.ENSP00000300589,9606.ENSP00000302564,9606.ENSP00000324890,9606.ENSP00000356694,9606.ENSP00000381185	IL15,NOD2,BCL2L1,CD28,FASLG,BCL2
PMID:24067565	(2014) The changing immune system in sepsis: is individualized immuno-modulatory therapy the answer?	6	47	1.53	0.00074	9606.ENSP00000203629,9606.ENSP00000296545,9606.ENSP00000302564,9606.ENSP00000324890,9606.ENSP00000356694,9606.ENSP00000381185	LAG3,IL15,BCL2L1,CD28,FASLG,BCL2
PMID:24375678	(2014) Ubiquitin in the immune system.	7	83	1.35	0.00074	9606.ENSP00000261464,9606.ENSP00000263642,9606.ENSP00000300589,9606.ENSP00000301838,9606.ENSP00000324890,9606.ENSP00000368215,9606.ENSP00000401980	TRAF5,IFIH1,NOD2,FADD,CD28,TAB3,MAVS
PMID:24493797	(2014) USP21 negatively regulates antiviral response by acting as a RIG-I deubiquitinase.	6	47	1.53	0.00074	9606.ENSP00000263642,9606.ENSP00000316176,9606.ENSP00000356024,9606.ENSP00000359424,9606.ENSP00000401980,9606.ENSP00000480499	IFIH1,UBE2N,CR2,CHUK,MAVS,ITCH
PMID:25100999	(2014) Development of novel treatment strategies for inflammatory diseases-similarities and divergence between glucocorticoids and GILZ.	6	47	1.53	0.00074	9606.ENSP00000302564,9606.ENSP00000324890,9606.ENSP00000356694,9606.ENSP00000368450,9606.ENSP00000368632,9606.ENSP00000381185	BCL2L1,CD28,FASLG,CD83,GATA3,BCL2
PMID:24265946	(2013) The battle between influenza and the innate immune response in the human respiratory tract.	6	47	1.53	0.00074	9606.ENSP00000254436,9606.ENSP00000263642,9606.ENSP00000296545,9606.ENSP00000359424,9606.ENSP00000366404,9606.ENSP00000401980	TRIM21,IFIH1,IL15,CHUK,TRIM27,MAVS
PMID:25749522	(2015) Computational prediction and experimental validation of a novel synthesized pan-PIM inhibitor PI003 and its apoptosis-inducing mechanisms in cervical cancer.	5	22	1.78	0.00075	9606.ENSP00000301838,9606.ENSP00000302564,9606.ENSP00000356694,9606.ENSP00000365692,9606.ENSP00000381185	FADD,BCL2L1,FASLG,PIM2,BCL2
PMID:11015437	(2000) Attenuation of apoptosis underlies B lymphocyte stimulator enhancement of humoral immune response.	5	22	1.78	0.00075	9606.ENSP00000261464,9606.ENSP00000302564,9606.ENSP00000356694,9606.ENSP00000381185,9606.ENSP00000403495	TRAF5,BCL2L1,FASLG,BCL2,LTA
PMID:33807260	(2021) The Role of Metabolism in Tumor Immune Evasion: Novel Approaches to Improve Immunotherapy.	7	84	1.34	0.00076	9606.ENSP00000203629,9606.ENSP00000302564,9606.ENSP00000324890,9606.ENSP00000356694,9606.ENSP00000368450,9606.ENSP00000381185,9606.ENSP00000437955	LAG3,BCL2L1,CD28,FASLG,CD83,BCL2,HIF1A
PMID:23395611	(2013) Negative regulation of TBK1-mediated antiviral immunity.	6	48	1.52	0.00078	9606.ENSP00000263642,9606.ENSP00000282412,9606.ENSP00000300589,9606.ENSP00000344220,9606.ENSP00000359424,9606.ENSP00000401980	IFIH1,PPM1B,NOD2,PDPK1,CHUK,MAVS
PMID:32235330	(2020) Host-Virus Interaction: How Host Cells Defend against Influenza A Virus Infection.	7	85	1.34	0.00081	9606.ENSP00000263642,9606.ENSP00000301838,9606.ENSP00000302564,9606.ENSP00000344208,9606.ENSP00000356694,9606.ENSP00000381185,9606.ENSP00000401980	IFIH1,FADD,BCL2L1,TRIM14,FASLG,BCL2,MAVS
PMID:32878239	(2020) Investigating Core Signaling Pathways of Hepatitis B Virus Pathogenesis for Biomarkers Identification and Drug Discovery via Systems Biology and Deep Learning Method.	7	85	1.34	0.00081	9606.ENSP00000301838,9606.ENSP00000307305,9606.ENSP00000313420,9606.ENSP00000356694,9606.ENSP00000359424,9606.ENSP00000368215,9606.ENSP00000381185	FADD,DDIT4,PRKDC,FASLG,CHUK,TAB3,BCL2
PMID:25861976	(2015) Ion channels in innate and adaptive immunity.	8	132	1.2	0.00081	9606.ENSP00000259324,9606.ENSP00000296545,9606.ENSP00000324890,9606.ENSP00000356172,9606.ENSP00000366404,9606.ENSP00000368450,9606.ENSP00000368632,9606.ENSP00000411152	LRRC8A,IL15,CD28,SOX13,TRIM27,CD83,GATA3,ITPKB
PMID:21163671	(2011) Transcriptional repressors, corepressors and chromatin modifying enzymes in T cell development.	7	85	1.34	0.00081	9606.ENSP00000266269,9606.ENSP00000302564,9606.ENSP00000344544,9606.ENSP00000360464,9606.ENSP00000368632,9606.ENSP00000381185,9606.ENSP00000382800	PATZ1,BCL2L1,IKZF3,NKAP,GATA3,BCL2,RUNX3
PMID:29339359	(2018) Genetic Variants in Immune-Related Pathways and Breast Cancer Risk in African American Women in the AMBER Consortium.	6	49	1.51	0.00085	9606.ENSP00000256458,9606.ENSP00000296545,9606.ENSP00000313420,9606.ENSP00000316176,9606.ENSP00000329797,9606.ENSP00000359424	IRAK2,IL15,PRKDC,UBE2N,CADM1,CHUK
PMID:24613728	(2014) The TNF family in T cell differentiation and function--unanswered questions and future directions.	6	49	1.51	0.00085	9606.ENSP00000261464,9606.ENSP00000296545,9606.ENSP00000301838,9606.ENSP00000324890,9606.ENSP00000356694,9606.ENSP00000359424	TRAF5,IL15,FADD,CD28,FASLG,CHUK
PMID:19426222	(2009) The significance of OX40 and OX40L to T-cell biology and immune disease.	6	49	1.51	0.00085	9606.ENSP00000261464,9606.ENSP00000296545,9606.ENSP00000302564,9606.ENSP00000324890,9606.ENSP00000359424,9606.ENSP00000381185	TRAF5,IL15,BCL2L1,CD28,CHUK,BCL2
PMID:34978120	(2022) Complement C1q binding protein regulates T cells mitochondrial fitness to affect their survival, proliferation, and anti-tumor immune function.	5	23	1.76	0.00087	9606.ENSP00000203629,9606.ENSP00000296545,9606.ENSP00000302564,9606.ENSP00000324890,9606.ENSP00000381185	LAG3,IL15,BCL2L1,CD28,BCL2
PMID:29855463	(2018) Resting T cells are hypersensitive to DNA damage due to defective DNA repair pathway.	5	23	1.76	0.00087	9606.ENSP00000302564,9606.ENSP00000313420,9606.ENSP00000324890,9606.ENSP00000371475,9606.ENSP00000381185	BCL2L1,PRKDC,CD28,TP53BP1,BCL2
PMID:23568501	(2013) CoCl2 induces apoptosis through the mitochondria- and death receptor-mediated pathway in the mouse embryonic stem cells.	4	7	2.18	0.00087	9606.ENSP00000302564,9606.ENSP00000356694,9606.ENSP00000381185,9606.ENSP00000437955	BCL2L1,FASLG,BCL2,HIF1A
PMID:24246226	(2013) CD4 CTL: living up to the challenge.	5	23	1.76	0.00087	9606.ENSP00000227348,9606.ENSP00000296545,9606.ENSP00000324890,9606.ENSP00000368632,9606.ENSP00000382800	CRTAM,IL15,CD28,GATA3,RUNX3
PMID:21613783	(2011) Mechanisms of renal cell apoptosis induced by cyclosporine A: a systematic review of in vitro studies.	4	7	2.18	0.00087	9606.ENSP00000301838,9606.ENSP00000302564,9606.ENSP00000356694,9606.ENSP00000381185	FADD,BCL2L1,FASLG,BCL2
PMID:20844198	(2010) Bim dictates naive CD4 T cell lifespan and the development of age-associated functional defects.	5	23	1.76	0.00087	9606.ENSP00000302564,9606.ENSP00000324890,9606.ENSP00000356694,9606.ENSP00000381185,9606.ENSP00000382800	BCL2L1,CD28,FASLG,BCL2,RUNX3
PMID:17217377	(2007) Helicobacter pylori-induced apoptosis in T cells is mediated by the mitochondrial pathway independent of death receptors.	4	7	2.18	0.00087	9606.ENSP00000301838,9606.ENSP00000302564,9606.ENSP00000356694,9606.ENSP00000381185	FADD,BCL2L1,FASLG,BCL2
PMID:10523608	(1999) Herpes simplex virus type 1 infection of activated cytotoxic T cells: Induction of fratricide as a mechanism of viral immune evasion.	5	23	1.76	0.00087	9606.ENSP00000301838,9606.ENSP00000302564,9606.ENSP00000324890,9606.ENSP00000356694,9606.ENSP00000381185	FADD,BCL2L1,CD28,FASLG,BCL2
PMID:9201306	(1997) Differential role for IL-2 and IL-15 in the inhibition of apoptosis in short-term activated human lymphocytes.	4	7	2.18	0.00087	9606.ENSP00000296545,9606.ENSP00000302564,9606.ENSP00000356694,9606.ENSP00000381185	IL15,BCL2L1,FASLG,BCL2
PMID:29951542	(2018) Small but Heavy Role: MicroRNAs in Hepatocellular Carcinoma Progression.	7	87	1.33	0.00089	9606.ENSP00000302564,9606.ENSP00000344220,9606.ENSP00000359424,9606.ENSP00000365682,9606.ENSP00000368215,9606.ENSP00000381185,9606.ENSP00000437955	BCL2L1,PDPK1,CHUK,TLE1,TAB3,BCL2,HIF1A
PMID:34408560	(2021) Cytokines and apoptosis in atopic dermatitis.	6	50	1.5	0.00091	9606.ENSP00000262395,9606.ENSP00000296545,9606.ENSP00000302564,9606.ENSP00000343952,9606.ENSP00000356694,9606.ENSP00000381185	TRAF4,IL15,BCL2L1,GPR29,FASLG,BCL2
PMID:29619598	(2018) PCR array profiling of antiviral genes in human embryonic kidney cells expressing human coronavirus OC43 structural and accessory proteins.	6	50	1.5	0.00091	9606.ENSP00000263642,9606.ENSP00000296545,9606.ENSP00000300589,9606.ENSP00000301838,9606.ENSP00000368215,9606.ENSP00000401980	IFIH1,IL15,NOD2,FADD,TAB3,MAVS
PMID:25636036	(2015) A time to kill: targeting apoptosis in cancer.	6	50	1.5	0.00091	9606.ENSP00000261464,9606.ENSP00000301838,9606.ENSP00000302564,9606.ENSP00000356694,9606.ENSP00000368215,9606.ENSP00000381185	TRAF5,FADD,BCL2L1,FASLG,TAB3,BCL2
PMID:25318057	(2014) Regulation of TRAIL-receptor expression by the ubiquitin-proteasome system.	6	50	1.5	0.00091	9606.ENSP00000296545,9606.ENSP00000301838,9606.ENSP00000302564,9606.ENSP00000356694,9606.ENSP00000381185,9606.ENSP00000480499	IL15,FADD,BCL2L1,FASLG,BCL2,ITCH
PMID:23041064	(2012) The transcription factor T-bet is induced by multiple pathways and prevents an endogenous Th2 cell program during Th1 cell responses.	6	50	1.5	0.00091	9606.ENSP00000266269,9606.ENSP00000324890,9606.ENSP00000343952,9606.ENSP00000368632,9606.ENSP00000382800,9606.ENSP00000403495	PATZ1,CD28,GPR29,GATA3,RUNX3,LTA
PMID:35152905	(2022) Early innate immune response triggered by the human respiratory syncytial virus and its regulation by ubiquitinationdeubiquitination processes.	7	88	1.32	0.00094	9606.ENSP00000254436,9606.ENSP00000296545,9606.ENSP00000359424,9606.ENSP00000362179,9606.ENSP00000366404,9606.ENSP00000401980,9606.ENSP00000480499	TRIM21,IL15,CHUK,ZC3H12A,TRIM27,MAVS,ITCH
PMID:34956195	(2021) The Role of E3 Ubiquitin Ligases and Deubiquitinases in Inflammatory Bowel Disease: Friend or Foe?	8	136	1.19	0.00094	9606.ENSP00000254436,9606.ENSP00000261464,9606.ENSP00000300589,9606.ENSP00000301838,9606.ENSP00000344208,9606.ENSP00000359424,9606.ENSP00000366404,9606.ENSP00000422947	TRIM21,TRAF5,NOD2,FADD,TRIM14,CHUK,TRIM27,TRIM34
PMID:19857199	(2009) Dendritic cells for active anti-cancer immunotherapy: targeting activation pathways through genetic modification.	7	88	1.32	0.00094	9606.ENSP00000263642,9606.ENSP00000302564,9606.ENSP00000316176,9606.ENSP00000333685,9606.ENSP00000356694,9606.ENSP00000359424,9606.ENSP00000368450	IFIH1,BCL2L1,UBE2N,MAPK11,FASLG,CHUK,CD83
PMID:35372792	(2022) Concurrent Composite Lymphomas Collectively Bearing Three Diagnostic Entities of Shared Clonal Origin.	5	24	1.74	0.00099	9606.ENSP00000356024,9606.ENSP00000365692,9606.ENSP00000368450,9606.ENSP00000381185,9606.ENSP00000411152	CR2,PIM2,CD83,BCL2,ITPKB
PMID:33774723	(2021) Understanding and managing anti-MDA 5 dermatomyositis, including potential COVID-19 mimicry.	5	24	1.74	0.00099	9606.ENSP00000254436,9606.ENSP00000261464,9606.ENSP00000262395,9606.ENSP00000263642,9606.ENSP00000401980	TRIM21,TRAF5,TRAF4,IFIH1,MAVS
PMID:31776916	(2020) T Cell Reprogramming Against Cancer.	7	89	1.32	0.00099	9606.ENSP00000203629,9606.ENSP00000261464,9606.ENSP00000262395,9606.ENSP00000296545,9606.ENSP00000302564,9606.ENSP00000324890,9606.ENSP00000356694	LAG3,TRAF5,TRAF4,IL15,BCL2L1,CD28,FASLG
PMID:32931899	(2020) Cell death signalling in virus infection.	6	51	1.49	0.00099	9606.ENSP00000263642,9606.ENSP00000301838,9606.ENSP00000302564,9606.ENSP00000356694,9606.ENSP00000381185,9606.ENSP00000401980	IFIH1,FADD,BCL2L1,FASLG,BCL2,MAVS
PMID:28211536	(2017) Expression profiling of TRIM protein family in THP1-derived macrophages following TLR stimulation.	6	51	1.49	0.00099	9606.ENSP00000254436,9606.ENSP00000344208,9606.ENSP00000366404,9606.ENSP00000368215,9606.ENSP00000401980,9606.ENSP00000422947	TRIM21,TRIM14,TRIM27,TAB3,MAVS,TRIM34
PMID:26845614	(2016) Development and maturation of natural killer cells.	6	51	1.49	0.00099	9606.ENSP00000296545,9606.ENSP00000328169,9606.ENSP00000344544,9606.ENSP00000368632,9606.ENSP00000381185,9606.ENSP00000382800	IL15,JAG2,IKZF3,GATA3,BCL2,RUNX3
PMID:26441978	(2015) Role of Memory T Cells and Perspectives for Intervention in Organ Transplantation.	5	24	1.74	0.00099	9606.ENSP00000203629,9606.ENSP00000296545,9606.ENSP00000302564,9606.ENSP00000324890,9606.ENSP00000381185	LAG3,IL15,BCL2L1,CD28,BCL2
PMID:25128552	(2014) The multifaceted roles of Bcl11b in thymic and peripheral T cells: impact on immune diseases.	6	51	1.49	0.00099	9606.ENSP00000302564,9606.ENSP00000324890,9606.ENSP00000360329,9606.ENSP00000368632,9606.ENSP00000381185,9606.ENSP00000382800	BCL2L1,CD28,TTC4,GATA3,BCL2,RUNX3
PMID:21837241	(2012) Engineered T cells for the adoptive therapy of B-cell chronic lymphocytic leukaemia.	5	24	1.74	0.00099	9606.ENSP00000296545,9606.ENSP00000302564,9606.ENSP00000324890,9606.ENSP00000356694,9606.ENSP00000381185	IL15,BCL2L1,CD28,FASLG,BCL2
PMID:22435549	(2012) Ubiquitination in signaling to and activation of IKK.	6	51	1.49	0.00099	9606.ENSP00000261464,9606.ENSP00000263642,9606.ENSP00000301838,9606.ENSP00000316176,9606.ENSP00000368215,9606.ENSP00000401980	TRAF5,IFIH1,FADD,UBE2N,TAB3,MAVS
PMID:20307208	(2010) Control of immunity by the TNFR-related molecule OX40 (CD134).	6	51	1.49	0.00099	9606.ENSP00000296545,9606.ENSP00000302564,9606.ENSP00000324890,9606.ENSP00000356694,9606.ENSP00000359424,9606.ENSP00000381185	IL15,BCL2L1,CD28,FASLG,CHUK,BCL2
PMID:14699085	(2004) Essential role of survivin, an inhibitor of apoptosis protein, in T cell development, maturation, and homeostasis.	5	24	1.74	0.00099	9606.ENSP00000296545,9606.ENSP00000301838,9606.ENSP00000324890,9606.ENSP00000356694,9606.ENSP00000381185	IL15,FADD,CD28,FASLG,BCL2
PMID:15249594	(2004) Enhanced TCR-induced apoptosis in interferon regulatory factor 4-deficient CD4(+) Th cells.	5	24	1.74	0.00099	9606.ENSP00000296545,9606.ENSP00000302564,9606.ENSP00000324890,9606.ENSP00000356694,9606.ENSP00000381185	IL15,BCL2L1,CD28,FASLG,BCL2
PMID:33302033	(2021) The deregulated immune reaction and cytokines release storm (CRS) in COVID-19 disease.	7	90	1.31	0.001	9606.ENSP00000203629,9606.ENSP00000263642,9606.ENSP00000296545,9606.ENSP00000302564,9606.ENSP00000359424,9606.ENSP00000381185,9606.ENSP00000401980	LAG3,IFIH1,IL15,BCL2L1,CHUK,BCL2,MAVS
PMID:32899486	(2020) The Transcription Factor TCF1 in T Cell Differentiation and Aging.	6	52	1.48	0.001	9606.ENSP00000262238,9606.ENSP00000296545,9606.ENSP00000354842,9606.ENSP00000368632,9606.ENSP00000381185,9606.ENSP00000382800	YY1,IL15,TOX,GATA3,BCL2,RUNX3
PMID:32983102	(2020) Transcriptional Profiling of CD8+ CMV-Specific T Cell Functional Subsets Obtained Using a Modified Method for Isolating High-Quality RNA From Fixed and Permeabilized Cells.	6	52	1.48	0.001	9606.ENSP00000227348,9606.ENSP00000296545,9606.ENSP00000302564,9606.ENSP00000324890,9606.ENSP00000365692,9606.ENSP00000381185	CRTAM,IL15,BCL2L1,CD28,PIM2,BCL2
PMID:30322050	(2018) MicroRNAs in Autoimmunity and Hematological Malignancies.	8	139	1.18	0.001	9606.ENSP00000262238,9606.ENSP00000302564,9606.ENSP00000324890,9606.ENSP00000359424,9606.ENSP00000360181,9606.ENSP00000368215,9606.ENSP00000381185,9606.ENSP00000382800	YY1,BCL2L1,CD28,CHUK,SH2D1A,TAB3,BCL2,RUNX3
PMID:27192566	(2016) The TNF Receptor Superfamily in Co-stimulating and Co-inhibitory Responses.	6	52	1.48	0.001	9606.ENSP00000261464,9606.ENSP00000262395,9606.ENSP00000302564,9606.ENSP00000356694,9606.ENSP00000381185,9606.ENSP00000403495	TRAF5,TRAF4,BCL2L1,FASLG,BCL2,LTA
PMID:28933406	(2016) Human Coronaviruses: A Review of Virus-Host Interactions.	7	90	1.31	0.001	9606.ENSP00000263642,9606.ENSP00000301838,9606.ENSP00000302564,9606.ENSP00000356694,9606.ENSP00000359424,9606.ENSP00000381185,9606.ENSP00000401980	IFIH1,FADD,BCL2L1,FASLG,CHUK,BCL2,MAVS
PMID:24443058	(2014) TAK1 regulates hepatic cell survival and carcinogenesis.	6	52	1.48	0.001	9606.ENSP00000261464,9606.ENSP00000302564,9606.ENSP00000316176,9606.ENSP00000359424,9606.ENSP00000368215,9606.ENSP00000480499	TRAF5,BCL2L1,UBE2N,CHUK,TAB3,ITCH
PMID:23818888	(2013) Thymic versus induced regulatory T cells - who regulates the regulators?	7	90	1.31	0.001	9606.ENSP00000203629,9606.ENSP00000296545,9606.ENSP00000324890,9606.ENSP00000343952,9606.ENSP00000360329,9606.ENSP00000368632,9606.ENSP00000380109	LAG3,IL15,CD28,GPR29,TTC4,GATA3,NFKBID
PMID:24056173	(2013) Paramyxovirus activation and inhibition of innate immune responses.	6	52	1.48	0.001	9606.ENSP00000263642,9606.ENSP00000264110,9606.ENSP00000296545,9606.ENSP00000324890,9606.ENSP00000359424,9606.ENSP00000401980	IFIH1,ATF2,IL15,CD28,CHUK,MAVS
PMID:21993244	(2011) RAS oncogenes: weaving a tumorigenic web.	6	52	1.48	0.001	9606.ENSP00000264110,9606.ENSP00000265354,9606.ENSP00000301838,9606.ENSP00000302564,9606.ENSP00000381185,9606.ENSP00000437955	ATF2,SRF,FADD,BCL2L1,BCL2,HIF1A
PMID:22017429	(2011) How do pleiotropic kinase hubs mediate specific signaling by TNFR superfamily members?	7	90	1.31	0.001	9606.ENSP00000302564,9606.ENSP00000316176,9606.ENSP00000333685,9606.ENSP00000356694,9606.ENSP00000359424,9606.ENSP00000368215,9606.ENSP00000381185	BCL2L1,UBE2N,MAPK11,FASLG,CHUK,TAB3,BCL2
PMID:35317051	(2022) Innate and adaptive immune escape mechanisms of hepatitis B virus.	7	92	1.3	0.0011	9606.ENSP00000203629,9606.ENSP00000263642,9606.ENSP00000296545,9606.ENSP00000300589,9606.ENSP00000356024,9606.ENSP00000368450,9606.ENSP00000401980	LAG3,IFIH1,IL15,NOD2,CR2,CD83,MAVS
PMID:35432347	(2022) Transcriptional Regulation of Early T-Lymphocyte Development in Thymus.	6	54	1.47	0.0011	9606.ENSP00000262238,9606.ENSP00000302564,9606.ENSP00000360464,9606.ENSP00000368632,9606.ENSP00000381185,9606.ENSP00000382800	YY1,BCL2L1,NKAP,GATA3,BCL2,RUNX3
PMID:33923929	(2021) Viral Infection Modulates Mitochondrial Function.	6	54	1.47	0.0011	9606.ENSP00000263642,9606.ENSP00000284320,9606.ENSP00000302564,9606.ENSP00000381185,9606.ENSP00000401980,9606.ENSP00000437955	IFIH1,TOMM70A,BCL2L1,BCL2,MAVS,HIF1A
PMID:34487892	(2021) Biologic and pathologic aspects of osteocytes in the setting of medication-related osteonecrosis of the jaw (MRONJ).	6	53	1.48	0.0011	9606.ENSP00000261464,9606.ENSP00000262395,9606.ENSP00000301838,9606.ENSP00000356694,9606.ENSP00000359424,9606.ENSP00000368215	TRAF5,TRAF4,FADD,FASLG,CHUK,TAB3
PMID:34661162	(2021) Single-Cell Analysis of the Multicellular Ecosystem in Viral Carcinogenesis by HTLV-1.	6	54	1.47	0.0011	9606.ENSP00000203629,9606.ENSP00000324890,9606.ENSP00000329797,9606.ENSP00000343952,9606.ENSP00000356024,9606.ENSP00000368450	LAG3,CD28,CADM1,GPR29,CR2,CD83
PMID:32764483	(2020) The Role of Necroptosis in ROS-Mediated Cancer Therapies and Its Promising Applications.	6	54	1.47	0.0011	9606.ENSP00000301838,9606.ENSP00000302564,9606.ENSP00000356694,9606.ENSP00000359424,9606.ENSP00000381185,9606.ENSP00000437955	FADD,BCL2L1,FASLG,CHUK,BCL2,HIF1A
PMID:32937142	(2020) Innate Lymphoid Cell Activation and Sustained Depletion in Blood and Tissue of Children Infected with HIV from Birth Despite Antiretroviral Therapy.	7	93	1.3	0.0011	9606.ENSP00000296545,9606.ENSP00000300589,9606.ENSP00000328169,9606.ENSP00000343952,9606.ENSP00000356694,9606.ENSP00000368450,9606.ENSP00000380109	IL15,NOD2,JAG2,GPR29,FASLG,CD83,NFKBID
PMID:33302366	(2020) Mechanisms of Dysregulated Humoral and Cellular Immunity by SARS-CoV-2.	6	53	1.48	0.0011	9606.ENSP00000296545,9606.ENSP00000301838,9606.ENSP00000302564,9606.ENSP00000343952,9606.ENSP00000356024,9606.ENSP00000381185	IL15,FADD,BCL2L1,GPR29,CR2,BCL2
PMID:30668312	(2019) Protective effect of Fisetin against angiotensin II-induced apoptosis by activation of IGF-IR-PI3K-Akt signaling in H9c2 cells and spontaneous hypertension rats.	4	8	2.12	0.0011	9606.ENSP00000301838,9606.ENSP00000302564,9606.ENSP00000356694,9606.ENSP00000381185	FADD,BCL2L1,FASLG,BCL2
PMID:30934671	(2019) MicroRNA Let-7d-3p Contributes to Cardiac Protection via Targeting HMGA2.	5	25	1.72	0.0011	9606.ENSP00000262238,9606.ENSP00000302564,9606.ENSP00000307305,9606.ENSP00000381185,9606.ENSP00000437955	YY1,BCL2L1,DDIT4,BCL2,HIF1A
PMID:31044175	(2019) Eomes transcription factor is required for the development and differentiation of invariant NKT cells.	6	54	1.47	0.0011	9606.ENSP00000296545,9606.ENSP00000324890,9606.ENSP00000343952,9606.ENSP00000344544,9606.ENSP00000368632,9606.ENSP00000382800	IL15,CD28,GPR29,IKZF3,GATA3,RUNX3
PMID:31146067	(2019) Novel Nondietary Therapies for Celiac Disease.	5	25	1.72	0.0011	9606.ENSP00000296545,9606.ENSP00000302564,9606.ENSP00000324890,9606.ENSP00000356694,9606.ENSP00000381185	IL15,BCL2L1,CD28,FASLG,BCL2
PMID:31905767	(2019) Network Pharmacology Approach Reveals the Potential Immune Function Activation and Tumor Cell Apoptosis Promotion of Xia Qi Decoction in Lung Cancer.	5	25	1.72	0.0011	9606.ENSP00000301838,9606.ENSP00000302564,9606.ENSP00000333685,9606.ENSP00000356694,9606.ENSP00000437955	FADD,BCL2L1,MAPK11,FASLG,HIF1A
PMID:28295214	(2017) Negative regulators of the RIG-I-like receptor signaling pathway.	6	54	1.47	0.0011	9606.ENSP00000263642,9606.ENSP00000280377,9606.ENSP00000300589,9606.ENSP00000327255,9606.ENSP00000401980,9606.ENSP00000480499	IFIH1,USP15,NOD2,PPM1A,MAVS,ITCH
PMID:29033906	(2017) Long Non-coding RNAs in Hepatitis C Virus-Infected Cells.	7	91	1.31	0.0011	9606.ENSP00000261464,9606.ENSP00000262395,9606.ENSP00000263642,9606.ENSP00000307674,9606.ENSP00000359424,9606.ENSP00000401980,9606.ENSP00000437955	TRAF5,TRAF4,IFIH1,CANT1,CHUK,MAVS,HIF1A
PMID:27449298	(2016) Autophagy complexes cell death by necroptosis.	5	25	1.72	0.0011	9606.ENSP00000261464,9606.ENSP00000262395,9606.ENSP00000301838,9606.ENSP00000356694,9606.ENSP00000381185	TRAF5,TRAF4,FADD,FASLG,BCL2
PMID:27679857	(2016) Molecular signaling cascades involved in nonmelanoma skin carcinogenesis.	7	91	1.31	0.0011	9606.ENSP00000301838,9606.ENSP00000302564,9606.ENSP00000313420,9606.ENSP00000356694,9606.ENSP00000359424,9606.ENSP00000381185,9606.ENSP00000437955	FADD,BCL2L1,PRKDC,FASLG,CHUK,BCL2,HIF1A
PMID:27782048	(2016) Saponins from Chinese Medicines as Anticancer Agents.	6	54	1.47	0.0011	9606.ENSP00000301838,9606.ENSP00000302564,9606.ENSP00000356694,9606.ENSP00000368632,9606.ENSP00000381185,9606.ENSP00000437955	FADD,BCL2L1,FASLG,GATA3,BCL2,HIF1A
PMID:25717326	(2015) Distinct Transcriptomic Features are Associated with Transitional and Mature B-Cell Populations in the Mouse Spleen.	7	92	1.3	0.0011	9606.ENSP00000302564,9606.ENSP00000313420,9606.ENSP00000344544,9606.ENSP00000356024,9606.ENSP00000359424,9606.ENSP00000365692,9606.ENSP00000381185	BCL2L1,PRKDC,IKZF3,CR2,CHUK,PIM2,BCL2
PMID:25797270	(2015) Systems biology network-based discovery of a small molecule activator BL-AD008 targeting AMPKZIPK and inducing apoptosis in cervical cancer.	5	25	1.72	0.0011	9606.ENSP00000301838,9606.ENSP00000302564,9606.ENSP00000333685,9606.ENSP00000356694,9606.ENSP00000381185	FADD,BCL2L1,MAPK11,FASLG,BCL2
PMID:26085216	(2015) Linear ubiquitination in immunity.	7	91	1.31	0.0011	9606.ENSP00000256458,9606.ENSP00000261464,9606.ENSP00000263642,9606.ENSP00000300589,9606.ENSP00000301838,9606.ENSP00000359424,9606.ENSP00000401980	IRAK2,TRAF5,IFIH1,NOD2,FADD,CHUK,MAVS
PMID:26151223	(2015) Loss of marginal zone B-cells in SHIVSF162P4 challenged rhesus macaques despite control of viremia to low or undetectable levels in chronic infection.	6	54	1.47	0.0011	9606.ENSP00000296545,9606.ENSP00000343952,9606.ENSP00000356024,9606.ENSP00000356694,9606.ENSP00000381185,9606.ENSP00000403495	IL15,GPR29,CR2,FASLG,BCL2,LTA
PMID:26320658	(2015) MCPIP1 Endoribonuclease Activity Negatively Regulates Interleukin-17-Mediated Signaling and Inflammation.	6	53	1.48	0.0011	9606.ENSP00000261464,9606.ENSP00000262395,9606.ENSP00000296545,9606.ENSP00000359424,9606.ENSP00000362179,9606.ENSP00000368215	TRAF5,TRAF4,IL15,CHUK,ZC3H12A,TAB3
PMID:24333484	(2014) TRIMmunity: the roles of the TRIM E3-ubiquitin ligase family in innate antiviral immunity.	6	53	1.48	0.0011	9606.ENSP00000254436,9606.ENSP00000284551,9606.ENSP00000316176,9606.ENSP00000359424,9606.ENSP00000401980,9606.ENSP00000422947	TRIM21,TRIM11,UBE2N,CHUK,MAVS,TRIM34
PMID:24485101	(2014) Regulatory role of TRIM21 in the type-I interferon pathway in Japanese encephalitis virus-infected human microglial cells.	5	25	1.72	0.0011	9606.ENSP00000254436,9606.ENSP00000263642,9606.ENSP00000366404,9606.ENSP00000368215,9606.ENSP00000401980	TRIM21,IFIH1,TRIM27,TAB3,MAVS
PMID:24962260	(2014) Integrating canonical and metabolic signalling programmes in the regulation of T cell responses.	6	54	1.47	0.0011	9606.ENSP00000203629,9606.ENSP00000262238,9606.ENSP00000296545,9606.ENSP00000324890,9606.ENSP00000368632,9606.ENSP00000437955	LAG3,YY1,IL15,CD28,GATA3,HIF1A
PMID:25073789	(2014) Sox5 and c-Maf cooperatively induce Th17 cell differentiation via RORgammat induction as downstream targets of Stat3.	6	53	1.48	0.0011	9606.ENSP00000324890,9606.ENSP00000343952,9606.ENSP00000356172,9606.ENSP00000360329,9606.ENSP00000368632,9606.ENSP00000437955	CD28,GPR29,SOX13,TTC4,GATA3,HIF1A
PMID:22654884	(2012) Regulation of the PKCtheta-NF-kappaB Axis in T Lymphocytes by the Tumor Necrosis Factor Receptor Family Member OX40.	6	53	1.48	0.0011	9606.ENSP00000261464,9606.ENSP00000324890,9606.ENSP00000344220,9606.ENSP00000359424,9606.ENSP00000368215,9606.ENSP00000381185	TRAF5,CD28,PDPK1,CHUK,TAB3,BCL2
PMID:21242888	(2011) NF-kappaBRel: agonist and antagonist roles in HIV-1 latency.	5	25	1.72	0.0011	9606.ENSP00000262238,9606.ENSP00000302564,9606.ENSP00000356694,9606.ENSP00000359424,9606.ENSP00000381185	YY1,BCL2L1,FASLG,CHUK,BCL2
PMID:21341258	(2011) The enigma of CD4-lineage specification.	5	25	1.72	0.0011	9606.ENSP00000266269,9606.ENSP00000354842,9606.ENSP00000368632,9606.ENSP00000381185,9606.ENSP00000382800	PATZ1,TOX,GATA3,BCL2,RUNX3
PMID:20333699	(2010) 5-Azacitidine restores and amplifies the bicalutamide response on preclinical models of androgen receptor expressing or deficient prostate tumors.	4	8	2.12	0.0011	9606.ENSP00000301838,9606.ENSP00000302564,9606.ENSP00000356694,9606.ENSP00000381185	FADD,BCL2L1,FASLG,BCL2
PMID:19221489	(2009) REDD1 is required for RAS-mediated transformation of human ovarian epithelial cells.	4	8	2.12	0.0011	9606.ENSP00000301838,9606.ENSP00000302564,9606.ENSP00000307305,9606.ENSP00000381185	FADD,BCL2L1,DDIT4,BCL2
PMID:19494297	(2009) B cell receptor-mediated sustained c-Rel activation facilitates late transitional B cell survival through control of B cell activating factor receptor and NF-kappaB2.	5	25	1.72	0.0011	9606.ENSP00000302564,9606.ENSP00000356024,9606.ENSP00000359424,9606.ENSP00000365692,9606.ENSP00000381185	BCL2L1,CR2,CHUK,PIM2,BCL2
PMID:18802443	(2008) Lineage fate and intense debate: myths, models and mechanisms of CD4- versus CD8-lineage choice.	5	25	1.72	0.0011	9606.ENSP00000266269,9606.ENSP00000296545,9606.ENSP00000354842,9606.ENSP00000368632,9606.ENSP00000382800	PATZ1,IL15,TOX,GATA3,RUNX3
PMID:16964285	(2007) Mechanism of ASC-mediated apoptosis: bid-dependent apoptosis in type II cells.	4	8	2.12	0.0011	9606.ENSP00000300589,9606.ENSP00000302564,9606.ENSP00000356694,9606.ENSP00000381185	NOD2,BCL2L1,FASLG,BCL2
PMID:16115325	(2005) Life and death of lymphocytes: a role in immunesenescence.	6	53	1.48	0.0011	9606.ENSP00000296545,9606.ENSP00000302564,9606.ENSP00000324890,9606.ENSP00000356694,9606.ENSP00000359424,9606.ENSP00000381185	IL15,BCL2L1,CD28,FASLG,CHUK,BCL2
PMID:15527763	(2004) Action of solamargine on human lung cancer cells--enhancement of the susceptibility of cancer cells to TNFs.	4	8	2.12	0.0011	9606.ENSP00000301838,9606.ENSP00000302564,9606.ENSP00000381185,9606.ENSP00000403495	FADD,BCL2L1,BCL2,LTA
PMID:9701026	(1998) Inhibition of the protein kinase C pathway promotes anti-CD95-induced apoptosis in Jurkat T cells.	4	8	2.12	0.0011	9606.ENSP00000301838,9606.ENSP00000302564,9606.ENSP00000313420,9606.ENSP00000381185	FADD,BCL2L1,PRKDC,BCL2
PMID:33553436	(2021) Th17 Cells in Inflammatory Bowel Disease: Cytokines, Plasticity, and Therapies.	6	55	1.46	0.0012	9606.ENSP00000300589,9606.ENSP00000302564,9606.ENSP00000343952,9606.ENSP00000368632,9606.ENSP00000381185,9606.ENSP00000403495	NOD2,BCL2L1,GPR29,GATA3,BCL2,LTA
PMID:32504557	(2020) Endolysosomal Targeting of Mitochondria Is Integral to BAX-Mediated Mitochondrial Permeabilization during Apoptosis Signaling.	5	26	1.71	0.0012	9606.ENSP00000280377,9606.ENSP00000284320,9606.ENSP00000302564,9606.ENSP00000356694,9606.ENSP00000381185	USP15,TOMM70A,BCL2L1,FASLG,BCL2
PMID:32733454	(2020) CD4 T Cell Responses and the Sepsis-Induced Immunoparalysis State.	5	26	1.71	0.0012	9606.ENSP00000203629,9606.ENSP00000296545,9606.ENSP00000324890,9606.ENSP00000368632,9606.ENSP00000381185	LAG3,IL15,CD28,GATA3,BCL2
PMID:32762681	(2020) Natural killer cells in cancer biology and therapy.	7	94	1.29	0.0012	9606.ENSP00000203629,9606.ENSP00000296545,9606.ENSP00000354842,9606.ENSP00000356694,9606.ENSP00000368632,9606.ENSP00000403495,9606.ENSP00000437955	LAG3,IL15,TOX,FASLG,GATA3,LTA,HIF1A
PMID:33552049	(2020) Distinct Immunophenotypes of T Cells in Bronchoalveolar Lavage Fluid From Leukemia Patients With Immune Checkpoint Inhibitors-Related Pulmonary Complications.	5	26	1.71	0.0012	9606.ENSP00000203629,9606.ENSP00000302564,9606.ENSP00000343952,9606.ENSP00000368632,9606.ENSP00000381185	LAG3,BCL2L1,GPR29,GATA3,BCL2
PMID:30602439	(2019) Molecular regulation of peripheral B cells and their progeny in immunity.	7	95	1.29	0.0012	9606.ENSP00000203629,9606.ENSP00000262238,9606.ENSP00000343952,9606.ENSP00000356024,9606.ENSP00000359424,9606.ENSP00000381185,9606.ENSP00000437955	LAG3,YY1,GPR29,CR2,CHUK,BCL2,HIF1A
PMID:30984161	(2019) Regulating IRFs in IFN Driven Disease.	7	94	1.29	0.0012	9606.ENSP00000254436,9606.ENSP00000263642,9606.ENSP00000296545,9606.ENSP00000300589,9606.ENSP00000359424,9606.ENSP00000401980,9606.ENSP00000437955	TRIM21,IFIH1,IL15,NOD2,CHUK,MAVS,HIF1A
PMID:28108952	(2017) Transcriptional regulators dictate innate lymphoid cell fates.	6	55	1.46	0.0012	9606.ENSP00000296545,9606.ENSP00000343952,9606.ENSP00000344544,9606.ENSP00000368632,9606.ENSP00000381185,9606.ENSP00000382800	IL15,GPR29,IKZF3,GATA3,BCL2,RUNX3
PMID:26799420	(2016) Overexpression of TRIM14 promotes tongue squamous cell carcinoma aggressiveness by activating the NF-kappaB signaling pathway.	5	26	1.71	0.0012	9606.ENSP00000302564,9606.ENSP00000344208,9606.ENSP00000359424,9606.ENSP00000381185,9606.ENSP00000401980	BCL2L1,TRIM14,CHUK,BCL2,MAVS
PMID:27468689	(2016) Cereblon negatively regulates TLR4 signaling through the attenuation of ubiquitination of TRAF6.	5	26	1.71	0.0012	9606.ENSP00000316176,9606.ENSP00000344544,9606.ENSP00000359424,9606.ENSP00000368215,9606.ENSP00000381185	UBE2N,IKZF3,CHUK,TAB3,BCL2
PMID:27472094	(2016) Costimulation Blockade in Kidney Transplantation: An Update.	5	26	1.71	0.0012	9606.ENSP00000261464,9606.ENSP00000262395,9606.ENSP00000302564,9606.ENSP00000324890,9606.ENSP00000381185	TRAF5,TRAF4,BCL2L1,CD28,BCL2
PMID:31844487	(2016) Nitric oxide: Friend or Foe in Cancer Chemotherapy and Drug Resistance: A Perspective.	5	26	1.71	0.0012	9606.ENSP00000262238,9606.ENSP00000302564,9606.ENSP00000313420,9606.ENSP00000381185,9606.ENSP00000437955	YY1,BCL2L1,PRKDC,BCL2,HIF1A
PMID:25702581	(2015) Oncogenic properties of apoptotic tumor cells in aggressive B cell lymphoma.	5	26	1.71	0.0012	9606.ENSP00000302564,9606.ENSP00000329797,9606.ENSP00000331831,9606.ENSP00000381185,9606.ENSP00000437955	BCL2L1,CADM1,GAS6,BCL2,HIF1A
PMID:25893379	(2015) MicroRNAs in apoptosis, autophagy and necroptosis.	7	95	1.29	0.0012	9606.ENSP00000301838,9606.ENSP00000302564,9606.ENSP00000307305,9606.ENSP00000344220,9606.ENSP00000356694,9606.ENSP00000368215,9606.ENSP00000381185	FADD,BCL2L1,DDIT4,PDPK1,FASLG,TAB3,BCL2
PMID:24634600	(2014) Bcl-2 knockdown accelerates T cell receptor-triggered activation-induced cell death in jurkat T cells.	5	26	1.71	0.0012	9606.ENSP00000261464,9606.ENSP00000262395,9606.ENSP00000324890,9606.ENSP00000356694,9606.ENSP00000381185	TRAF5,TRAF4,CD28,FASLG,BCL2
PMID:25350114	(2014) X-ray-induced changes in the expression of inflammation-related genes in human peripheral blood.	7	94	1.29	0.0012	9606.ENSP00000300589,9606.ENSP00000301838,9606.ENSP00000302564,9606.ENSP00000333685,9606.ENSP00000343952,9606.ENSP00000359424,9606.ENSP00000381185	NOD2,FADD,BCL2L1,MAPK11,GPR29,CHUK,BCL2
PMID:23470321	(2013) Molecular mechanisms of T cell co-stimulation and co-inhibition.	7	95	1.29	0.0012	9606.ENSP00000203629,9606.ENSP00000227348,9606.ENSP00000261464,9606.ENSP00000302564,9606.ENSP00000324890,9606.ENSP00000381185,9606.ENSP00000437955	LAG3,CRTAM,TRAF5,BCL2L1,CD28,BCL2,HIF1A
PMID:23741982	(2013) The modulation of apoptosis by oncogenic viruses.	6	55	1.46	0.0012	9606.ENSP00000301838,9606.ENSP00000302564,9606.ENSP00000356694,9606.ENSP00000359424,9606.ENSP00000381185,9606.ENSP00000401980	FADD,BCL2L1,FASLG,CHUK,BCL2,MAVS
PMID:23874387	(2013) Transcriptional repression of Bim by a novel YY1-RelA complex is essential for the survival and growth of Multiple Myeloma.	5	26	1.71	0.0012	9606.ENSP00000262238,9606.ENSP00000302564,9606.ENSP00000359424,9606.ENSP00000372351,9606.ENSP00000381185	YY1,BCL2L1,CHUK,WHSC1,BCL2
PMID:24273750	(2013) Role of type I interferons in inflammasome activation, cell death, and disease during microbial infection.	6	55	1.46	0.0012	9606.ENSP00000263642,9606.ENSP00000300589,9606.ENSP00000301838,9606.ENSP00000345494,9606.ENSP00000381185,9606.ENSP00000401980	IFIH1,NOD2,FADD,PLSCR1,BCL2,MAVS
PMID:12668645	(2003) Combined deficiency of p50 and cRel in CD4+ T cells reveals an essential requirement for nuclear factor kappaB in regulating mature T cell survival and in vivo function.	5	26	1.71	0.0012	9606.ENSP00000296545,9606.ENSP00000302564,9606.ENSP00000324890,9606.ENSP00000359424,9606.ENSP00000381185	IL15,BCL2L1,CD28,CHUK,BCL2
PMID:33402098	(2021) Beyond K48 and K63: non-canonical protein ubiquitination.	7	98	1.28	0.0013	9606.ENSP00000254436,9606.ENSP00000263642,9606.ENSP00000368215,9606.ENSP00000371475,9606.ENSP00000401980,9606.ENSP00000437955,9606.ENSP00000480499	TRIM21,IFIH1,TAB3,TP53BP1,MAVS,HIF1A,ITCH
PMID:34135895	(2021) Transcriptomic Signature Differences Between SARS-CoV-2 and Influenza Virus Infected Patients.	7	98	1.28	0.0013	9606.ENSP00000203629,9606.ENSP00000261475,9606.ENSP00000263642,9606.ENSP00000284320,9606.ENSP00000324890,9606.ENSP00000368632,9606.ENSP00000401980	LAG3,PPP2R3C,IFIH1,TOMM70A,CD28,GATA3,MAVS
PMID:34373466	(2021) The cytokines HGF and CXCL13 predict the severity and the mortality in COVID-19 patients.	7	97	1.28	0.0013	9606.ENSP00000203629,9606.ENSP00000296545,9606.ENSP00000343952,9606.ENSP00000356024,9606.ENSP00000368632,9606.ENSP00000381185,9606.ENSP00000403495	LAG3,IL15,GPR29,CR2,GATA3,BCL2,LTA
PMID:31570496	(2020) c-Maf regulates the plasticity of group 3 innate lymphoid cells by restraining the type 1 program.	6	56	1.45	0.0013	9606.ENSP00000296545,9606.ENSP00000343952,9606.ENSP00000356694,9606.ENSP00000360329,9606.ENSP00000368632,9606.ENSP00000382800	IL15,GPR29,FASLG,TTC4,GATA3,RUNX3
PMID:32256612	(2020) The Achievements and Challenges of Mesenchymal Stem Cell-Based Therapy in Inflammatory Bowel Disease and Its Associated Colorectal Cancer.	6	56	1.45	0.0013	9606.ENSP00000300589,9606.ENSP00000302564,9606.ENSP00000356694,9606.ENSP00000368632,9606.ENSP00000381185,9606.ENSP00000437955	NOD2,BCL2L1,FASLG,GATA3,BCL2,HIF1A
PMID:32316450	(2020) Challenges for Immunotherapy in Multiple Myeloma: Bone Marrow Microenvironment-Mediated Immune Suppression and Immune Resistance.	6	56	1.45	0.0013	9606.ENSP00000203629,9606.ENSP00000301838,9606.ENSP00000302564,9606.ENSP00000324890,9606.ENSP00000356694,9606.ENSP00000381185	LAG3,FADD,BCL2L1,CD28,FASLG,BCL2
PMID:32508847	(2020) Th9 Cell Differentiation and Its Dual Effects in Tumor Development.	7	96	1.29	0.0013	9606.ENSP00000203629,9606.ENSP00000296545,9606.ENSP00000302564,9606.ENSP00000328169,9606.ENSP00000343952,9606.ENSP00000368632,9606.ENSP00000437955	LAG3,IL15,BCL2L1,JAG2,GPR29,GATA3,HIF1A
PMID:32582091	(2020) Regulation of Apoptosis by Enteroviruses.	6	56	1.45	0.0013	9606.ENSP00000263642,9606.ENSP00000301838,9606.ENSP00000302564,9606.ENSP00000356694,9606.ENSP00000381185,9606.ENSP00000401980	IFIH1,FADD,BCL2L1,FASLG,BCL2,MAVS
PMID:32601467	(2020) The transcription factor Hhex cooperates with the corepressor Tle3 to promote memory B cell development.	6	57	1.44	0.0013	9606.ENSP00000282728,9606.ENSP00000343952,9606.ENSP00000365682,9606.ENSP00000368450,9606.ENSP00000381185,9606.ENSP00000382800	HHEX,GPR29,TLE1,CD83,BCL2,RUNX3
PMID:31035661	(2019) Ubiquitination-Mediated Inflammasome Activation during Bacterial Infection.	6	56	1.45	0.0013	9606.ENSP00000284551,9606.ENSP00000300589,9606.ENSP00000301838,9606.ENSP00000302564,9606.ENSP00000381185,9606.ENSP00000401980	TRIM11,NOD2,FADD,BCL2L1,BCL2,MAVS
PMID:31235553	(2019) IL-1beta Induces the Rapid Secretion of the Antimicrobial Protein IL-26 from Th17 Cells.	6	57	1.44	0.0013	9606.ENSP00000256458,9606.ENSP00000296545,9606.ENSP00000300589,9606.ENSP00000324890,9606.ENSP00000343952,9606.ENSP00000437955	IRAK2,IL15,NOD2,CD28,GPR29,HIF1A
PMID:31956323	(2019) One, No One, and One Hundred Thousand: T Regulatory Cells Multiple Identities in Neuroimmunity.	6	56	1.45	0.0013	9606.ENSP00000203629,9606.ENSP00000296545,9606.ENSP00000324890,9606.ENSP00000343952,9606.ENSP00000360329,9606.ENSP00000368632	LAG3,IL15,CD28,GPR29,TTC4,GATA3
PMID:29740445	(2018) Loss of Perp in T Cells Promotes Resistance to Apoptosis of T Helper 17 Cells and Exacerbates the Development of Experimental Autoimmune Encephalomyelitis in Mice.	5	27	1.69	0.0013	9606.ENSP00000302564,9606.ENSP00000324890,9606.ENSP00000344544,9606.ENSP00000356694,9606.ENSP00000381185	BCL2L1,CD28,IKZF3,FASLG,BCL2
PMID:30405642	(2018) Human Metapneumovirus: Mechanisms and Molecular Targets Used by the Virus to Avoid the Immune System.	6	57	1.44	0.0013	9606.ENSP00000261464,9606.ENSP00000263642,9606.ENSP00000302564,9606.ENSP00000359424,9606.ENSP00000381185,9606.ENSP00000401980	TRAF5,IFIH1,BCL2L1,CHUK,BCL2,MAVS
PMID:28034787	(2017) Combination of nitric oxide and drug delivery systems: tools for overcoming drug resistance in chemotherapy.	4	9	2.07	0.0013	9606.ENSP00000262238,9606.ENSP00000302564,9606.ENSP00000381185,9606.ENSP00000437955	YY1,BCL2L1,BCL2,HIF1A
PMID:28866092	(2017) Metabolic reprogramming and apoptosis sensitivity: Defining the contours of a T cell response.	5	27	1.69	0.0013	9606.ENSP00000203629,9606.ENSP00000302564,9606.ENSP00000324890,9606.ENSP00000356694,9606.ENSP00000381185	LAG3,BCL2L1,CD28,FASLG,BCL2
PMID:29202128	(2017) Toll-free pathways for production of type I interferons.	7	98	1.28	0.0013	9606.ENSP00000254436,9606.ENSP00000263642,9606.ENSP00000300589,9606.ENSP00000301838,9606.ENSP00000341874,9606.ENSP00000371475,9606.ENSP00000401980	TRIM21,IFIH1,NOD2,FADD,RIOK3,TP53BP1,MAVS
PMID:27468649	(2016) Immunotherapy: A promising approach to reverse sepsis-induced immunosuppression.	6	57	1.44	0.0013	9606.ENSP00000203629,9606.ENSP00000296545,9606.ENSP00000301838,9606.ENSP00000302564,9606.ENSP00000356694,9606.ENSP00000381185	LAG3,IL15,FADD,BCL2L1,FASLG,BCL2
PMID:27984721	(2016) Roles of Caspases in Necrotic Cell Death.	6	57	1.44	0.0013	9606.ENSP00000261464,9606.ENSP00000301838,9606.ENSP00000316176,9606.ENSP00000356694,9606.ENSP00000359424,9606.ENSP00000381185	TRAF5,FADD,UBE2N,FASLG,CHUK,BCL2
PMID:26190110	(2015) An IkappaB Kinase-Regulated Feedforward Circuit Prolongs Inflammation.	5	27	1.69	0.0013	9606.ENSP00000262395,9606.ENSP00000300589,9606.ENSP00000359424,9606.ENSP00000401980,9606.ENSP00000480499	TRAF4,NOD2,CHUK,MAVS,ITCH
PMID:24391214	(2014) A novel mitochondrial MAVSCaspase-8 platform links RNA virus-induced innate antiviral signaling to BaxBak-independent apoptosis.	4	9	2.07	0.0013	9606.ENSP00000301838,9606.ENSP00000302564,9606.ENSP00000381185,9606.ENSP00000401980	FADD,BCL2L1,BCL2,MAVS
PMID:25123277	(2014) Transcriptional and epigenetic regulation of T-helper lineage specification.	7	97	1.28	0.0013	9606.ENSP00000262238,9606.ENSP00000324890,9606.ENSP00000344544,9606.ENSP00000359424,9606.ENSP00000368632,9606.ENSP00000382800,9606.ENSP00000437955	YY1,CD28,IKZF3,CHUK,GATA3,RUNX3,HIF1A
PMID:23433459	(2013) The yin and yang of protein kinase C-theta (PKCtheta): a novel drug target for selective immunosuppression.	6	57	1.44	0.0013	9606.ENSP00000302564,9606.ENSP00000324890,9606.ENSP00000359424,9606.ENSP00000368632,9606.ENSP00000381185,9606.ENSP00000403495	BCL2L1,CD28,CHUK,GATA3,BCL2,LTA
PMID:23887633	(2013) Anticancer compound ABT-263 accelerates apoptosis in virus-infected cells and imbalances cytokine production and lowers survival rates of infected mice.	6	56	1.45	0.0013	9606.ENSP00000254436,9606.ENSP00000263642,9606.ENSP00000301838,9606.ENSP00000302564,9606.ENSP00000344544,9606.ENSP00000381185	TRIM21,IFIH1,FADD,BCL2L1,IKZF3,BCL2
PMID:23943467	(2013) Immunological control of herpes simplex virus infections.	6	56	1.45	0.0013	9606.ENSP00000263642,9606.ENSP00000296545,9606.ENSP00000302564,9606.ENSP00000324890,9606.ENSP00000356694,9606.ENSP00000381185	IFIH1,IL15,BCL2L1,CD28,FASLG,BCL2
PMID:22659733	(2012) The development and function of follicular helper T cells in immune responses.	6	56	1.45	0.0013	9606.ENSP00000296545,9606.ENSP00000324890,9606.ENSP00000343952,9606.ENSP00000356694,9606.ENSP00000360181,9606.ENSP00000368632	IL15,CD28,GPR29,FASLG,SH2D1A,GATA3
PMID:23070001	(2012) Caspase control: protagonists of cancer cell apoptosis.	6	57	1.44	0.0013	9606.ENSP00000301838,9606.ENSP00000302564,9606.ENSP00000316176,9606.ENSP00000356694,9606.ENSP00000359424,9606.ENSP00000381185	FADD,BCL2L1,UBE2N,FASLG,CHUK,BCL2
PMID:21219188	(2011) The inflammasome NLRs in immunity, inflammation, and associated diseases.	6	56	1.45	0.0013	9606.ENSP00000263642,9606.ENSP00000300589,9606.ENSP00000302564,9606.ENSP00000359424,9606.ENSP00000381185,9606.ENSP00000401980	IFIH1,NOD2,BCL2L1,CHUK,BCL2,MAVS
PMID:21247382	(2011) Marizomib, a proteasome inhibitor for all seasons: preclinical profile and a framework for clinical trials.	6	57	1.44	0.0013	9606.ENSP00000262238,9606.ENSP00000301838,9606.ENSP00000302564,9606.ENSP00000356694,9606.ENSP00000381185,9606.ENSP00000437955	YY1,FADD,BCL2L1,FASLG,BCL2,HIF1A
PMID:20636815	(2010) Generation of effector CD8+ T cells and their conversion to memory T cells.	6	57	1.44	0.0013	9606.ENSP00000203629,9606.ENSP00000296545,9606.ENSP00000302564,9606.ENSP00000324890,9606.ENSP00000368632,9606.ENSP00000381185	LAG3,IL15,BCL2L1,CD28,GATA3,BCL2
PMID:20660613	(2010) Antigen-specific clonal expansion and cytolytic effector function of CD8+ T lymphocytes depend on the transcription factor Bcl11b.	5	27	1.69	0.0013	9606.ENSP00000266269,9606.ENSP00000302564,9606.ENSP00000324890,9606.ENSP00000381185,9606.ENSP00000382800	PATZ1,BCL2L1,CD28,BCL2,RUNX3
PMID:19444282	(2009) Toll-like receptors in control of immunological autophagy.	6	57	1.44	0.0013	9606.ENSP00000263642,9606.ENSP00000300589,9606.ENSP00000302564,9606.ENSP00000359424,9606.ENSP00000381185,9606.ENSP00000401980	IFIH1,NOD2,BCL2L1,CHUK,BCL2,MAVS
PMID:18989317	(2008) Viral evasion and subversion of pattern-recognition receptor signalling.	6	57	1.44	0.0013	9606.ENSP00000256458,9606.ENSP00000263642,9606.ENSP00000264110,9606.ENSP00000301838,9606.ENSP00000359424,9606.ENSP00000401980	IRAK2,IFIH1,ATF2,FADD,CHUK,MAVS
PMID:17952061	(2007) AK2 activates a novel apoptotic pathway through formation of a complex with FADD and caspase-10.	4	9	2.07	0.0013	9606.ENSP00000301838,9606.ENSP00000302564,9606.ENSP00000356694,9606.ENSP00000381185	FADD,BCL2L1,FASLG,BCL2
PMID:11865194	(2002) Activation of caspase-8 is critical for sensitivity to cytotoxic anti-Fas antibody-induced apoptosis in human ovarian cancer cells.	4	9	2.07	0.0013	9606.ENSP00000301838,9606.ENSP00000302564,9606.ENSP00000356694,9606.ENSP00000381185	FADD,BCL2L1,FASLG,BCL2
PMID:11451151	(2001) Pancreatic adenocarcinoma cell lines show variable susceptibility to TRAIL-mediated cell death.	4	9	2.07	0.0013	9606.ENSP00000301838,9606.ENSP00000302564,9606.ENSP00000356694,9606.ENSP00000381185	FADD,BCL2L1,FASLG,BCL2
PMID:11593410	(2001) Ultraviolet light-induced DNA damage triggers apoptosis in nucleotide excision repair-deficient cells via Bcl-2 decline and caspase-3-8 activation.	4	9	2.07	0.0013	9606.ENSP00000301838,9606.ENSP00000302564,9606.ENSP00000356694,9606.ENSP00000381185	FADD,BCL2L1,FASLG,BCL2
PMID:33804850	(2021) Is There a Place for PD-1-PD-L Blockade in Acute Myeloid Leukemia?	5	28	1.67	0.0014	9606.ENSP00000203629,9606.ENSP00000296545,9606.ENSP00000324890,9606.ENSP00000381185,9606.ENSP00000382800	LAG3,IL15,CD28,BCL2,RUNX3
PMID:33815386	(2021) Crosstalk Between NDP52 and LUBAC in Innate Immune Responses, Cell Death, and Xenophagy.	6	58	1.44	0.0014	9606.ENSP00000262395,9606.ENSP00000301838,9606.ENSP00000359424,9606.ENSP00000368215,9606.ENSP00000381185,9606.ENSP00000401980	TRAF4,FADD,CHUK,TAB3,BCL2,MAVS
PMID:34172082	(2021) A systematic review on poly(I:C) and poly-ICLC in glioblastoma: adjuvants coordinating the unlocking of immunotherapy.	6	58	1.44	0.0014	9606.ENSP00000263642,9606.ENSP00000296545,9606.ENSP00000359424,9606.ENSP00000368215,9606.ENSP00000381185,9606.ENSP00000401980	IFIH1,IL15,CHUK,TAB3,BCL2,MAVS
PMID:34234857	(2021) Potential impact and mechanism of Long Non-coding RNAs on cancer and associated T cells.	6	58	1.44	0.0014	9606.ENSP00000307305,9606.ENSP00000356694,9606.ENSP00000368632,9606.ENSP00000381185,9606.ENSP00000403495,9606.ENSP00000480499	DDIT4,FASLG,GATA3,BCL2,LTA,ITCH
PMID:34679751	(2021) Reactive Oxygen Species in Acute Lymphoblastic Leukaemia: Reducing Radicals to Refine Responses.	7	99	1.27	0.0014	9606.ENSP00000302564,9606.ENSP00000313420,9606.ENSP00000324890,9606.ENSP00000344220,9606.ENSP00000344544,9606.ENSP00000381185,9606.ENSP00000437955	BCL2L1,PRKDC,CD28,PDPK1,IKZF3,BCL2,HIF1A
PMID:34899742	(2021) T Cell Fitness and Autologous CAR T Cell Therapy in Haematologic Malignancy.	5	28	1.67	0.0014	9606.ENSP00000203629,9606.ENSP00000296545,9606.ENSP00000324890,9606.ENSP00000356694,9606.ENSP00000381185	LAG3,IL15,CD28,FASLG,BCL2
PMID:31963521	(2020) Ischemia and Reperfusion Injury in Kidney Transplantation: Relevant Mechanisms in Injury and Repair.	7	100	1.27	0.0014	9606.ENSP00000296545,9606.ENSP00000302564,9606.ENSP00000324890,9606.ENSP00000356694,9606.ENSP00000368632,9606.ENSP00000381185,9606.ENSP00000437955	IL15,BCL2L1,CD28,FASLG,GATA3,BCL2,HIF1A
PMID:32684626	(2020) Computational analysis of TP53 mutational landscape unveils key prognostic signatures and distinct pathobiological pathways in head and neck squamous cell cancer.	6	58	1.44	0.0014	9606.ENSP00000262238,9606.ENSP00000302564,9606.ENSP00000307305,9606.ENSP00000313420,9606.ENSP00000381185,9606.ENSP00000437955	YY1,BCL2L1,DDIT4,PRKDC,BCL2,HIF1A
PMID:29501617	(2019) Multifaceted immune functions of human defensins and underlying mechanisms.	7	99	1.27	0.0014	9606.ENSP00000263642,9606.ENSP00000300589,9606.ENSP00000302564,9606.ENSP00000324890,9606.ENSP00000343952,9606.ENSP00000368450,9606.ENSP00000401980	IFIH1,NOD2,BCL2L1,CD28,GPR29,CD83,MAVS
PMID:31083529	(2019) Mitochondrial Dysfunction and the Aging Immune System.	5	28	1.67	0.0014	9606.ENSP00000261464,9606.ENSP00000262395,9606.ENSP00000263642,9606.ENSP00000401980,9606.ENSP00000437955	TRAF5,TRAF4,IFIH1,MAVS,HIF1A
PMID:30627129	(2018) The Role of Co-stimulatoryCo-inhibitory Signals in Graft-vs.-Host Disease.	7	99	1.27	0.0014	9606.ENSP00000203629,9606.ENSP00000227348,9606.ENSP00000261464,9606.ENSP00000262395,9606.ENSP00000301838,9606.ENSP00000324890,9606.ENSP00000329797	LAG3,CRTAM,TRAF5,TRAF4,FADD,CD28,CADM1
PMID:26972597	(2016) FADD regulates NF-kappaB activation and promotes ubiquitination of cFLIPL to induce apoptosis.	5	28	1.67	0.0014	9606.ENSP00000301838,9606.ENSP00000302564,9606.ENSP00000356694,9606.ENSP00000381185,9606.ENSP00000480499	FADD,BCL2L1,FASLG,BCL2,ITCH
PMID:25883904	(2015) Trailing TRAIL Resistance: Novel Targets for TRAIL Sensitization in Cancer Cells.	6	58	1.44	0.0014	9606.ENSP00000262238,9606.ENSP00000301838,9606.ENSP00000302564,9606.ENSP00000356694,9606.ENSP00000381185,9606.ENSP00000437955	YY1,FADD,BCL2L1,FASLG,BCL2,HIF1A
PMID:24790793	(2014) Eomesodermin is required for antitumor immunity mediated by 4-1BB-agonist immunotherapy.	5	28	1.67	0.0014	9606.ENSP00000203629,9606.ENSP00000261464,9606.ENSP00000262395,9606.ENSP00000302564,9606.ENSP00000381185	LAG3,TRAF5,TRAF4,BCL2L1,BCL2
PMID:24793239	(2014) Tumor endothelium FasL establishes a selective immune barrier promoting tolerance in tumors.	5	28	1.67	0.0014	9606.ENSP00000301838,9606.ENSP00000302564,9606.ENSP00000324890,9606.ENSP00000356694,9606.ENSP00000381185	FADD,BCL2L1,CD28,FASLG,BCL2
PMID:20126258	(2010) Global regulator SATB1 recruits beta-catenin and regulates T(H)2 differentiation in Wnt-dependent manner.	6	58	1.44	0.0014	9606.ENSP00000302564,9606.ENSP00000324890,9606.ENSP00000327255,9606.ENSP00000359424,9606.ENSP00000368632,9606.ENSP00000381185	BCL2L1,CD28,PPM1A,CHUK,GATA3,BCL2
PMID:20303878	(2010) Immunity, inflammation, and cancer.	7	99	1.27	0.0014	9606.ENSP00000302564,9606.ENSP00000343952,9606.ENSP00000356694,9606.ENSP00000359424,9606.ENSP00000381185,9606.ENSP00000403495,9606.ENSP00000437955	BCL2L1,GPR29,FASLG,CHUK,BCL2,LTA,HIF1A
PMID:20644572	(2010) Decision checkpoints in the thymus.	6	58	1.44	0.0014	9606.ENSP00000266269,9606.ENSP00000302564,9606.ENSP00000356172,9606.ENSP00000368632,9606.ENSP00000381185,9606.ENSP00000382800	PATZ1,BCL2L1,SOX13,GATA3,BCL2,RUNX3
PMID:20817427	(2010) Molecular cell death platforms and assemblies.	5	28	1.67	0.0014	9606.ENSP00000256458,9606.ENSP00000301838,9606.ENSP00000359424,9606.ENSP00000368215,9606.ENSP00000381185	IRAK2,FADD,CHUK,TAB3,BCL2
PMID:18710929	(2008) The transcription factor NFATc2 controls IL-6-dependent T cell activation in experimental colitis.	5	28	1.67	0.0014	9606.ENSP00000302564,9606.ENSP00000324890,9606.ENSP00000356694,9606.ENSP00000368632,9606.ENSP00000381185	BCL2L1,CD28,FASLG,GATA3,BCL2
PMID:12163562	(2002) CD28-dependent activation of protein kinase BAkt blocks Fas-mediated apoptosis by preventing death-inducing signaling complex assembly.	5	28	1.67	0.0014	9606.ENSP00000301838,9606.ENSP00000302564,9606.ENSP00000324890,9606.ENSP00000356694,9606.ENSP00000381185	FADD,BCL2L1,CD28,FASLG,BCL2
PMID:33767202	(2021) The survival and function of IL-10-producing regulatory B cells are negatively controlled by SLAMF5.	5	29	1.66	0.0015	9606.ENSP00000302564,9606.ENSP00000324890,9606.ENSP00000356024,9606.ENSP00000368632,9606.ENSP00000381185	BCL2L1,CD28,CR2,GATA3,BCL2
PMID:34566957	(2021) Redefining COVID-19 Severity and Prognosis: The Role of Clinical and Immunobiotypes.	6	59	1.43	0.0015	9606.ENSP00000227348,9606.ENSP00000254436,9606.ENSP00000296545,9606.ENSP00000356024,9606.ENSP00000403495,9606.ENSP00000437955	CRTAM,TRIM21,IL15,CR2,LTA,HIF1A
PMID:34638271	(2021) Keeping Myeloma in Check: The Past, Present and Future of Immunotherapy in Multiple Myeloma.	6	59	1.43	0.0015	9606.ENSP00000203629,9606.ENSP00000301838,9606.ENSP00000324890,9606.ENSP00000344544,9606.ENSP00000356694,9606.ENSP00000368450	LAG3,FADD,CD28,IKZF3,FASLG,CD83
PMID:31803185	(2019) The Ubiquitin Code of NODs Signaling Pathways in Health and Disease.	5	29	1.66	0.0015	9606.ENSP00000300589,9606.ENSP00000359424,9606.ENSP00000366404,9606.ENSP00000401980,9606.ENSP00000480499	NOD2,CHUK,TRIM27,MAVS,ITCH
PMID:32352084	(2019) c-FLIP, a Novel Biomarker for Cancer Prognosis, Immunosuppression, Alzheimers Disease, Chronic Obstructive Pulmonary Disease (COPD), and a Rationale Therapeutic Target.	6	59	1.43	0.0015	9606.ENSP00000261464,9606.ENSP00000301838,9606.ENSP00000324890,9606.ENSP00000356694,9606.ENSP00000381185,9606.ENSP00000480499	TRAF5,FADD,CD28,FASLG,BCL2,ITCH
PMID:29973930	(2018) RIG-I-Like Receptors as Novel Targets for Pan-Antivirals and Vaccine Adjuvants Against Emerging and Re-Emerging Viral Infections.	5	29	1.66	0.0015	9606.ENSP00000263642,9606.ENSP00000300589,9606.ENSP00000301838,9606.ENSP00000359424,9606.ENSP00000401980	IFIH1,NOD2,FADD,CHUK,MAVS
PMID:27899804	(2017) Casein kinase 2 controls the survival of normal thymic and leukemic gammadelta T cells via promotion of AKT signaling.	5	29	1.66	0.0015	9606.ENSP00000296545,9606.ENSP00000313420,9606.ENSP00000324890,9606.ENSP00000356172,9606.ENSP00000381185	IL15,PRKDC,CD28,SOX13,BCL2
PMID:26129802	(2015) The pharmacology of second-generation chimeric antigen receptors.	6	59	1.43	0.0015	9606.ENSP00000261464,9606.ENSP00000296545,9606.ENSP00000302564,9606.ENSP00000324890,9606.ENSP00000356694,9606.ENSP00000368632	TRAF5,IL15,BCL2L1,CD28,FASLG,GATA3
PMID:24301524	(2014) Proteasome inhibitors exert cytotoxicity and increase chemosensitivity via transcriptional repression of Notch1 in T-cell acute lymphoblastic leukemia.	5	29	1.66	0.0015	9606.ENSP00000324890,9606.ENSP00000329797,9606.ENSP00000359424,9606.ENSP00000368632,9606.ENSP00000382800	CD28,CADM1,CHUK,GATA3,RUNX3
PMID:25053986	(2014) Role of YY1 in the pathogenesis of prostate cancer and correlation with bioinformatic data sets of gene expression.	5	29	1.66	0.0015	9606.ENSP00000262238,9606.ENSP00000302564,9606.ENSP00000356694,9606.ENSP00000381185,9606.ENSP00000437955	YY1,BCL2L1,FASLG,BCL2,HIF1A
PMID:25513775	(2014) Modulation of host adaptive immunity by hRSV proteins.	6	59	1.43	0.0015	9606.ENSP00000263642,9606.ENSP00000300589,9606.ENSP00000368450,9606.ENSP00000381185,9606.ENSP00000401980,9606.ENSP00000403495	IFIH1,NOD2,CD83,BCL2,MAVS,LTA
PMID:23817665	(2013) beta-Elemene enhances susceptibility to cisplatin in resistant ovarian carcinoma cells via downregulation of ERCC-1 and XIAP and inactivation of JNK.	5	29	1.66	0.0015	9606.ENSP00000301838,9606.ENSP00000302564,9606.ENSP00000356694,9606.ENSP00000359424,9606.ENSP00000381185	FADD,BCL2L1,FASLG,CHUK,BCL2
PMID:24709697	(2013) Tissue-specific actions of glucocorticoids on apoptosis: a double-edged sword.	5	29	1.66	0.0015	9606.ENSP00000301838,9606.ENSP00000302564,9606.ENSP00000356694,9606.ENSP00000368632,9606.ENSP00000381185	FADD,BCL2L1,FASLG,GATA3,BCL2
PMID:22544394	(2012) Clonal deletion and the fate of autoreactive thymocytes that survive negative selection.	5	29	1.66	0.0015	9606.ENSP00000296545,9606.ENSP00000302564,9606.ENSP00000324890,9606.ENSP00000381185,9606.ENSP00000382800	IL15,BCL2L1,CD28,BCL2,RUNX3
PMID:19059436	(2009) Interferons: signaling, antiviral and viral evasion.	7	101	1.26	0.0015	9606.ENSP00000256458,9606.ENSP00000263642,9606.ENSP00000296545,9606.ENSP00000301838,9606.ENSP00000359424,9606.ENSP00000368215,9606.ENSP00000401980	IRAK2,IFIH1,IL15,FADD,CHUK,TAB3,MAVS
PMID:34837062	(2022) Immune dysregulation and immunopathology induced by SARS-CoV-2 and related coronaviruses - are we our own worst enemy?	6	61	1.42	0.0016	9606.ENSP00000203629,9606.ENSP00000263642,9606.ENSP00000284320,9606.ENSP00000356694,9606.ENSP00000359424,9606.ENSP00000401980	LAG3,IFIH1,TOMM70A,FASLG,CHUK,MAVS
PMID:35743182	(2022) Exercise Training Enhances BDNFTrkB Signaling Pathway and Inhibits Apoptosis in Diabetic Cerebral Cortex.	4	10	2.02	0.0016	9606.ENSP00000301838,9606.ENSP00000302564,9606.ENSP00000356694,9606.ENSP00000381185	FADD,BCL2L1,FASLG,BCL2
PMID:34192530	(2021) Toll-like receptor 2 induces pathogenicity in Th17 cells and reveals a role for IPCEF in regulating Th17 cell migration.	6	60	1.42	0.0016	9606.ENSP00000324890,9606.ENSP00000343952,9606.ENSP00000368632,9606.ENSP00000381185,9606.ENSP00000382800,9606.ENSP00000437955	CD28,GPR29,GATA3,BCL2,RUNX3,HIF1A
PMID:34681703	(2021) Role of Mitochondria in Radiation Responses: Epigenetic, Metabolic, and Signaling Impacts.	7	102	1.26	0.0016	9606.ENSP00000302564,9606.ENSP00000313420,9606.ENSP00000356694,9606.ENSP00000371475,9606.ENSP00000381185,9606.ENSP00000403495,9606.ENSP00000437955	BCL2L1,PRKDC,FASLG,TP53BP1,BCL2,LTA,HIF1A
PMID:34721401	(2021) Genetic Modification of Cytokine Signaling to Enhance Efficacy of CAR T Cell Therapy in Solid Tumors.	6	60	1.42	0.0016	9606.ENSP00000203629,9606.ENSP00000296545,9606.ENSP00000324890,9606.ENSP00000343952,9606.ENSP00000356694,9606.ENSP00000381185	LAG3,IL15,CD28,GPR29,FASLG,BCL2
PMID:34867386	(2021) Receptor Interacting Protein Kinases 13: The Potential Therapeutic Target for Cardiovascular Inflammatory Diseases.	6	61	1.42	0.0016	9606.ENSP00000261464,9606.ENSP00000301838,9606.ENSP00000359424,9606.ENSP00000368215,9606.ENSP00000381185,9606.ENSP00000437955	TRAF5,FADD,CHUK,TAB3,BCL2,HIF1A
PMID:35118075	(2021) Targeting Cell Death: Pyroptosis, Ferroptosis, Apoptosis and Necroptosis in Osteoarthritis.	6	60	1.42	0.0016	9606.ENSP00000296545,9606.ENSP00000300589,9606.ENSP00000301838,9606.ENSP00000302564,9606.ENSP00000356694,9606.ENSP00000381185	IL15,NOD2,FADD,BCL2L1,FASLG,BCL2
PMID:32733432	(2020) NK Cell Development in Times of Innate Lymphoid Cell Diversity.	7	102	1.26	0.0016	9606.ENSP00000296545,9606.ENSP00000324890,9606.ENSP00000343952,9606.ENSP00000344544,9606.ENSP00000354842,9606.ENSP00000368632,9606.ENSP00000382800	IL15,CD28,GPR29,IKZF3,TOX,GATA3,RUNX3
PMID:35310881	(2020) Cell-mediated immune resistance in cancer.	6	60	1.42	0.0016	9606.ENSP00000203629,9606.ENSP00000262238,9606.ENSP00000301838,9606.ENSP00000324890,9606.ENSP00000356694,9606.ENSP00000381185	LAG3,YY1,FADD,CD28,FASLG,BCL2
PMID:30904196	(2019) The Role of Nucleic Acid Sensing in Controlling Microbial and Autoimmune Disorders.	7	102	1.26	0.0016	9606.ENSP00000254436,9606.ENSP00000263642,9606.ENSP00000284320,9606.ENSP00000300589,9606.ENSP00000301838,9606.ENSP00000356024,9606.ENSP00000401980	TRIM21,IFIH1,TOMM70A,NOD2,FADD,CR2,MAVS
PMID:31110702	(2019) Selecting costimulatory domains for chimeric antigen receptors: functional and clinical considerations.	6	60	1.42	0.0016	9606.ENSP00000261464,9606.ENSP00000262395,9606.ENSP00000296545,9606.ENSP00000302564,9606.ENSP00000324890,9606.ENSP00000381185	TRAF5,TRAF4,IL15,BCL2L1,CD28,BCL2
PMID:31651347	(2019) The emerging role of microRNAs and long noncoding RNAs in drug resistance of hepatocellular carcinoma.	6	60	1.42	0.0016	9606.ENSP00000265354,9606.ENSP00000302564,9606.ENSP00000368215,9606.ENSP00000381185,9606.ENSP00000382800,9606.ENSP00000437955	SRF,BCL2L1,TAB3,BCL2,RUNX3,HIF1A
PMID:28716889	(2018) Cytokines, Transcription Factors, and the Initiation of T-Cell Development.	6	60	1.42	0.0016	9606.ENSP00000282728,9606.ENSP00000302564,9606.ENSP00000344544,9606.ENSP00000368632,9606.ENSP00000381185,9606.ENSP00000382800	HHEX,BCL2L1,IKZF3,GATA3,BCL2,RUNX3
PMID:29462871	(2018) Taming the Notch Transcriptional Regulator for Cancer Therapy.	6	60	1.42	0.0016	9606.ENSP00000262238,9606.ENSP00000302564,9606.ENSP00000328169,9606.ENSP00000359424,9606.ENSP00000381185,9606.ENSP00000437955	YY1,BCL2L1,JAG2,CHUK,BCL2,HIF1A
PMID:30048879	(2018) STIM- and Orai-mediated calcium entry controls NF-kappaB activity and function in lymphocytes.	6	61	1.42	0.0016	9606.ENSP00000203629,9606.ENSP00000302564,9606.ENSP00000324890,9606.ENSP00000359424,9606.ENSP00000360329,9606.ENSP00000437955	LAG3,BCL2L1,CD28,CHUK,TTC4,HIF1A
PMID:30428369	(2018) YY1 Upregulates Checkpoint Receptors and Downregulates Type I Cytokines in Exhausted, Chronically Stimulated Human T Cells.	5	30	1.64	0.0016	9606.ENSP00000203629,9606.ENSP00000262238,9606.ENSP00000302564,9606.ENSP00000324890,9606.ENSP00000368632	LAG3,YY1,BCL2L1,CD28,GATA3
PMID:28888620	(2017) The caspase-8Bidcytochrome c axis links signals from death receptors to mitochondrial reactive oxygen species production.	4	10	2.02	0.0016	9606.ENSP00000301838,9606.ENSP00000302564,9606.ENSP00000356694,9606.ENSP00000381185	FADD,BCL2L1,FASLG,BCL2
PMID:25849666	(2015) Engagement of Fas on Macrophages Modulates Poly I:C induced cytokine production with specific enhancement of IP-10.	5	30	1.64	0.0016	9606.ENSP00000254436,9606.ENSP00000263642,9606.ENSP00000301838,9606.ENSP00000356694,9606.ENSP00000401980	TRIM21,IFIH1,FADD,FASLG,MAVS
PMID:26315673	(2015) Chronic mTOR inhibition in mice with rapamycin alters T, B, myeloid, and innate lymphoid cells and gut flora and prolongs life of immune-deficient mice.	6	61	1.42	0.0016	9606.ENSP00000203629,9606.ENSP00000324890,9606.ENSP00000343952,9606.ENSP00000356024,9606.ENSP00000356694,9606.ENSP00000368632	LAG3,CD28,GPR29,CR2,FASLG,GATA3
PMID:24262752	(2014) Novel pandemic influenza A (H1N1) virus infection modulates apoptotic pathways that impact its replication in A549 cells.	4	10	2.02	0.0016	9606.ENSP00000301838,9606.ENSP00000302564,9606.ENSP00000333685,9606.ENSP00000356694	FADD,BCL2L1,MAPK11,FASLG
PMID:23644507	(2013) The transcriptional landscape of alphabeta T cell differentiation.	7	103	1.25	0.0016	9606.ENSP00000227348,9606.ENSP00000282728,9606.ENSP00000324890,9606.ENSP00000333685,9606.ENSP00000344544,9606.ENSP00000368632,9606.ENSP00000381185	CRTAM,HHEX,CD28,MAPK11,IKZF3,GATA3,BCL2
PMID:22500087	(2012) Roles of pro- and anti-inflammatory cytokines in the pathogenesis of SLE.	6	60	1.42	0.0016	9606.ENSP00000261464,9606.ENSP00000262395,9606.ENSP00000302564,9606.ENSP00000356694,9606.ENSP00000368632,9606.ENSP00000381185	TRAF5,TRAF4,BCL2L1,FASLG,GATA3,BCL2
PMID:22970136	(2012) Novel levamisole derivative induces extrinsic pathway of apoptosis in cancer cells and inhibits tumor progression in mice.	4	10	2.02	0.0016	9606.ENSP00000301838,9606.ENSP00000302564,9606.ENSP00000371475,9606.ENSP00000381185	FADD,BCL2L1,TP53BP1,BCL2
PMID:21448225	(2011) The spatial and temporal organization of ubiquitin networks.	7	103	1.25	0.0016	9606.ENSP00000302564,9606.ENSP00000316176,9606.ENSP00000359424,9606.ENSP00000368215,9606.ENSP00000371475,9606.ENSP00000381185,9606.ENSP00000480499	BCL2L1,UBE2N,CHUK,TAB3,TP53BP1,BCL2,ITCH
PMID:21994790	(2011) Cell surface markers in HTLV-1 pathogenesis.	6	60	1.42	0.0016	9606.ENSP00000265354,9606.ENSP00000296545,9606.ENSP00000302564,9606.ENSP00000324890,9606.ENSP00000329797,9606.ENSP00000381185	SRF,IL15,BCL2L1,CD28,CADM1,BCL2
PMID:22347282	(2011) Apoptosis of human lymphocytes after exposure to hydatid fluid.	4	10	2.02	0.0016	9606.ENSP00000302564,9606.ENSP00000324890,9606.ENSP00000356694,9606.ENSP00000381185	BCL2L1,CD28,FASLG,BCL2
PMID:21084867	(2010) Tumor viruses and cancer biology: Modulating signaling pathways for therapeutic intervention.	7	103	1.25	0.0016	9606.ENSP00000301838,9606.ENSP00000356024,9606.ENSP00000356694,9606.ENSP00000368632,9606.ENSP00000381185,9606.ENSP00000382800,9606.ENSP00000437955	FADD,CR2,FASLG,GATA3,BCL2,RUNX3,HIF1A
PMID:18418772	(2008) Functional characterization of interleukin-15 gene transduction into the human natural killer cell line NKL.	4	10	2.02	0.0016	9606.ENSP00000296545,9606.ENSP00000302564,9606.ENSP00000356694,9606.ENSP00000381185	IL15,BCL2L1,FASLG,BCL2
PMID:17177302	(2007) Apoptosis-associated gene expression in HIV-infected patients in response to successful antiretroviral therapy.	4	10	2.02	0.0016	9606.ENSP00000301838,9606.ENSP00000302564,9606.ENSP00000356694,9606.ENSP00000381185	FADD,BCL2L1,FASLG,BCL2
PMID:17599056	(2007) MMP-2 siRNA induced FasCD95-mediated extrinsic II apoptotic pathway in the A549 lung adenocarcinoma cell line.	4	10	2.02	0.0016	9606.ENSP00000301838,9606.ENSP00000302564,9606.ENSP00000356694,9606.ENSP00000381185	FADD,BCL2L1,FASLG,BCL2
PMID:18039395	(2007) Conservation and divergence of gene families encoding components of innate immune response systems in zebrafish.	6	61	1.42	0.0016	9606.ENSP00000256458,9606.ENSP00000261464,9606.ENSP00000262395,9606.ENSP00000300589,9606.ENSP00000359424,9606.ENSP00000368215	IRAK2,TRAF5,TRAF4,NOD2,CHUK,TAB3
PMID:34417572	(2022) Tissue-specific Tregs in cancer metastasis: opportunities for precision immunotherapy.	6	62	1.41	0.0018	9606.ENSP00000203629,9606.ENSP00000296545,9606.ENSP00000343952,9606.ENSP00000356694,9606.ENSP00000368632,9606.ENSP00000437955	LAG3,IL15,GPR29,FASLG,GATA3,HIF1A
PMID:33244315	(2020) Much More Than IL-17A: Cytokines of the IL-17 Family Between Microbiota and Cancer.	6	62	1.41	0.0018	9606.ENSP00000261464,9606.ENSP00000262395,9606.ENSP00000300589,9606.ENSP00000302564,9606.ENSP00000368632,9606.ENSP00000381185	TRAF5,TRAF4,NOD2,BCL2L1,GATA3,BCL2
PMID:27763707	(2017) IL-17: overview and role in oral immunity and microbiome.	6	62	1.41	0.0018	9606.ENSP00000261464,9606.ENSP00000262395,9606.ENSP00000343952,9606.ENSP00000359424,9606.ENSP00000362179,9606.ENSP00000368215	TRAF5,TRAF4,GPR29,CHUK,ZC3H12A,TAB3
PMID:22201597	(2013) Use of anti-cancer drugs, mitocans, to enhance the immune responses against tumors.	6	62	1.41	0.0018	9606.ENSP00000263642,9606.ENSP00000296545,9606.ENSP00000302564,9606.ENSP00000371475,9606.ENSP00000381185,9606.ENSP00000401980	IFIH1,IL15,BCL2L1,TP53BP1,BCL2,MAVS
PMID:22384131	(2012) Global gene expression and systems biology analysis of bovine monocyte-derived macrophages in response to in vitro challenge with Mycobacterium bovis.	6	62	1.41	0.0018	9606.ENSP00000263642,9606.ENSP00000296545,9606.ENSP00000301838,9606.ENSP00000356694,9606.ENSP00000368215,9606.ENSP00000381185	IFIH1,IL15,FADD,FASLG,TAB3,BCL2
PMID:23063077	(2012) Lymphocyte development: integration of DNA damage response signaling.	6	62	1.41	0.0018	9606.ENSP00000302564,9606.ENSP00000313420,9606.ENSP00000344544,9606.ENSP00000365692,9606.ENSP00000371475,9606.ENSP00000381185	BCL2L1,PRKDC,IKZF3,PIM2,TP53BP1,BCL2
PMID:35163485	(2022) Proliferation and Apoptosis Pathways and Factors in Oral Squamous Cell Carcinoma.	5	31	1.63	0.0019	9606.ENSP00000301838,9606.ENSP00000302564,9606.ENSP00000356694,9606.ENSP00000381185,9606.ENSP00000403495	FADD,BCL2L1,FASLG,BCL2,LTA
PMID:34421921	(2021) Intestinal Regulatory T Cells as Specialized Tissue-Restricted Immune Cells in Intestinal Immune Homeostasis and Disease.	6	63	1.4	0.0019	9606.ENSP00000203629,9606.ENSP00000324890,9606.ENSP00000343952,9606.ENSP00000360329,9606.ENSP00000368632,9606.ENSP00000381185	LAG3,CD28,GPR29,TTC4,GATA3,BCL2
PMID:34638291	(2021) Therapeutic Potential of Innate Lymphoid Cells for Multiple Myeloma Therapy.	6	63	1.4	0.0019	9606.ENSP00000203629,9606.ENSP00000296545,9606.ENSP00000324890,9606.ENSP00000344544,9606.ENSP00000356694,9606.ENSP00000368632	LAG3,IL15,CD28,IKZF3,FASLG,GATA3
PMID:32184615	(2020) A Review of Research Progress in Multidrug-Resistance Mechanisms in Gastric Cancer.	5	31	1.63	0.0019	9606.ENSP00000302564,9606.ENSP00000356694,9606.ENSP00000368632,9606.ENSP00000381185,9606.ENSP00000437955	BCL2L1,FASLG,GATA3,BCL2,HIF1A
PMID:32391013	(2020) Prolonged Persistence of Chimeric Antigen Receptor (CAR) T Cell in Adoptive Cancer Immunotherapy: Challenges and Ways Forward.	6	63	1.4	0.0019	9606.ENSP00000203629,9606.ENSP00000296545,9606.ENSP00000302564,9606.ENSP00000324890,9606.ENSP00000356694,9606.ENSP00000381185	LAG3,IL15,BCL2L1,CD28,FASLG,BCL2
PMID:33008037	(2020) Senescent Tumor CD8(+) T Cells: Mechanisms of Induction and Challenges to Immunotherapy.	6	63	1.4	0.0019	9606.ENSP00000203629,9606.ENSP00000302564,9606.ENSP00000324890,9606.ENSP00000356694,9606.ENSP00000381185,9606.ENSP00000437955	LAG3,BCL2L1,CD28,FASLG,BCL2,HIF1A
PMID:33271810	(2020) Cytokines and Transgenic Matrix in Autoimmune Diseases: Similarities and Differences.	7	107	1.24	0.0019	9606.ENSP00000296545,9606.ENSP00000301838,9606.ENSP00000324890,9606.ENSP00000343952,9606.ENSP00000359424,9606.ENSP00000368632,9606.ENSP00000381185	IL15,FADD,CD28,GPR29,CHUK,GATA3,BCL2
PMID:31146743	(2019) The interaction of hepatitis B virus with the ubiquitin proteasome system in viral replication and associated pathogenesis.	6	63	1.4	0.0019	9606.ENSP00000280377,9606.ENSP00000284551,9606.ENSP00000344208,9606.ENSP00000345494,9606.ENSP00000401980,9606.ENSP00000437955	USP15,TRIM11,TRIM14,PLSCR1,MAVS,HIF1A
PMID:31807239	(2019) The protective effects of silymarin on ischemia-reperfusion injuries: A mechanistic review.	5	31	1.63	0.0019	9606.ENSP00000301838,9606.ENSP00000302564,9606.ENSP00000356694,9606.ENSP00000381185,9606.ENSP00000437955	FADD,BCL2L1,FASLG,BCL2,HIF1A
PMID:30135633	(2018) Immunological memory cells.	7	107	1.24	0.0019	9606.ENSP00000203629,9606.ENSP00000296545,9606.ENSP00000324890,9606.ENSP00000343952,9606.ENSP00000356024,9606.ENSP00000356694,9606.ENSP00000381185	LAG3,IL15,CD28,GPR29,CR2,FASLG,BCL2
PMID:28052005	(2017) Bortezomib augments lymphocyte stimulatory cytokine signaling in the tumor microenvironment to sustain CD8+T cell antitumor function.	5	31	1.63	0.0019	9606.ENSP00000296545,9606.ENSP00000302564,9606.ENSP00000324890,9606.ENSP00000356694,9606.ENSP00000381185	IL15,BCL2L1,CD28,FASLG,BCL2
PMID:25798530	(2015) The role of PI3KAkt in human herpesvirus infection: From the bench to the bedside.	6	63	1.4	0.0019	9606.ENSP00000261464,9606.ENSP00000262395,9606.ENSP00000301838,9606.ENSP00000302564,9606.ENSP00000356024,9606.ENSP00000381185	TRAF5,TRAF4,FADD,BCL2L1,CR2,BCL2
PMID:26085207	(2015) Targeting signaling factors for degradation, an emerging mechanism for TRAF functions.	6	63	1.4	0.0019	9606.ENSP00000261464,9606.ENSP00000296545,9606.ENSP00000316176,9606.ENSP00000324890,9606.ENSP00000381185,9606.ENSP00000401980	TRAF5,IL15,UBE2N,CD28,BCL2,MAVS
PMID:25060092	(2014) Met1-linked ubiquitination in immune signalling.	6	63	1.4	0.0019	9606.ENSP00000263642,9606.ENSP00000300589,9606.ENSP00000301838,9606.ENSP00000316176,9606.ENSP00000401980,9606.ENSP00000480499	IFIH1,NOD2,FADD,UBE2N,MAVS,ITCH
PMID:23453634	(2013) The BAFF receptor transduces survival signals by co-opting the B cell receptor signaling pathway.	5	31	1.63	0.0019	9606.ENSP00000302564,9606.ENSP00000344220,9606.ENSP00000356024,9606.ENSP00000359424,9606.ENSP00000381185	BCL2L1,PDPK1,CR2,CHUK,BCL2
PMID:19034695	(2009) The BLyS family: toward a molecular understanding of B cell homeostasis.	5	31	1.63	0.0019	9606.ENSP00000261464,9606.ENSP00000262395,9606.ENSP00000359424,9606.ENSP00000365692,9606.ENSP00000381185	TRAF5,TRAF4,CHUK,PIM2,BCL2
PMID:19273309	(2009) Dysregulation of CD8+ lymphocyte apoptosis, chronic disease, and immune regulation.	5	31	1.63	0.0019	9606.ENSP00000296545,9606.ENSP00000302564,9606.ENSP00000324890,9606.ENSP00000356694,9606.ENSP00000381185	IL15,BCL2L1,CD28,FASLG,BCL2
PMID:35272681	(2022) Targeting E2 ubiquitin-conjugating enzyme UbcH5c by small molecule inhibitor suppresses pancreatic cancer growth and metastasis.	5	32	1.62	0.002	9606.ENSP00000284551,9606.ENSP00000302564,9606.ENSP00000316176,9606.ENSP00000381185,9606.ENSP00000437955	TRIM11,BCL2L1,UBE2N,BCL2,HIF1A
PMID:35309903	(2022) The Emerging Role of OTUB2 in Diseases: From Cell Signaling Pathway to Physiological Function.	5	32	1.62	0.002	9606.ENSP00000302564,9606.ENSP00000316176,9606.ENSP00000359424,9606.ENSP00000371475,9606.ENSP00000381185	BCL2L1,UBE2N,CHUK,TP53BP1,BCL2
PMID:33776451	(2021) Role and Therapeutic Potential of Melatonin in Various Type of Cancers.	7	108	1.23	0.002	9606.ENSP00000302564,9606.ENSP00000307305,9606.ENSP00000313420,9606.ENSP00000359424,9606.ENSP00000368632,9606.ENSP00000381185,9606.ENSP00000437955	BCL2L1,DDIT4,PRKDC,CHUK,GATA3,BCL2,HIF1A
PMID:33953325	(2021) Innate immune sensing of coronavirus and viral evasion strategies.	6	65	1.39	0.002	9606.ENSP00000263642,9606.ENSP00000284320,9606.ENSP00000302564,9606.ENSP00000359424,9606.ENSP00000401980,9606.ENSP00000480499	IFIH1,TOMM70A,BCL2L1,CHUK,MAVS,ITCH
PMID:34885021	(2021) Directing the Future Breakthroughs in Immunotherapy: The Importance of a Holistic Approach to the Tumour Microenvironment.	6	65	1.39	0.002	9606.ENSP00000203629,9606.ENSP00000296545,9606.ENSP00000343952,9606.ENSP00000356694,9606.ENSP00000368632,9606.ENSP00000437955	LAG3,IL15,GPR29,FASLG,GATA3,HIF1A
PMID:34943820	(2021) Long Non-Coding RNAs (lncRNAs) in Response and Resistance to Cancer Immunosurveillance and Immunotherapy.	7	108	1.23	0.002	9606.ENSP00000203629,9606.ENSP00000302564,9606.ENSP00000356694,9606.ENSP00000368632,9606.ENSP00000381185,9606.ENSP00000382800,9606.ENSP00000437955	LAG3,BCL2L1,FASLG,GATA3,BCL2,RUNX3,HIF1A
PMID:32896273	(2020) A perspective on HPK1 as a novel immuno-oncology drug target.	6	64	1.39	0.002	9606.ENSP00000203629,9606.ENSP00000301838,9606.ENSP00000324890,9606.ENSP00000329797,9606.ENSP00000356694,9606.ENSP00000359424	LAG3,FADD,CD28,CADM1,FASLG,CHUK
PMID:32973780	(2020) Regulatory B Cells and Its Role in Central Nervous System Inflammatory Demyelinating Diseases.	6	65	1.39	0.002	9606.ENSP00000203629,9606.ENSP00000296545,9606.ENSP00000356024,9606.ENSP00000356694,9606.ENSP00000380109,9606.ENSP00000437955	LAG3,IL15,CR2,FASLG,NFKBID,HIF1A
PMID:33013775	(2020) Role of Post-translational Modifications in Influenza A Virus Life Cycle and Host Innate Immune Response.	6	64	1.39	0.002	9606.ENSP00000307305,9606.ENSP00000344208,9606.ENSP00000344220,9606.ENSP00000359424,9606.ENSP00000401980,9606.ENSP00000480499	DDIT4,TRIM14,PDPK1,CHUK,MAVS,ITCH
PMID:33613527	(2020) Epstein-Barr Functional Mimicry: Pathogenicity of Oncogenic Latent Membrane Protein-1 in Systemic Lupus Erythematosus and Autoimmunity.	5	32	1.62	0.002	9606.ENSP00000254436,9606.ENSP00000261464,9606.ENSP00000262395,9606.ENSP00000324890,9606.ENSP00000356024	TRIM21,TRAF5,TRAF4,CD28,CR2
PMID:28620097	(2018) Interleukin 17 Family Cytokines: Signaling Mechanisms, Biological Activities, and Therapeutic Implications.	6	64	1.39	0.002	9606.ENSP00000261464,9606.ENSP00000262395,9606.ENSP00000300589,9606.ENSP00000343952,9606.ENSP00000362179,9606.ENSP00000368632	TRAF5,TRAF4,NOD2,GPR29,ZC3H12A,GATA3
PMID:29097306	(2018) Conserved structural and functional aspects of the tripartite motif gene family point towards therapeutic applications in multiple diseases.	6	65	1.39	0.002	9606.ENSP00000254436,9606.ENSP00000284551,9606.ENSP00000316176,9606.ENSP00000344208,9606.ENSP00000366404,9606.ENSP00000422947	TRIM21,TRIM11,UBE2N,TRIM14,TRIM27,TRIM34
PMID:29880586	(2018) Enhancing the Potency and Specificity of Engineered T Cells for Cancer Treatment.	6	65	1.39	0.002	9606.ENSP00000203629,9606.ENSP00000296545,9606.ENSP00000302564,9606.ENSP00000324890,9606.ENSP00000359424,9606.ENSP00000381185	LAG3,IL15,BCL2L1,CD28,CHUK,BCL2
PMID:30102008	(2018) The role of K63-linked polyubiquitination in cardiac hypertrophy.	6	64	1.39	0.002	9606.ENSP00000261464,9606.ENSP00000280377,9606.ENSP00000316176,9606.ENSP00000359424,9606.ENSP00000362179,9606.ENSP00000480499	TRAF5,USP15,UBE2N,CHUK,ZC3H12A,ITCH
PMID:30103522	(2018) Modulation of Apoptosis by Cytotoxic Mediators and Cell-Survival Molecules in Sjoegrens Syndrome.	6	64	1.39	0.002	9606.ENSP00000254436,9606.ENSP00000263642,9606.ENSP00000301838,9606.ENSP00000302564,9606.ENSP00000356694,9606.ENSP00000381185	TRIM21,IFIH1,FADD,BCL2L1,FASLG,BCL2
PMID:30116245	(2018) Genetic Defects in Phosphoinositide 3-Kinase delta Influence CD8(+) T Cell Survival, Differentiation, and Function.	5	32	1.62	0.002	9606.ENSP00000203629,9606.ENSP00000324890,9606.ENSP00000356694,9606.ENSP00000360181,9606.ENSP00000437955	LAG3,CD28,FASLG,SH2D1A,HIF1A
PMID:28790362	(2017) Double-stranded RNA induces chicken T-cell lymphoma apoptosis by TRIF and NF-kappaB.	5	32	1.62	0.002	9606.ENSP00000263642,9606.ENSP00000301838,9606.ENSP00000302564,9606.ENSP00000356694,9606.ENSP00000381185	IFIH1,FADD,BCL2L1,FASLG,BCL2
PMID:28924522	(2017) Estradiol as a Targeted, Late-Line Therapy in Metastatic Breast Cancer with Estrogen Receptor Amplification.	4	11	1.98	0.002	9606.ENSP00000302564,9606.ENSP00000356694,9606.ENSP00000368632,9606.ENSP00000381185	BCL2L1,FASLG,GATA3,BCL2
PMID:26999798	(2016) Signal transducer and activator of transcription 5 (STAT5) paralog dose governs T cell effector and regulatory functions.	5	32	1.62	0.002	9606.ENSP00000296545,9606.ENSP00000302564,9606.ENSP00000324890,9606.ENSP00000381185,9606.ENSP00000403495	IL15,BCL2L1,CD28,BCL2,LTA
PMID:27857173	(2016) Endotoxemia contributes to CD27+ memory B-cell apoptosis via enhanced sensitivity to Fas ligation in patients with Cirrhosis.	5	32	1.62	0.002	9606.ENSP00000301838,9606.ENSP00000302564,9606.ENSP00000356024,9606.ENSP00000356694,9606.ENSP00000381185	FADD,BCL2L1,CR2,FASLG,BCL2
PMID:25174872	(2015) IL-10Janus kinasesignal transducer and activator of transcription 3 signaling dysregulates Bim expression in autoimmune lymphoproliferative syndrome.	5	32	1.62	0.002	9606.ENSP00000296545,9606.ENSP00000302564,9606.ENSP00000324890,9606.ENSP00000356694,9606.ENSP00000381185	IL15,BCL2L1,CD28,FASLG,BCL2
PMID:25582659	(2015) PEITC induces apoptosis of Human Brain Glioblastoma GBM8401 Cells through the extrinsic- and intrinsic -signaling pathways.	4	11	1.98	0.002	9606.ENSP00000301838,9606.ENSP00000302564,9606.ENSP00000356694,9606.ENSP00000381185	FADD,BCL2L1,FASLG,BCL2
PMID:26313917	(2015) DED or alive: assembly and regulation of the death effector domain complexes.	6	65	1.39	0.002	9606.ENSP00000263642,9606.ENSP00000301838,9606.ENSP00000356694,9606.ENSP00000359424,9606.ENSP00000381185,9606.ENSP00000401980	IFIH1,FADD,FASLG,CHUK,BCL2,MAVS
PMID:26415216	(2015) RIOK3 keeps MDA5 inactive.	4	11	1.98	0.002	9606.ENSP00000263642,9606.ENSP00000341874,9606.ENSP00000362179,9606.ENSP00000401980	IFIH1,RIOK3,ZC3H12A,MAVS
PMID:26623425	(2015) Pathological conditions re-shape physiological Tregs into pathological Tregs.	6	64	1.39	0.002	9606.ENSP00000203629,9606.ENSP00000343952,9606.ENSP00000344544,9606.ENSP00000356694,9606.ENSP00000368450,9606.ENSP00000368632	LAG3,GPR29,IKZF3,FASLG,CD83,GATA3
PMID:24777637	(2014) Ubiquitous points of control over regulatory T cells.	6	64	1.39	0.002	9606.ENSP00000203629,9606.ENSP00000316176,9606.ENSP00000368450,9606.ENSP00000368632,9606.ENSP00000437955,9606.ENSP00000480499	LAG3,UBE2N,CD83,GATA3,HIF1A,ITCH
PMID:24789165	(2014) Luteolin induces intrinsic apoptosis via inhibition of E6E7 oncogenes and activation of extrinsic and intrinsic signaling pathways in HPV-18-associated cells.	4	11	1.98	0.002	9606.ENSP00000301838,9606.ENSP00000302564,9606.ENSP00000356694,9606.ENSP00000381185	FADD,BCL2L1,FASLG,BCL2
PMID:24973820	(2014) Id2 and Id3 maintain the regulatory T cell pool to suppress inflammatory disease.	6	64	1.39	0.002	9606.ENSP00000324890,9606.ENSP00000343952,9606.ENSP00000344544,9606.ENSP00000360181,9606.ENSP00000368632,9606.ENSP00000437955	CD28,GPR29,IKZF3,SH2D1A,GATA3,HIF1A
PMID:25070748	(2014) Phloroglucinol induces apoptosis via apoptotic signaling pathways in HT-29 colon cancer cells.	4	11	1.98	0.002	9606.ENSP00000301838,9606.ENSP00000302564,9606.ENSP00000356694,9606.ENSP00000381185	FADD,BCL2L1,FASLG,BCL2
PMID:25263557	(2014) NF-kappaB functions in tumor initiation by suppressing the surveillance of both innate and adaptive immune cells.	5	32	1.62	0.002	9606.ENSP00000296545,9606.ENSP00000302564,9606.ENSP00000324890,9606.ENSP00000371475,9606.ENSP00000381185	IL15,BCL2L1,CD28,TP53BP1,BCL2
PMID:25302303	(2014) Role of circulating lymphocytes in patients with sepsis.	5	32	1.62	0.002	9606.ENSP00000203629,9606.ENSP00000296545,9606.ENSP00000302564,9606.ENSP00000324890,9606.ENSP00000381185	LAG3,IL15,BCL2L1,CD28,BCL2
PMID:25530717	(2014) Induction of H2AX phosphorylation in tumor cells by gossypol acetic acid is mediated by phosphatidylinositol 3-kinase (PI3K) family.	4	11	1.98	0.002	9606.ENSP00000302564,9606.ENSP00000371475,9606.ENSP00000381185,9606.ENSP00000411152	BCL2L1,TP53BP1,BCL2,ITPKB
PMID:23649764	(2013) A1E inhibits proliferation and induces apoptosis in NCI-H460 lung cancer cells via extrinsic and intrinsic pathways.	4	11	1.98	0.002	9606.ENSP00000301838,9606.ENSP00000302564,9606.ENSP00000356694,9606.ENSP00000381185	FADD,BCL2L1,FASLG,BCL2
PMID:24619558	(2013) Intracellular Signaling Pathways in Rheumatoid Arthritis.	6	65	1.39	0.002	9606.ENSP00000296545,9606.ENSP00000300589,9606.ENSP00000333685,9606.ENSP00000344220,9606.ENSP00000356694,9606.ENSP00000368632	IL15,NOD2,MAPK11,PDPK1,FASLG,GATA3
PMID:21908405	(2012) NF-kappaB regulates DNA double-strand break repair in conjunction with BRCA1-CtIP complexes.	5	32	1.62	0.002	9606.ENSP00000302564,9606.ENSP00000313420,9606.ENSP00000359424,9606.ENSP00000371475,9606.ENSP00000381185	BCL2L1,PRKDC,CHUK,TP53BP1,BCL2
PMID:22036949	(2012) Coreceptor gene imprinting governs thymocyte lineage fate.	5	32	1.62	0.002	9606.ENSP00000296545,9606.ENSP00000324890,9606.ENSP00000354842,9606.ENSP00000368632,9606.ENSP00000382800	IL15,CD28,TOX,GATA3,RUNX3
PMID:22953243	(2012) Sensitization of tumor cells to cancer therapy by molecularly targeted inhibition of the inhibitor of nuclear factor kappaB kinase.	5	32	1.62	0.002	9606.ENSP00000302564,9606.ENSP00000316176,9606.ENSP00000359424,9606.ENSP00000380109,9606.ENSP00000381185	BCL2L1,UBE2N,CHUK,NFKBID,BCL2
PMID:20001209	(2010) The NF-kappaB activation pathways, emerging molecular targets for cancer prevention and therapy.	6	65	1.39	0.002	9606.ENSP00000302564,9606.ENSP00000356694,9606.ENSP00000359424,9606.ENSP00000365692,9606.ENSP00000381185,9606.ENSP00000437955	BCL2L1,FASLG,CHUK,PIM2,BCL2,HIF1A
PMID:19155483	(2009) The adaptor molecule signaling lymphocytic activation molecule-associated protein (SAP) regulates IFN-gamma and IL-4 production in V alpha 14 transgenic NKT cells via effects on GATA-3 and T-bet expression.	5	32	1.62	0.002	9606.ENSP00000296545,9606.ENSP00000302564,9606.ENSP00000360181,9606.ENSP00000368632,9606.ENSP00000381185	IL15,BCL2L1,SH2D1A,GATA3,BCL2
PMID:18684920	(2008) Differential requirement for the SAP-Fyn interaction during NK T cell development and function.	5	32	1.62	0.002	9606.ENSP00000296545,9606.ENSP00000302564,9606.ENSP00000324890,9606.ENSP00000360181,9606.ENSP00000368632	IL15,BCL2L1,CD28,SH2D1A,GATA3
PMID:9874571	(1999) An essential role for nuclear factor kappaB in promoting double positive thymocyte apoptosis.	5	32	1.62	0.002	9606.ENSP00000301838,9606.ENSP00000302564,9606.ENSP00000324890,9606.ENSP00000356694,9606.ENSP00000381185	FADD,BCL2L1,CD28,FASLG,BCL2
PMID:9516144	(1998) Gene expression by single Reed-Sternberg cells: pathways of apoptosis and activation.	4	11	1.98	0.002	9606.ENSP00000301838,9606.ENSP00000302564,9606.ENSP00000356694,9606.ENSP00000403495	FADD,BCL2L1,FASLG,LTA
PMID:33686198	(2021) Molecular biology of Hodgkin lymphoma.	7	110	1.23	0.0021	9606.ENSP00000203629,9606.ENSP00000261464,9606.ENSP00000296545,9606.ENSP00000324890,9606.ENSP00000343952,9606.ENSP00000356694,9606.ENSP00000411152	LAG3,TRAF5,IL15,CD28,GPR29,FASLG,ITPKB
PMID:31096697	(2019) p53 at the Crossroads between Different Types of HDAC Inhibitor-Mediated Cancer Cell Death.	7	110	1.23	0.0021	9606.ENSP00000262238,9606.ENSP00000301838,9606.ENSP00000302564,9606.ENSP00000356694,9606.ENSP00000381185,9606.ENSP00000382800,9606.ENSP00000437955	YY1,FADD,BCL2L1,FASLG,BCL2,RUNX3,HIF1A
PMID:33597234	(2021) Microfluidic tumor-on-a-chip model to evaluate the role of tumor environmental stress on NK cell exhaustion.	5	33	1.6	0.0022	9606.ENSP00000203629,9606.ENSP00000296545,9606.ENSP00000356694,9606.ENSP00000381185,9606.ENSP00000437955	LAG3,IL15,FASLG,BCL2,HIF1A
PMID:34307161	(2021) Wan-Nian-Qing, a Herbal Composite Prescription, Suppresses the Progression of Liver Cancer in Mice by Regulating Immune Response.	5	33	1.6	0.0022	9606.ENSP00000301838,9606.ENSP00000302564,9606.ENSP00000381185,9606.ENSP00000403495,9606.ENSP00000437955	FADD,BCL2L1,BCL2,LTA,HIF1A
PMID:34335585	(2021) Re-Programming Autoreactive T Cells Into T-Regulatory Type 1 Cells for the Treatment of Autoimmunity.	7	112	1.22	0.0022	9606.ENSP00000203629,9606.ENSP00000296545,9606.ENSP00000343952,9606.ENSP00000356694,9606.ENSP00000368632,9606.ENSP00000381185,9606.ENSP00000382800	LAG3,IL15,GPR29,FASLG,GATA3,BCL2,RUNX3
PMID:34721383	(2021) Regulatory T-Cell Therapy in Liver Transplantation and Chronic Liver Disease.	5	33	1.6	0.0022	9606.ENSP00000203629,9606.ENSP00000296545,9606.ENSP00000324890,9606.ENSP00000381185,9606.ENSP00000437955	LAG3,IL15,CD28,BCL2,HIF1A
PMID:31386594	(2020) (Inverse) Agonists of Retinoic Acid-Related Orphan Receptor gamma: Regulation of Immune Responses, Inflammation, and Autoimmune Disease.	6	66	1.38	0.0022	9606.ENSP00000261464,9606.ENSP00000280377,9606.ENSP00000302564,9606.ENSP00000368632,9606.ENSP00000382800,9606.ENSP00000480499	TRAF5,USP15,BCL2L1,GATA3,RUNX3,ITCH
PMID:32182776	(2020) Radiosensitization of Hepatocellular Carcinoma through Targeting Radio-Associated MicroRNA.	6	66	1.38	0.0022	9606.ENSP00000301838,9606.ENSP00000302564,9606.ENSP00000313420,9606.ENSP00000356694,9606.ENSP00000359424,9606.ENSP00000381185	FADD,BCL2L1,PRKDC,FASLG,CHUK,BCL2
PMID:33109195	(2020) PIWI-interacting RNAs and PIWI proteins in glioma: molecular pathogenesis and role as biomarkers.	5	33	1.6	0.0022	9606.ENSP00000262395,9606.ENSP00000264110,9606.ENSP00000302564,9606.ENSP00000381185,9606.ENSP00000382800	TRAF4,ATF2,BCL2L1,BCL2,RUNX3
PMID:30741923	(2019) Hectd3 promotes pathogenic Th17 lineage through Stat3 activation and Malt1 signaling in neuroinflammation.	6	66	1.38	0.0022	9606.ENSP00000254436,9606.ENSP00000261464,9606.ENSP00000280377,9606.ENSP00000324890,9606.ENSP00000343952,9606.ENSP00000368632	TRIM21,TRAF5,USP15,CD28,GPR29,GATA3
PMID:30854373	(2019) PEDV and PDCoV Pathogenesis: The Interplay Between Host Innate Immune Responses and Porcine Enteric Coronaviruses.	6	66	1.38	0.0022	9606.ENSP00000263642,9606.ENSP00000264110,9606.ENSP00000296545,9606.ENSP00000368450,9606.ENSP00000381185,9606.ENSP00000401980	IFIH1,ATF2,IL15,CD83,BCL2,MAVS
PMID:31052546	(2019) RANK-RANKL Signaling in Cancer of the Uterine Cervix: A Review.	6	66	1.38	0.0022	9606.ENSP00000261464,9606.ENSP00000262395,9606.ENSP00000296545,9606.ENSP00000302564,9606.ENSP00000356694,9606.ENSP00000437955	TRAF5,TRAF4,IL15,BCL2L1,FASLG,HIF1A
PMID:31336952	(2019) Long Non-Coding RNA Function in CD4(+) T Cells: What We Know and What Next?	5	33	1.6	0.0022	9606.ENSP00000262238,9606.ENSP00000307305,9606.ENSP00000324890,9606.ENSP00000368632,9606.ENSP00000480499	YY1,DDIT4,CD28,GATA3,ITCH
PMID:31379872	(2019) Could GILZ Be the Answer to Glucocorticoid Toxicity in Lupus?	6	66	1.38	0.0022	9606.ENSP00000263642,9606.ENSP00000302564,9606.ENSP00000356694,9606.ENSP00000368450,9606.ENSP00000368632,9606.ENSP00000381185	IFIH1,BCL2L1,FASLG,CD83,GATA3,BCL2
PMID:31533363	(2019) Nitric Oxide-Mediated Enhancement and Reversal of Resistance of Anticancer Therapies.	5	33	1.6	0.0022	9606.ENSP00000262238,9606.ENSP00000302564,9606.ENSP00000356694,9606.ENSP00000381185,9606.ENSP00000437955	YY1,BCL2L1,FASLG,BCL2,HIF1A
PMID:28886690	(2017) Transcriptome profiling of antiviral immune and dietary fatty acid dependent responses of Atlantic salmon macrophage-like cells.	7	111	1.22	0.0022	9606.ENSP00000261464,9606.ENSP00000263642,9606.ENSP00000301838,9606.ENSP00000324890,9606.ENSP00000359424,9606.ENSP00000381185,9606.ENSP00000401980	TRAF5,IFIH1,FADD,CD28,CHUK,BCL2,MAVS
PMID:26861016	(2016) The Membrane Protein of Severe Acute Respiratory Syndrome Coronavirus Functions as a Novel Cytosolic Pathogen-Associated Molecular Pattern To Promote Beta Interferon Induction via a Toll-Like-Receptor-Related TRAF3-Independent Mechanism.	5	33	1.6	0.0022	9606.ENSP00000256458,9606.ENSP00000261464,9606.ENSP00000263642,9606.ENSP00000359424,9606.ENSP00000401980	IRAK2,TRAF5,IFIH1,CHUK,MAVS
PMID:27322617	(2016) Purinergic Signaling as a Regulator of Th17 Cell Plasticity.	5	33	1.6	0.0022	9606.ENSP00000203629,9606.ENSP00000324890,9606.ENSP00000343952,9606.ENSP00000368632,9606.ENSP00000437955	LAG3,CD28,GPR29,GATA3,HIF1A
PMID:27880732	(2016) Ceramide activates lysosomal cathepsin B and cathepsin D to attenuate autophagy and induces ER stress to suppress myeloid-derived suppressor cells.	5	33	1.6	0.0022	9606.ENSP00000302564,9606.ENSP00000324890,9606.ENSP00000356694,9606.ENSP00000381185,9606.ENSP00000437955	BCL2L1,CD28,FASLG,BCL2,HIF1A
PMID:26395101	(2015) Adjuvant for vaccine immunotherapy of cancer--focusing on Toll-like receptor 2 and 3 agonists for safely enhancing antitumor immunity.	6	66	1.38	0.0022	9606.ENSP00000263642,9606.ENSP00000296545,9606.ENSP00000300589,9606.ENSP00000301838,9606.ENSP00000368632,9606.ENSP00000401980	IFIH1,IL15,NOD2,FADD,GATA3,MAVS
PMID:27471721	(2015) The role of regulatory T cells in cancer immunology.	5	33	1.6	0.0022	9606.ENSP00000203629,9606.ENSP00000302564,9606.ENSP00000343952,9606.ENSP00000356694,9606.ENSP00000381185	LAG3,BCL2L1,GPR29,FASLG,BCL2
PMID:24362439	(2014) Selective CDK9 inhibition overcomes TRAIL resistance by concomitant suppression of cFlip and Mcl-1.	5	33	1.6	0.0022	9606.ENSP00000301838,9606.ENSP00000302564,9606.ENSP00000328169,9606.ENSP00000356694,9606.ENSP00000381185	FADD,BCL2L1,JAG2,FASLG,BCL2
PMID:24273538	(2013) The Interplay between NLRs and Autophagy in Immunity and Inflammation.	6	66	1.38	0.0022	9606.ENSP00000263642,9606.ENSP00000300589,9606.ENSP00000324890,9606.ENSP00000359424,9606.ENSP00000381185,9606.ENSP00000401980	IFIH1,NOD2,CD28,CHUK,BCL2,MAVS
PMID:22473038	(2012) Intrathymic programming of effector fates in three molecularly distinct gammadelta T cell subtypes.	6	66	1.38	0.0022	9606.ENSP00000324890,9606.ENSP00000343952,9606.ENSP00000356172,9606.ENSP00000360181,9606.ENSP00000368632,9606.ENSP00000382800	CD28,GPR29,SOX13,SH2D1A,GATA3,RUNX3
PMID:22798667	(2012) Abrogation of SRC homology region 2 domain-containing phosphatase 1 in tumor-specific T cells improves efficacy of adoptive immunotherapy by enhancing the effector function and accumulation of short-lived effector T cells in vivo.	5	33	1.6	0.0022	9606.ENSP00000296545,9606.ENSP00000302564,9606.ENSP00000324890,9606.ENSP00000381185,9606.ENSP00000382800	IL15,BCL2L1,CD28,BCL2,RUNX3
PMID:21861782	(2011) The role of tumor necrosis factor receptor superfamily members in mammalian brain development, function and homeostasis.	6	66	1.38	0.0022	9606.ENSP00000261464,9606.ENSP00000262395,9606.ENSP00000301838,9606.ENSP00000302564,9606.ENSP00000356694,9606.ENSP00000381185	TRAF5,TRAF4,FADD,BCL2L1,FASLG,BCL2
PMID:22348197	(2011) Targeting the Anti-Apoptotic Protein c-FLIP for Cancer Therapy.	6	66	1.38	0.0022	9606.ENSP00000301838,9606.ENSP00000313420,9606.ENSP00000356694,9606.ENSP00000381185,9606.ENSP00000437955,9606.ENSP00000480499	FADD,PRKDC,FASLG,BCL2,HIF1A,ITCH
PMID:20192806	(2010) Differentiation of effector CD4 T cell populations (*).	7	112	1.22	0.0022	9606.ENSP00000296545,9606.ENSP00000324890,9606.ENSP00000344544,9606.ENSP00000360329,9606.ENSP00000368632,9606.ENSP00000381185,9606.ENSP00000382800	IL15,CD28,IKZF3,TTC4,GATA3,BCL2,RUNX3
PMID:19519406	(2009) The TRAIL to viral pathogenesis: the good, the bad and the ugly.	5	33	1.6	0.0022	9606.ENSP00000296545,9606.ENSP00000302564,9606.ENSP00000356694,9606.ENSP00000359424,9606.ENSP00000381185	IL15,BCL2L1,FASLG,CHUK,BCL2
PMID:19553521	(2009) IL-2 regulates CD103 expression on CD4+ T cells in Scurfy mice that display both CD103-dependent and independent inflammation.	5	33	1.6	0.0022	9606.ENSP00000296545,9606.ENSP00000324890,9606.ENSP00000343952,9606.ENSP00000356694,9606.ENSP00000382800	IL15,CD28,GPR29,FASLG,RUNX3
PMID:19660111	(2009) Phenotype and functional evaluation of ex vivo generated antigen-specific immune effector cells with potential for therapeutic applications.	5	33	1.6	0.0022	9606.ENSP00000296545,9606.ENSP00000302564,9606.ENSP00000324890,9606.ENSP00000368450,9606.ENSP00000381185	IL15,BCL2L1,CD28,CD83,BCL2
PMID:19854139	(2009) Key role of Ubc5 and lysine-63 polyubiquitination in viral activation of IRF3.	5	33	1.6	0.0022	9606.ENSP00000261464,9606.ENSP00000263642,9606.ENSP00000316176,9606.ENSP00000359424,9606.ENSP00000401980	TRAF5,IFIH1,UBE2N,CHUK,MAVS
PMID:15310458	(2004) Co-stimulation: novel methods for preventing viral-induced lung inflammation.	5	33	1.6	0.0022	9606.ENSP00000261464,9606.ENSP00000262395,9606.ENSP00000302564,9606.ENSP00000324890,9606.ENSP00000381185	TRAF5,TRAF4,BCL2L1,CD28,BCL2
PMID:34590761	(2022) Cell death mechanisms involved in cell injury caused by SARS-CoV-2.	6	67	1.37	0.0023	9606.ENSP00000301838,9606.ENSP00000302564,9606.ENSP00000331831,9606.ENSP00000344220,9606.ENSP00000356694,9606.ENSP00000381185	FADD,BCL2L1,GAS6,PDPK1,FASLG,BCL2
PMID:34626328	(2022) Angiotensin II receptor blocker irbesartan attenuates sleep apnea-induced cardiac apoptosis and enhances cardiac survival and Sirtuin 1 upregulation.	4	12	1.95	0.0023	9606.ENSP00000301838,9606.ENSP00000302564,9606.ENSP00000356694,9606.ENSP00000381185	FADD,BCL2L1,FASLG,BCL2
PMID:33498715	(2021) Innate Immune Sensing of Viruses and Its Consequences for the Central Nervous System.	7	113	1.21	0.0023	9606.ENSP00000263642,9606.ENSP00000300589,9606.ENSP00000301838,9606.ENSP00000316176,9606.ENSP00000359424,9606.ENSP00000368215,9606.ENSP00000401980	IFIH1,NOD2,FADD,UBE2N,CHUK,TAB3,MAVS
PMID:33637530	(2021) Tumor-specific cytolytic CD4 T cells mediate immunity against human cancer.	6	68	1.37	0.0023	9606.ENSP00000227348,9606.ENSP00000324890,9606.ENSP00000329797,9606.ENSP00000356694,9606.ENSP00000368632,9606.ENSP00000382800	CRTAM,CD28,CADM1,FASLG,GATA3,RUNX3
PMID:34356829	(2021) Battle Royale: Innate Recognition of Poxviruses and Viral Immune Evasion.	6	68	1.37	0.0023	9606.ENSP00000256458,9606.ENSP00000263642,9606.ENSP00000313420,9606.ENSP00000359424,9606.ENSP00000381185,9606.ENSP00000401980	IRAK2,IFIH1,PRKDC,CHUK,BCL2,MAVS
PMID:34490261	(2021) ZDHHC11 Positively Regulates NF-kappaB Activation by Enhancing TRAF6 Oligomerization.	5	34	1.59	0.0023	9606.ENSP00000256458,9606.ENSP00000261464,9606.ENSP00000316176,9606.ENSP00000359424,9606.ENSP00000368215	IRAK2,TRAF5,UBE2N,CHUK,TAB3
PMID:34639141	(2021) Ubiquitination in T-Cell Activation and Checkpoint Inhibition: New Avenues for Targeted Cancer Immunotherapy.	7	113	1.21	0.0023	9606.ENSP00000203629,9606.ENSP00000254436,9606.ENSP00000280377,9606.ENSP00000296545,9606.ENSP00000302564,9606.ENSP00000324890,9606.ENSP00000480499	LAG3,TRIM21,USP15,IL15,BCL2L1,CD28,ITCH
PMID:34868059	(2021) Epigenetic Priming of Bladder Cancer Cells With Decitabine Increases Cytotoxicity of Human EGFR and CD44v6 CAR Engineered T-Cells.	5	34	1.59	0.0023	9606.ENSP00000301838,9606.ENSP00000302564,9606.ENSP00000324890,9606.ENSP00000356694,9606.ENSP00000381185	FADD,BCL2L1,CD28,FASLG,BCL2
PMID:32060308	(2020) Inhibition of autophagic flux differently modulates cannabidiol-induced death in 2D and 3D glioblastoma cell cultures.	5	34	1.59	0.0023	9606.ENSP00000264110,9606.ENSP00000302564,9606.ENSP00000359424,9606.ENSP00000381185,9606.ENSP00000437955	ATF2,BCL2L1,CHUK,BCL2,HIF1A
PMID:32365919	(2020) IAP-Mediated Protein Ubiquitination in Regulating Cell Signaling.	6	68	1.37	0.0023	9606.ENSP00000300589,9606.ENSP00000301838,9606.ENSP00000359424,9606.ENSP00000368215,9606.ENSP00000381185,9606.ENSP00000437955	NOD2,FADD,CHUK,TAB3,BCL2,HIF1A
PMID:32941545	(2020) Innate, non-cytolytic CD8+ T cell-mediated suppression of HIV replication by MHC-independent inhibition of virus transcription.	5	34	1.59	0.0023	9606.ENSP00000296545,9606.ENSP00000324890,9606.ENSP00000356694,9606.ENSP00000368632,9606.ENSP00000381185	IL15,CD28,FASLG,GATA3,BCL2
PMID:31351078	(2019) von Hippel-Lindau Protein Maintains Metabolic Balance to Regulate the Survival of Naive B Lymphocytes.	5	34	1.59	0.0023	9606.ENSP00000301838,9606.ENSP00000302564,9606.ENSP00000356024,9606.ENSP00000381185,9606.ENSP00000437955	FADD,BCL2L1,CR2,BCL2,HIF1A
PMID:31533045	(2019) Activation and In Vivo Evolution of the MAIT Cell Transcriptome in Mice and Humans Reveals Tissue Repair Functionality.	6	67	1.37	0.0023	9606.ENSP00000296545,9606.ENSP00000300589,9606.ENSP00000324890,9606.ENSP00000343952,9606.ENSP00000403495,9606.ENSP00000437955	IL15,NOD2,CD28,GPR29,LTA,HIF1A
PMID:31827068	(2019) Intracellular sensing of viral genomes and viral evasion.	6	67	1.37	0.0023	9606.ENSP00000263642,9606.ENSP00000280377,9606.ENSP00000284551,9606.ENSP00000300589,9606.ENSP00000344208,9606.ENSP00000401980	IFIH1,USP15,TRIM11,NOD2,TRIM14,MAVS
PMID:29363670	(2018) NoxaHSP27 complex delays degradation of ubiquitylated IkBalpha in airway epithelial cells to reduce pulmonary inflammation.	5	34	1.59	0.0023	9606.ENSP00000300589,9606.ENSP00000301838,9606.ENSP00000302564,9606.ENSP00000359424,9606.ENSP00000381185	NOD2,FADD,BCL2L1,CHUK,BCL2
PMID:30180905	(2018) Resident memory T cells, critical components in tumor immunology.	6	68	1.37	0.0023	9606.ENSP00000203629,9606.ENSP00000296545,9606.ENSP00000343952,9606.ENSP00000381185,9606.ENSP00000382800,9606.ENSP00000437955	LAG3,IL15,GPR29,BCL2,RUNX3,HIF1A
PMID:28289418	(2017) Fighting Viral Infections and Virus-Driven Tumors with Cytotoxic CD4(+) T Cells.	6	67	1.37	0.0023	9606.ENSP00000227348,9606.ENSP00000324890,9606.ENSP00000356694,9606.ENSP00000368632,9606.ENSP00000381185,9606.ENSP00000382800	CRTAM,CD28,FASLG,GATA3,BCL2,RUNX3
PMID:26932389	(2016) Regulation of immunity during visceral Leishmania infection.	5	34	1.59	0.0023	9606.ENSP00000203629,9606.ENSP00000356024,9606.ENSP00000356694,9606.ENSP00000403495,9606.ENSP00000437955	LAG3,CR2,FASLG,LTA,HIF1A
PMID:27270647	(2016) Mitochondrial dysfunction and oxidative stress in aging and cancer.	6	68	1.37	0.0023	9606.ENSP00000301838,9606.ENSP00000302564,9606.ENSP00000356694,9606.ENSP00000359424,9606.ENSP00000381185,9606.ENSP00000437955	FADD,BCL2L1,FASLG,CHUK,BCL2,HIF1A
PMID:27444344	(2016) Trifolin induces apoptosis via extrinsic and intrinsic pathways in the NCI-H460 human non-small cell lung-cancer cell line.	4	12	1.95	0.0023	9606.ENSP00000301838,9606.ENSP00000302564,9606.ENSP00000356694,9606.ENSP00000381185	FADD,BCL2L1,FASLG,BCL2
PMID:27507428	(2016) The CD4(+) T cell methylome contributes to a distinct CD4(+) T cell transcriptional signature in Mycobacterium bovis-infected cattle.	5	34	1.59	0.0023	9606.ENSP00000203629,9606.ENSP00000324890,9606.ENSP00000368450,9606.ENSP00000368632,9606.ENSP00000382800	LAG3,CD28,CD83,GATA3,RUNX3
PMID:28003809	(2016) Cytotoxic CD4 T Cells: Differentiation, Function, and Application to Dengue Virus Infection.	5	34	1.59	0.0023	9606.ENSP00000296545,9606.ENSP00000324890,9606.ENSP00000343952,9606.ENSP00000356694,9606.ENSP00000382800	IL15,CD28,GPR29,FASLG,RUNX3
PMID:25952672	(2015) Transcriptional profiling provides insights into metronomic cyclophosphamide-activated, innate immune-dependent regression of brain tumor xenografts.	8	169	1.1	0.0023	9606.ENSP00000296545,9606.ENSP00000301838,9606.ENSP00000331831,9606.ENSP00000356694,9606.ENSP00000360181,9606.ENSP00000401980,9606.ENSP00000403495,9606.ENSP00000437955	IL15,FADD,GAS6,FASLG,SH2D1A,MAVS,LTA,HIF1A
PMID:26085205	(2015) Ubiquitin-dependent regulation of Foxp3 and Treg function.	6	67	1.37	0.0023	9606.ENSP00000203629,9606.ENSP00000316176,9606.ENSP00000360329,9606.ENSP00000368632,9606.ENSP00000437955,9606.ENSP00000480499	LAG3,UBE2N,TTC4,GATA3,HIF1A,ITCH
PMID:26398169	(2015) TRIM21, a negative modulator of LFG in breast carcinoma MDA-MB-231 cells in vitro.	4	12	1.95	0.0023	9606.ENSP00000254436,9606.ENSP00000300589,9606.ENSP00000301838,9606.ENSP00000356694	TRIM21,NOD2,FADD,FASLG
PMID:23418437	(2013) Caspase-8 binding to cardiolipin in giant unilamellar vesicles provides a functional docking platform for bid.	4	12	1.95	0.0023	9606.ENSP00000301838,9606.ENSP00000302564,9606.ENSP00000356694,9606.ENSP00000381185	FADD,BCL2L1,FASLG,BCL2
PMID:23886067	(2013) Structural basis of signal transduction in the TNF receptor superfamily.	5	34	1.59	0.0023	9606.ENSP00000301838,9606.ENSP00000356694,9606.ENSP00000359424,9606.ENSP00000368215,9606.ENSP00000403495	FADD,FASLG,CHUK,TAB3,LTA
PMID:24177013	(2013) Relevance of signaling molecules for apoptosis induction on influenza A virus replication.	5	34	1.59	0.0023	9606.ENSP00000301838,9606.ENSP00000302564,9606.ENSP00000356694,9606.ENSP00000381185,9606.ENSP00000401980	FADD,BCL2L1,FASLG,BCL2,MAVS
PMID:22566933	(2012) Molecular mechanisms of treg-mediated T cell suppression.	6	68	1.37	0.0023	9606.ENSP00000203629,9606.ENSP00000296545,9606.ENSP00000324890,9606.ENSP00000359424,9606.ENSP00000368632,9606.ENSP00000381185	LAG3,IL15,CD28,CHUK,GATA3,BCL2
PMID:22963717	(2012) The interaction between ER and NFkappaB in resistance to endocrine therapy.	6	67	1.37	0.0023	9606.ENSP00000261464,9606.ENSP00000316176,9606.ENSP00000359424,9606.ENSP00000368215,9606.ENSP00000381185,9606.ENSP00000403495	TRAF5,UBE2N,CHUK,TAB3,BCL2,LTA
PMID:21363923	(2011) Distinct TRAIL resistance mechanisms can be overcome by proteasome inhibition but not generally by synergizing agents.	4	12	1.95	0.0023	9606.ENSP00000301838,9606.ENSP00000302564,9606.ENSP00000356694,9606.ENSP00000381185	FADD,BCL2L1,FASLG,BCL2
PMID:22177921	(2011) Th17 cells are long lived and retain a stem cell-like molecular signature.	5	34	1.59	0.0023	9606.ENSP00000203629,9606.ENSP00000324890,9606.ENSP00000356694,9606.ENSP00000381185,9606.ENSP00000437955	LAG3,CD28,FASLG,BCL2,HIF1A
PMID:20445754	(2010) Increasing a robust antigen-specific cytotoxic T lymphocyte response by FMDV DNA vaccination with IL-9 expressing construct.	4	12	1.95	0.0023	9606.ENSP00000302564,9606.ENSP00000324890,9606.ENSP00000356694,9606.ENSP00000381185	BCL2L1,CD28,FASLG,BCL2
PMID:20532218	(2010) Requirement of NOX2 and reactive oxygen species for efficient RIG-I-mediated antiviral response through regulation of MAVS expression.	5	34	1.59	0.0023	9606.ENSP00000263642,9606.ENSP00000301838,9606.ENSP00000359424,9606.ENSP00000401980,9606.ENSP00000480499	IFIH1,FADD,CHUK,MAVS,ITCH
PMID:20676092	(2010) Activation of the aryl hydrocarbon receptor induces human type 1 regulatory T cell-like and Foxp3(+) regulatory T cells.	5	34	1.59	0.0023	9606.ENSP00000324890,9606.ENSP00000344544,9606.ENSP00000356694,9606.ENSP00000360329,9606.ENSP00000368632	CD28,IKZF3,FASLG,TTC4,GATA3
PMID:19626699	(2009) Identification of modifier genes for cutaneous malignant melanoma in melanoma-prone families with and without CDKN2A mutations.	5	34	1.59	0.0023	9606.ENSP00000261464,9606.ENSP00000302564,9606.ENSP00000313420,9606.ENSP00000324890,9606.ENSP00000381185	TRAF5,BCL2L1,PRKDC,CD28,BCL2
PMID:18978795	(2008) Tonic B cell antigen receptor signals supply an NF-kappaB substrate for prosurvival BLyS signaling.	5	34	1.59	0.0023	9606.ENSP00000302564,9606.ENSP00000356024,9606.ENSP00000359424,9606.ENSP00000365692,9606.ENSP00000381185	BCL2L1,CR2,CHUK,PIM2,BCL2
PMID:15308848	(2004) Norcantharidin induces human melanoma A375-S2 cell apoptosis through mitochondrial and caspase pathways.	4	12	1.95	0.0023	9606.ENSP00000301838,9606.ENSP00000302564,9606.ENSP00000356694,9606.ENSP00000381185	FADD,BCL2L1,FASLG,BCL2
PMID:25544499	(2016) Emerging roles of interferon-stimulated genes in the innate immune response to hepatitis C virus infection.	7	114	1.21	0.0024	9606.ENSP00000263642,9606.ENSP00000280377,9606.ENSP00000296545,9606.ENSP00000344208,9606.ENSP00000345494,9606.ENSP00000359424,9606.ENSP00000401980	IFIH1,USP15,IL15,TRIM14,PLSCR1,CHUK,MAVS
PMID:22224764	(2012) The microbiome in infectious disease and inflammation.	7	114	1.21	0.0024	9606.ENSP00000203629,9606.ENSP00000296545,9606.ENSP00000300589,9606.ENSP00000302564,9606.ENSP00000343952,9606.ENSP00000359424,9606.ENSP00000381185	LAG3,IL15,NOD2,BCL2L1,GPR29,CHUK,BCL2
PMID:35215790	(2022) Adaptive Immune Responses, Immune Escape and Immune-Mediated Pathogenesis during HDV Infection.	5	35	1.58	0.0025	9606.ENSP00000263642,9606.ENSP00000296545,9606.ENSP00000324890,9606.ENSP00000381185,9606.ENSP00000401980	IFIH1,IL15,CD28,BCL2,MAVS
PMID:33732232	(2021) Lymphoma Heterogeneity Unraveled by Single-Cell Transcriptomics.	5	35	1.58	0.0025	9606.ENSP00000203629,9606.ENSP00000343952,9606.ENSP00000368450,9606.ENSP00000368632,9606.ENSP00000381185	LAG3,GPR29,CD83,GATA3,BCL2
PMID:33837174	(2021) Cellular FLICE-like inhibitory protein (cFLIP) critically maintains apoptotic resistance in human lens epithelial cells.	5	35	1.58	0.0025	9606.ENSP00000261464,9606.ENSP00000262395,9606.ENSP00000301838,9606.ENSP00000302564,9606.ENSP00000381185	TRAF5,TRAF4,FADD,BCL2L1,BCL2
PMID:34151532	(2021) Very-low-carbohydrate diet enhances human T-cell immunity through immunometabolic reprogramming.	5	35	1.58	0.0025	9606.ENSP00000227348,9606.ENSP00000296545,9606.ENSP00000343952,9606.ENSP00000368632,9606.ENSP00000380109	CRTAM,IL15,GPR29,GATA3,NFKBID
PMID:34356509	(2021) MCPIP1 Enhances TNF-alpha-Mediated Apoptosis through Downregulation of the NF-kappaBcFLIP Axis.	5	35	1.58	0.0025	9606.ENSP00000261464,9606.ENSP00000359424,9606.ENSP00000362179,9606.ENSP00000457411,9606.ENSP00000480499	TRAF5,CHUK,ZC3H12A,USP10,ITCH
PMID:33374787	(2020) The Many Faces of CD4(+) T Cells: Immunological and Structural Characteristics.	6	69	1.36	0.0025	9606.ENSP00000262238,9606.ENSP00000324890,9606.ENSP00000343952,9606.ENSP00000356694,9606.ENSP00000368632,9606.ENSP00000479816	YY1,CD28,GPR29,FASLG,GATA3,DENND1B
PMID:33374867	(2020) Poxviral Strategies to Overcome Host Cell Apoptosis.	5	35	1.58	0.0025	9606.ENSP00000256458,9606.ENSP00000301838,9606.ENSP00000302564,9606.ENSP00000356694,9606.ENSP00000381185	IRAK2,FADD,BCL2L1,FASLG,BCL2
PMID:33597928	(2020) Role of the Orphan Nuclear Receptor NR4A Family in T-Cell Biology.	6	69	1.36	0.0025	9606.ENSP00000203629,9606.ENSP00000324890,9606.ENSP00000356694,9606.ENSP00000381185,9606.ENSP00000382800,9606.ENSP00000437955	LAG3,CD28,FASLG,BCL2,RUNX3,HIF1A
PMID:30072418	(2019) Oncogenic kinases and perturbations in protein synthesis machinery and energetics in neoplasia.	7	116	1.2	0.0025	9606.ENSP00000262238,9606.ENSP00000264110,9606.ENSP00000302564,9606.ENSP00000307305,9606.ENSP00000344220,9606.ENSP00000381185,9606.ENSP00000437955	YY1,ATF2,BCL2L1,DDIT4,PDPK1,BCL2,HIF1A
PMID:30873181	(2019) Immune Activations and Viral Tissue Compartmentalization During Progressive HIV-1 Infection of Humanized Mice.	5	35	1.58	0.0025	9606.ENSP00000203629,9606.ENSP00000296545,9606.ENSP00000313420,9606.ENSP00000324890,9606.ENSP00000403495	LAG3,IL15,PRKDC,CD28,LTA
PMID:30127103	(2018) Role of nuclear factor kappaB in multiple sclerosis and experimental autoimmune encephalomyelitis.	5	35	1.58	0.0025	9606.ENSP00000296545,9606.ENSP00000301838,9606.ENSP00000324890,9606.ENSP00000359424,9606.ENSP00000380109	IL15,FADD,CD28,CHUK,NFKBID
PMID:30619733	(2018) The Epigenome in Multiple Myeloma: Impact on Tumor Cell Plasticity and Drug Response.	7	116	1.2	0.0025	9606.ENSP00000254436,9606.ENSP00000328169,9606.ENSP00000371475,9606.ENSP00000372351,9606.ENSP00000381185,9606.ENSP00000382800,9606.ENSP00000437955	TRIM21,JAG2,TP53BP1,WHSC1,BCL2,RUNX3,HIF1A
PMID:27486885	(2016) Inherent low Erk and p38 activity reduce Fas Ligand expression and degranulation in T helper 17 cells leading to activation induced cell death resistance.	5	35	1.58	0.0025	9606.ENSP00000302564,9606.ENSP00000324890,9606.ENSP00000343952,9606.ENSP00000356694,9606.ENSP00000368632	BCL2L1,CD28,GPR29,FASLG,GATA3
PMID:26260210	(2015) TCR signaling to NF-kappaB and mTORC1: Expanding roles of the CARMA1 complex.	6	69	1.36	0.0025	9606.ENSP00000261464,9606.ENSP00000316176,9606.ENSP00000324890,9606.ENSP00000359424,9606.ENSP00000362179,9606.ENSP00000368632	TRAF5,UBE2N,CD28,CHUK,ZC3H12A,GATA3
PMID:24055329	(2013) Location and cellular stages of natural killer cell development.	6	69	1.36	0.0025	9606.ENSP00000296545,9606.ENSP00000328169,9606.ENSP00000331831,9606.ENSP00000368450,9606.ENSP00000368632,9606.ENSP00000381185	IL15,JAG2,GAS6,CD83,GATA3,BCL2
PMID:22889221	(2012) PAMPs and DAMPs: signal 0s that spur autophagy and immunity.	7	115	1.21	0.0025	9606.ENSP00000263642,9606.ENSP00000300589,9606.ENSP00000301838,9606.ENSP00000302564,9606.ENSP00000368215,9606.ENSP00000371475,9606.ENSP00000381185	IFIH1,NOD2,FADD,BCL2L1,TAB3,TP53BP1,BCL2
PMID:22900886	(2012) Role of the PD-1 pathway in the immune response.	5	35	1.58	0.0025	9606.ENSP00000203629,9606.ENSP00000296545,9606.ENSP00000302564,9606.ENSP00000324890,9606.ENSP00000368632	LAG3,IL15,BCL2L1,CD28,GATA3
PMID:22997518	(2012) Viral infection: an evolving insight into the signal transduction pathways responsible for the innate immune response.	5	35	1.58	0.0025	9606.ENSP00000263642,9606.ENSP00000300589,9606.ENSP00000359424,9606.ENSP00000381185,9606.ENSP00000401980	IFIH1,NOD2,CHUK,BCL2,MAVS
PMID:21181158	(2011) Mechanisms of T-cell protection from death by IRX-2: a new immunotherapeutic.	5	35	1.58	0.0025	9606.ENSP00000296545,9606.ENSP00000302564,9606.ENSP00000324890,9606.ENSP00000356694,9606.ENSP00000381185	IL15,BCL2L1,CD28,FASLG,BCL2
PMID:21437225	(2010) Immune suppression in head and neck cancers: a review.	6	69	1.36	0.0025	9606.ENSP00000296545,9606.ENSP00000302564,9606.ENSP00000356694,9606.ENSP00000368450,9606.ENSP00000381185,9606.ENSP00000437955	IL15,BCL2L1,FASLG,CD83,BCL2,HIF1A
PMID:19597498	(2009) Themis, a T cell-specific protein important for late thymocyte development.	5	35	1.58	0.0025	9606.ENSP00000302564,9606.ENSP00000354842,9606.ENSP00000368632,9606.ENSP00000381185,9606.ENSP00000382800	BCL2L1,TOX,GATA3,BCL2,RUNX3
PMID:18957265	(2008) Differential role of the transcription factor NF-kappaB in selection and survival of CD4+ and CD8+ thymocytes.	5	35	1.58	0.0025	9606.ENSP00000302564,9606.ENSP00000356694,9606.ENSP00000368632,9606.ENSP00000381185,9606.ENSP00000382800	BCL2L1,FASLG,GATA3,BCL2,RUNX3
PMID:36005430	(2022) Angiotensin II Receptor Blocker Irbesartan Enhanced SIRT1 longevity Signaling Replaces the Mitochondrial Biogenetic Survival Pathway to Attenuate Hypertension-Induced Heart Apoptosis.	4	13	1.91	0.0026	9606.ENSP00000301838,9606.ENSP00000302564,9606.ENSP00000356694,9606.ENSP00000381185	FADD,BCL2L1,FASLG,BCL2
PMID:33621190	(2021) Improving the Understanding of the Immunopathogenesis of Lymphopenia as a Correlate of SARS-CoV-2 Infection Risk and Disease Progression in African Patients: Protocol for a Cross-sectional Study.	4	13	1.91	0.0026	9606.ENSP00000302564,9606.ENSP00000356694,9606.ENSP00000381185,9606.ENSP00000403495	BCL2L1,FASLG,BCL2,LTA
PMID:34944867	(2021) RKIP Pleiotropic Activities in Cancer and Inflammatory Diseases: Role in Immunity.	6	70	1.36	0.0026	9606.ENSP00000203629,9606.ENSP00000262238,9606.ENSP00000301838,9606.ENSP00000356694,9606.ENSP00000359424,9606.ENSP00000381185	LAG3,YY1,FADD,FASLG,CHUK,BCL2
PMID:32781061	(2020) Voluntary exercise training attenuated the middle-aged maturity-induced cardiac apoptosis.	4	13	1.91	0.0026	9606.ENSP00000301838,9606.ENSP00000302564,9606.ENSP00000356694,9606.ENSP00000381185	FADD,BCL2L1,FASLG,BCL2
PMID:33191519	(2020) From thymus to periphery: Molecular basis of effector gammadelta-T cell differentiation.	6	70	1.36	0.0026	9606.ENSP00000302564,9606.ENSP00000324890,9606.ENSP00000343952,9606.ENSP00000356172,9606.ENSP00000368632,9606.ENSP00000381185	BCL2L1,CD28,GPR29,SOX13,GATA3,BCL2
PMID:28732326	(2017) Therapeutic applications of histone deacetylase inhibitors in sarcoma.	6	70	1.36	0.0026	9606.ENSP00000264110,9606.ENSP00000302564,9606.ENSP00000356694,9606.ENSP00000365682,9606.ENSP00000381185,9606.ENSP00000437955	ATF2,BCL2L1,FASLG,TLE1,BCL2,HIF1A
PMID:25123285	(2014) IDing innate and innate-like lymphoid cells.	6	70	1.36	0.0026	9606.ENSP00000294053,9606.ENSP00000296545,9606.ENSP00000302564,9606.ENSP00000343952,9606.ENSP00000368632,9606.ENSP00000381185	CLPB,IL15,BCL2L1,GPR29,GATA3,BCL2
PMID:22797074	(2013) SS18-SSX2 and the mitochondrial apoptosis pathway in mouse and human synovial sarcomas.	4	13	1.91	0.0026	9606.ENSP00000264110,9606.ENSP00000302564,9606.ENSP00000365682,9606.ENSP00000381185	ATF2,BCL2L1,TLE1,BCL2
PMID:23508190	(2013) Diversity, function, and transcriptional regulation of gut innate lymphocytes.	6	70	1.36	0.0026	9606.ENSP00000296545,9606.ENSP00000302564,9606.ENSP00000343952,9606.ENSP00000354842,9606.ENSP00000368632,9606.ENSP00000382800	IL15,BCL2L1,GPR29,TOX,GATA3,RUNX3
PMID:20671921	(2010) Immunomodulatory effects of dsRNA and its potential as vaccine adjuvant.	6	70	1.36	0.0026	9606.ENSP00000263642,9606.ENSP00000301838,9606.ENSP00000359424,9606.ENSP00000368450,9606.ENSP00000368632,9606.ENSP00000401980	IFIH1,FADD,CHUK,CD83,GATA3,MAVS
PMID:18692023	(2008) The mitochondrial antiviral signaling protein, MAVS, is cleaved during apoptosis.	4	13	1.91	0.0026	9606.ENSP00000263642,9606.ENSP00000302564,9606.ENSP00000381185,9606.ENSP00000401980	IFIH1,BCL2L1,BCL2,MAVS
PMID:16497487	(2006) Lipopolysaccharide-induced liver apoptosis is increased in interleukin-10 knockout mice.	4	13	1.91	0.0026	9606.ENSP00000301838,9606.ENSP00000302564,9606.ENSP00000356694,9606.ENSP00000381185	FADD,BCL2L1,FASLG,BCL2
PMID:11953831	(2002) Mechanism of action for N-substituted benzamide-induced apoptosis.	4	13	1.91	0.0026	9606.ENSP00000301838,9606.ENSP00000302564,9606.ENSP00000356694,9606.ENSP00000381185	FADD,BCL2L1,FASLG,BCL2
PMID:10837247	(2000) The caspase-8 inhibitor FLIP promotes activation of NF-kappaB and Erk signaling pathways.	4	13	1.91	0.0026	9606.ENSP00000261464,9606.ENSP00000262395,9606.ENSP00000301838,9606.ENSP00000356694	TRAF5,TRAF4,FADD,FASLG
PMID:33447829	(2021) An Autochthonous Mouse Model of Myd88- and BCL2-Driven Diffuse Large B-cell Lymphoma Reveals Actionable Molecular Vulnerabilities.	6	71	1.35	0.0027	9606.ENSP00000203629,9606.ENSP00000296545,9606.ENSP00000302564,9606.ENSP00000343952,9606.ENSP00000356024,9606.ENSP00000381185	LAG3,IL15,BCL2L1,GPR29,CR2,BCL2
PMID:33875909	(2021) An Integrated Approach of the Potential Underlying Molecular Mechanistic Paradigms of SARS-CoV-2-Mediated Coagulopathy.	6	71	1.35	0.0027	9606.ENSP00000261464,9606.ENSP00000262395,9606.ENSP00000302564,9606.ENSP00000359424,9606.ENSP00000381185,9606.ENSP00000437955	TRAF5,TRAF4,BCL2L1,CHUK,BCL2,HIF1A
PMID:34681898	(2021) Antileukemic Natural Product Induced Both Apoptotic and Pyroptotic Programmed Cell Death and Differentiation Effect.	5	36	1.56	0.0027	9606.ENSP00000261464,9606.ENSP00000262395,9606.ENSP00000301838,9606.ENSP00000368215,9606.ENSP00000381185	TRAF5,TRAF4,FADD,TAB3,BCL2
PMID:31947615	(2020) The Immuno-Modulatory Effects of Inhibitor of Apoptosis Protein Antagonists in Cancer Immunotherapy.	5	36	1.56	0.0027	9606.ENSP00000301838,9606.ENSP00000302564,9606.ENSP00000324890,9606.ENSP00000356694,9606.ENSP00000359424	FADD,BCL2L1,CD28,FASLG,CHUK
PMID:32727064	(2020) Genetic Susceptibility of the Host in Virus-Induced Diabetes.	5	36	1.56	0.0027	9606.ENSP00000263642,9606.ENSP00000324890,9606.ENSP00000356024,9606.ENSP00000362179,9606.ENSP00000401980	IFIH1,CD28,CR2,ZC3H12A,MAVS
PMID:33329550	(2020) CD4(+)CD8(+) T-Lymphocytes in Xenogeneic and Human Graft-versus-Host Disease.	6	71	1.35	0.0027	9606.ENSP00000296545,9606.ENSP00000324890,9606.ENSP00000343952,9606.ENSP00000356694,9606.ENSP00000368632,9606.ENSP00000382800	IL15,CD28,GPR29,FASLG,GATA3,RUNX3
PMID:30974870	(2019) Targeting Chemoresistant Tumors: Could TRIM Proteins-p53 Axis Be a Possible Answer?	6	71	1.35	0.0027	9606.ENSP00000254436,9606.ENSP00000284551,9606.ENSP00000302564,9606.ENSP00000344208,9606.ENSP00000366404,9606.ENSP00000381185	TRIM21,TRIM11,BCL2L1,TRIM14,TRIM27,BCL2
PMID:30314758	(2018) Distinct Effector B Cells Induced by Unregulated Toll-like Receptor 7 Contribute to Pathogenic Responses in Systemic Lupus Erythematosus.	6	71	1.35	0.0027	9606.ENSP00000261464,9606.ENSP00000262395,9606.ENSP00000263642,9606.ENSP00000300589,9606.ENSP00000356024,9606.ENSP00000381185	TRAF5,TRAF4,IFIH1,NOD2,CR2,BCL2
PMID:28604814	(2017) Functional paralysis of GM-CSF-derived bone marrow cells productively infected with ectromelia virus.	6	71	1.35	0.0027	9606.ENSP00000263642,9606.ENSP00000296545,9606.ENSP00000300589,9606.ENSP00000301838,9606.ENSP00000368450,9606.ENSP00000401980	IFIH1,IL15,NOD2,FADD,CD83,MAVS
PMID:26454643	(2016) In vivo induction of regulatory T cells for immune tolerance in hemophilia.	6	71	1.35	0.0027	9606.ENSP00000203629,9606.ENSP00000296545,9606.ENSP00000356694,9606.ENSP00000360329,9606.ENSP00000368632,9606.ENSP00000381185	LAG3,IL15,FASLG,TTC4,GATA3,BCL2
PMID:24409957	(2014) The role of HTS in drug discovery at the University of Michigan.	5	36	1.56	0.0027	9606.ENSP00000265354,9606.ENSP00000302564,9606.ENSP00000359424,9606.ENSP00000381185,9606.ENSP00000437955	SRF,BCL2L1,CHUK,BCL2,HIF1A
PMID:24991977	(2014) Insight into the role of mTOR and metabolism in T cells reveals new potential approaches to preventing graft rejection.	5	36	1.56	0.0027	9606.ENSP00000307305,9606.ENSP00000324890,9606.ENSP00000344220,9606.ENSP00000365692,9606.ENSP00000368632	DDIT4,CD28,PDPK1,PIM2,GATA3
PMID:19180118	(2009) IRX-2, a novel immunotherapeutic, protects human T cells from tumor-induced cell death.	5	36	1.56	0.0027	9606.ENSP00000296545,9606.ENSP00000302564,9606.ENSP00000324890,9606.ENSP00000356694,9606.ENSP00000381185	IL15,BCL2L1,CD28,FASLG,BCL2
PMID:34067256	(2021) Transmembrane TNF and Its Receptors TNFR1 and TNFR2 in Mycobacterial Infections.	6	72	1.34	0.0029	9606.ENSP00000261464,9606.ENSP00000301838,9606.ENSP00000316176,9606.ENSP00000356694,9606.ENSP00000359424,9606.ENSP00000437955	TRAF5,FADD,UBE2N,FASLG,CHUK,HIF1A
PMID:34804042	(2021) Emerging Role of Non-Coding RNAs in Regulation of T-Lymphocyte Function.	6	72	1.34	0.0029	9606.ENSP00000263642,9606.ENSP00000300589,9606.ENSP00000359424,9606.ENSP00000368632,9606.ENSP00000381185,9606.ENSP00000437955	IFIH1,NOD2,CHUK,GATA3,BCL2,HIF1A
PMID:34923966	(2021) NK cell upraise in the dark world of cancer stem cells.	6	72	1.34	0.0029	9606.ENSP00000203629,9606.ENSP00000296545,9606.ENSP00000302564,9606.ENSP00000324890,9606.ENSP00000381185,9606.ENSP00000437955	LAG3,IL15,BCL2L1,CD28,BCL2,HIF1A
PMID:29403486	(2017) NLR-Dependent Regulation of Inflammation in Multiple Sclerosis.	6	72	1.34	0.0029	9606.ENSP00000263642,9606.ENSP00000300589,9606.ENSP00000324890,9606.ENSP00000356694,9606.ENSP00000359424,9606.ENSP00000401980	IFIH1,NOD2,CD28,FASLG,CHUK,MAVS
PMID:27233361	(2016) A glance at subgenomic flavivirus RNAs and microRNAs in flavivirus infections.	6	72	1.34	0.0029	9606.ENSP00000256458,9606.ENSP00000300589,9606.ENSP00000302564,9606.ENSP00000368215,9606.ENSP00000381185,9606.ENSP00000401980	IRAK2,NOD2,BCL2L1,TAB3,BCL2,MAVS
PMID:20403453	(2010) Autophagy and innate immunity: triggering, targeting and tuning.	6	72	1.34	0.0029	9606.ENSP00000263642,9606.ENSP00000300589,9606.ENSP00000302564,9606.ENSP00000359424,9606.ENSP00000381185,9606.ENSP00000401980	IFIH1,NOD2,BCL2L1,CHUK,BCL2,MAVS
PMID:35395857	(2022) The role of TBK1 in cancer pathogenesis and anticancer immunity.	8	179	1.07	0.003	9606.ENSP00000261464,9606.ENSP00000263642,9606.ENSP00000282412,9606.ENSP00000302564,9606.ENSP00000327255,9606.ENSP00000359424,9606.ENSP00000366404,9606.ENSP00000401980	TRAF5,IFIH1,PPM1B,BCL2L1,PPM1A,CHUK,TRIM27,MAVS
PMID:34721394	(2021) Teriflunomide Treatment of Multiple Sclerosis Selectively Modulates CD8 Memory T Cells.	5	37	1.55	0.003	9606.ENSP00000203629,9606.ENSP00000296545,9606.ENSP00000324890,9606.ENSP00000343952,9606.ENSP00000356694	LAG3,IL15,CD28,GPR29,FASLG
PMID:32412663	(2020) T follicular helper cells in germinal center B cell selection and lymphomagenesis.	6	73	1.34	0.003	9606.ENSP00000261464,9606.ENSP00000302564,9606.ENSP00000356694,9606.ENSP00000360181,9606.ENSP00000368632,9606.ENSP00000381185	TRAF5,BCL2L1,FASLG,SH2D1A,GATA3,BCL2
PMID:32544216	(2020) COVID-19 and Crosstalk With the Hallmarks of Aging.	5	37	1.55	0.003	9606.ENSP00000301838,9606.ENSP00000302564,9606.ENSP00000356694,9606.ENSP00000381185,9606.ENSP00000401980	FADD,BCL2L1,FASLG,BCL2,MAVS
PMID:31131275	(2019) Supramolecular Complexes in Cell Death and Inflammation and Their Regulation by Autophagy.	6	73	1.34	0.003	9606.ENSP00000263642,9606.ENSP00000300589,9606.ENSP00000301838,9606.ENSP00000356694,9606.ENSP00000381185,9606.ENSP00000401980	IFIH1,NOD2,FADD,FASLG,BCL2,MAVS
PMID:31555278	(2019) TRIM21-From Intracellular Immunity to Therapy.	5	37	1.55	0.003	9606.ENSP00000254436,9606.ENSP00000316176,9606.ENSP00000359424,9606.ENSP00000368450,9606.ENSP00000401980	TRIM21,UBE2N,CHUK,CD83,MAVS
PMID:30154103	(2018) RORgammat limits the amount of the cytokine receptor gammac through the prosurvival factor Bcl-xL in developing thymocytes.	5	37	1.55	0.003	9606.ENSP00000296545,9606.ENSP00000302564,9606.ENSP00000324890,9606.ENSP00000381185,9606.ENSP00000382800	IL15,BCL2L1,CD28,BCL2,RUNX3
PMID:28543380	(2017) Chimeric antigen receptor modified T cells that target chemokine receptor CCR4 as a therapeutic modality for T-cell malignancies.	5	37	1.55	0.003	9606.ENSP00000296545,9606.ENSP00000324890,9606.ENSP00000356694,9606.ENSP00000368632,9606.ENSP00000403495	IL15,CD28,FASLG,GATA3,LTA
PMID:26918392	(2016) RES-529: a PI3KAKTmTOR pathway inhibitor that dissociates the mTORC1 and mTORC2 complexes.	6	73	1.34	0.003	9606.ENSP00000302564,9606.ENSP00000307305,9606.ENSP00000313420,9606.ENSP00000344220,9606.ENSP00000381185,9606.ENSP00000437955	BCL2L1,DDIT4,PRKDC,PDPK1,BCL2,HIF1A
PMID:26947079	(2016) CARMA3 Is a Host Factor Regulating the Balance of Inflammatory and Antiviral Responses against Viral Infection.	5	37	1.55	0.003	9606.ENSP00000261464,9606.ENSP00000262395,9606.ENSP00000263642,9606.ENSP00000359424,9606.ENSP00000401980	TRAF5,TRAF4,IFIH1,CHUK,MAVS
PMID:27656185	(2016) Improving Adoptive T Cell Therapy: The Particular Role of T Cell Costimulation, Cytokines, and Post-Transfer Vaccination.	5	37	1.55	0.003	9606.ENSP00000203629,9606.ENSP00000296545,9606.ENSP00000302564,9606.ENSP00000324890,9606.ENSP00000381185	LAG3,IL15,BCL2L1,CD28,BCL2
PMID:27929420	(2016) Tumor Microenvironment Metabolism: A New Checkpoint for Anti-Tumor Immunity.	5	37	1.55	0.003	9606.ENSP00000203629,9606.ENSP00000262238,9606.ENSP00000296545,9606.ENSP00000381185,9606.ENSP00000437955	LAG3,YY1,IL15,BCL2,HIF1A
PMID:25706098	(2015) Interleukin-22: immunobiology and pathology.	7	120	1.19	0.003	9606.ENSP00000296545,9606.ENSP00000300589,9606.ENSP00000302564,9606.ENSP00000343952,9606.ENSP00000362179,9606.ENSP00000368632,9606.ENSP00000381185	IL15,NOD2,BCL2L1,GPR29,ZC3H12A,GATA3,BCL2
PMID:26018782	(2015) Novel molecular mechanism for generating NK-cell fitness and memory.	5	37	1.55	0.003	9606.ENSP00000296545,9606.ENSP00000313420,9606.ENSP00000365692,9606.ENSP00000368632,9606.ENSP00000381185	IL15,PRKDC,PIM2,GATA3,BCL2
PMID:26519537	(2015) Pak2 Controls Acquisition of NKT Cell Fate by Regulating Expression of the Transcription Factors PLZF and Egr2.	5	37	1.55	0.003	9606.ENSP00000296545,9606.ENSP00000302564,9606.ENSP00000324890,9606.ENSP00000368632,9606.ENSP00000381185	IL15,BCL2L1,CD28,GATA3,BCL2
PMID:24679833	(2014) The pathogenesis and treatment of large granular lymphocyte leukemia.	5	37	1.55	0.003	9606.ENSP00000296545,9606.ENSP00000301838,9606.ENSP00000324890,9606.ENSP00000356694,9606.ENSP00000381185	IL15,FADD,CD28,FASLG,BCL2
PMID:24684878	(2014) Targets of immune regeneration in rheumatoid arthritis.	5	37	1.55	0.003	9606.ENSP00000203629,9606.ENSP00000296545,9606.ENSP00000313420,9606.ENSP00000324890,9606.ENSP00000371475	LAG3,IL15,PRKDC,CD28,TP53BP1
PMID:25120954	(2014) X-linked inhibitor of apoptosis protein - a critical death resistance regulator and therapeutic target for personalized cancer therapy.	5	37	1.55	0.003	9606.ENSP00000301838,9606.ENSP00000302564,9606.ENSP00000356694,9606.ENSP00000359424,9606.ENSP00000381185	FADD,BCL2L1,FASLG,CHUK,BCL2
PMID:23730304	(2013) T cell aging: a review of the transcriptional changes determined from genome-wide analysis.	7	120	1.19	0.003	9606.ENSP00000296545,9606.ENSP00000324890,9606.ENSP00000343952,9606.ENSP00000356694,9606.ENSP00000368450,9606.ENSP00000368632,9606.ENSP00000381185	IL15,CD28,GPR29,FASLG,CD83,GATA3,BCL2
PMID:24037645	(2013) Apoptosis-related gene expression in glioblastoma (LN-18) and medulloblastoma (Daoy) cell lines.	6	73	1.34	0.003	9606.ENSP00000261464,9606.ENSP00000262395,9606.ENSP00000301838,9606.ENSP00000302564,9606.ENSP00000359424,9606.ENSP00000381185	TRAF5,TRAF4,FADD,BCL2L1,CHUK,BCL2
PMID:22899934	(2012) Context-Dependent Regulation of Autophagy by IKK-NF-kappaB Signaling: Impact on the Aging Process.	6	73	1.34	0.003	9606.ENSP00000254436,9606.ENSP00000302564,9606.ENSP00000359424,9606.ENSP00000380109,9606.ENSP00000381185,9606.ENSP00000437955	TRIM21,BCL2L1,CHUK,NFKBID,BCL2,HIF1A
PMID:21128005	(2011) Apoptosis and autophagy in the regulation of T lymphocyte function.	5	37	1.55	0.003	9606.ENSP00000296545,9606.ENSP00000301838,9606.ENSP00000302564,9606.ENSP00000324890,9606.ENSP00000381185	IL15,FADD,BCL2L1,CD28,BCL2
PMID:16888677	(2006) [Changes in gene expression in the course of proliferative processes in the parathyroid gland].	5	37	1.55	0.003	9606.ENSP00000261464,9606.ENSP00000262395,9606.ENSP00000301838,9606.ENSP00000302564,9606.ENSP00000356694	TRAF5,TRAF4,FADD,BCL2L1,FASLG
PMID:35013156	(2022) Pediatric multicellular tumor spheroid models illustrate a therapeutic potential by combining BH3 mimetics with Natural Killer (NK) cell-based immunotherapy.	4	14	1.88	0.0031	9606.ENSP00000296545,9606.ENSP00000302564,9606.ENSP00000356694,9606.ENSP00000381185	IL15,BCL2L1,FASLG,BCL2
PMID:33535484	(2021) Role of Methylation in Pro- and Anti-Cancer Immunity.	7	121	1.18	0.0031	9606.ENSP00000203629,9606.ENSP00000262238,9606.ENSP00000324890,9606.ENSP00000360329,9606.ENSP00000368632,9606.ENSP00000382800,9606.ENSP00000401980	LAG3,YY1,CD28,TTC4,GATA3,RUNX3,MAVS
PMID:33722608	(2021) Smurf2 exerts neuroprotective effects on cerebral ischemic injury.	4	14	1.88	0.0031	9606.ENSP00000262238,9606.ENSP00000307305,9606.ENSP00000381185,9606.ENSP00000437955	YY1,DDIT4,BCL2,HIF1A
PMID:34730254	(2021) Corticosteroid treatment in COVID-19 modulates host inflammatory responses and transcriptional signatures of immune dysregulation.	7	121	1.18	0.0031	9606.ENSP00000263642,9606.ENSP00000296545,9606.ENSP00000301838,9606.ENSP00000302564,9606.ENSP00000324890,9606.ENSP00000368450,9606.ENSP00000380109	IFIH1,IL15,FADD,BCL2L1,CD28,CD83,NFKBID
PMID:34824210	(2021) The JAKSTAT signaling pathway: from bench to clinic.	8	181	1.07	0.0031	9606.ENSP00000296545,9606.ENSP00000302564,9606.ENSP00000343952,9606.ENSP00000356694,9606.ENSP00000359424,9606.ENSP00000381185,9606.ENSP00000403495,9606.ENSP00000437955	IL15,BCL2L1,GPR29,FASLG,CHUK,BCL2,LTA,HIF1A
PMID:32937961	(2020) Epithelial Ovarian Cancer and the Immune System: Biology, Interactions, Challenges and Potential Advances for Immunotherapy.	7	121	1.18	0.0031	9606.ENSP00000203629,9606.ENSP00000296545,9606.ENSP00000302564,9606.ENSP00000324890,9606.ENSP00000356694,9606.ENSP00000381185,9606.ENSP00000437955	LAG3,IL15,BCL2L1,CD28,FASLG,BCL2,HIF1A
PMID:28675694	(2016) Benzyl isothiocyanate (BITC) induces apoptosis of GBM 8401 human brain glioblastoma multiforms cells via activation of caspase-8Bid and the reactive oxygen species-dependent mitochondrial pathway.	4	14	1.88	0.0031	9606.ENSP00000301838,9606.ENSP00000302564,9606.ENSP00000356694,9606.ENSP00000381185	FADD,BCL2L1,FASLG,BCL2
PMID:25559187	(2015) Differential effects of IL-15 on the generation, maintenance and cytotoxic potential of adaptive cellular responses induced by DNA vaccination.	4	14	1.88	0.0031	9606.ENSP00000296545,9606.ENSP00000302564,9606.ENSP00000324890,9606.ENSP00000381185	IL15,BCL2L1,CD28,BCL2
PMID:25811801	(2015) D-2-Hydroxyglutarate does not mimic all the IDH mutation effects, in particular the reduced etoposide-triggered apoptosis mediated by an alteration in mitochondrial NADH.	4	14	1.88	0.0031	9606.ENSP00000302564,9606.ENSP00000356694,9606.ENSP00000381185,9606.ENSP00000437955	BCL2L1,FASLG,BCL2,HIF1A
PMID:24551175	(2014) The pestivirus N terminal protease N(pro) redistributes to mitochondria and peroxisomes suggesting new sites for regulation of IRF3 by N(pro.).	4	14	1.88	0.0031	9606.ENSP00000254436,9606.ENSP00000263642,9606.ENSP00000381185,9606.ENSP00000401980	TRIM21,IFIH1,BCL2,MAVS
PMID:24634493	(2014) Functional NK cell repertoires are maintained through IL-2Ralpha and Fas ligand.	4	14	1.88	0.0031	9606.ENSP00000296545,9606.ENSP00000302564,9606.ENSP00000356694,9606.ENSP00000381185	IL15,BCL2L1,FASLG,BCL2
PMID:22942738	(2012) The tricyclodecan-9-yl-xanthogenate D609 triggers ceramide increase and enhances FasL-induced caspase-dependent and -independent cell death in T lymphocytes.	4	14	1.88	0.0031	9606.ENSP00000301838,9606.ENSP00000302564,9606.ENSP00000356694,9606.ENSP00000381185	FADD,BCL2L1,FASLG,BCL2
PMID:20332233	(2010) Dual regulation by apurinicapyrimidinic endonuclease-1 inhibits gastric epithelial cell apoptosis during Helicobacter pylori infection.	4	14	1.88	0.0031	9606.ENSP00000301838,9606.ENSP00000302564,9606.ENSP00000356694,9606.ENSP00000381185	FADD,BCL2L1,FASLG,BCL2
PMID:19077196	(2008) Construction and analysis of a modular model of caspase activation in apoptosis.	4	14	1.88	0.0031	9606.ENSP00000301838,9606.ENSP00000302564,9606.ENSP00000356694,9606.ENSP00000381185	FADD,BCL2L1,FASLG,BCL2
PMID:16880263	(2006) Antiviral defense: interferons and beyond.	4	14	1.88	0.0031	9606.ENSP00000263642,9606.ENSP00000301838,9606.ENSP00000381185,9606.ENSP00000401980	IFIH1,FADD,BCL2,MAVS
PMID:35136173	(2022) Non-proteolytic ubiquitylation in cellular signaling and human disease.	7	123	1.18	0.0032	9606.ENSP00000254436,9606.ENSP00000262395,9606.ENSP00000280377,9606.ENSP00000313420,9606.ENSP00000316176,9606.ENSP00000371475,9606.ENSP00000480499	TRIM21,TRAF4,USP15,PRKDC,UBE2N,TP53BP1,ITCH
PMID:35222345	(2022) Modulation of Macrophage Polarization by Viruses: Turning OffOn Host Antiviral Responses.	6	74	1.33	0.0032	9606.ENSP00000256458,9606.ENSP00000296545,9606.ENSP00000316176,9606.ENSP00000328169,9606.ENSP00000331831,9606.ENSP00000368215	IRAK2,IL15,UBE2N,JAG2,GAS6,TAB3
PMID:33671658	(2021) Targeted Treatment of Follicular Lymphoma.	5	38	1.54	0.0032	9606.ENSP00000203629,9606.ENSP00000296545,9606.ENSP00000324890,9606.ENSP00000344544,9606.ENSP00000381185	LAG3,IL15,CD28,IKZF3,BCL2
PMID:33718235	(2021) The Role of EBV-Encoded LMP1 in the NPC Tumor Microenvironment: From Function to Therapy.	6	74	1.33	0.0032	9606.ENSP00000203629,9606.ENSP00000324890,9606.ENSP00000333685,9606.ENSP00000356694,9606.ENSP00000381185,9606.ENSP00000437955	LAG3,CD28,MAPK11,FASLG,BCL2,HIF1A
PMID:35153757	(2021) Promoting Apoptosis, a Promising Way to Treat Breast Cancer With Natural Products: A Comprehensive Review.	6	74	1.33	0.0032	9606.ENSP00000301838,9606.ENSP00000302564,9606.ENSP00000356694,9606.ENSP00000359424,9606.ENSP00000381185,9606.ENSP00000437955	FADD,BCL2L1,FASLG,CHUK,BCL2,HIF1A
PMID:32039762	(2020) c-Maf restrains T-bet-driven programming of CCR6-negative group 3 innate lymphoid cells.	5	38	1.54	0.0032	9606.ENSP00000296545,9606.ENSP00000343952,9606.ENSP00000356694,9606.ENSP00000360329,9606.ENSP00000368632	IL15,GPR29,FASLG,TTC4,GATA3
PMID:32087180	(2020) Targeting apoptotic caspases in cancer.	6	74	1.33	0.0032	9606.ENSP00000301838,9606.ENSP00000302564,9606.ENSP00000356694,9606.ENSP00000359424,9606.ENSP00000381185,9606.ENSP00000480499	FADD,BCL2L1,FASLG,CHUK,BCL2,ITCH
PMID:32673537	(2020) Myofibroblasts and Fibrosis: Mitochondrial and Metabolic Control of Cellular Differentiation.	6	74	1.33	0.0032	9606.ENSP00000261464,9606.ENSP00000262395,9606.ENSP00000265354,9606.ENSP00000302564,9606.ENSP00000381185,9606.ENSP00000437955	TRAF5,TRAF4,SRF,BCL2L1,BCL2,HIF1A
PMID:33224442	(2020) CD47 (Cluster of differentiation 47): an anti-phagocytic receptor with a multitude of signaling functions.	5	38	1.54	0.0032	9606.ENSP00000302564,9606.ENSP00000307305,9606.ENSP00000381185,9606.ENSP00000403495,9606.ENSP00000437955	BCL2L1,DDIT4,BCL2,LTA,HIF1A
PMID:31886308	(2019) A Comprehensive Review and Update on the Pathogenesis of Inflammatory Bowel Disease.	6	74	1.33	0.0032	9606.ENSP00000300589,9606.ENSP00000302564,9606.ENSP00000343952,9606.ENSP00000368450,9606.ENSP00000368632,9606.ENSP00000381185	NOD2,BCL2L1,GPR29,CD83,GATA3,BCL2
PMID:31921158	(2019) Interleukin-7 Receptor Alpha in Innate Lymphoid Cells: More Than a Marker.	5	38	1.54	0.0032	9606.ENSP00000296545,9606.ENSP00000343952,9606.ENSP00000359424,9606.ENSP00000368632,9606.ENSP00000381185	IL15,GPR29,CHUK,GATA3,BCL2
PMID:26784176	(2016) Cellular Pathways in Response to Ionizing Radiation and Their Targetability for Tumor Radiosensitization.	6	74	1.33	0.0032	9606.ENSP00000301838,9606.ENSP00000302564,9606.ENSP00000313420,9606.ENSP00000356694,9606.ENSP00000371475,9606.ENSP00000381185	FADD,BCL2L1,PRKDC,FASLG,TP53BP1,BCL2
PMID:27268025	(2016) Potential neuroprotective properties of epigallocatechin-3-gallate (EGCG).	5	38	1.54	0.0032	9606.ENSP00000264110,9606.ENSP00000302564,9606.ENSP00000307305,9606.ENSP00000356694,9606.ENSP00000381185	ATF2,BCL2L1,DDIT4,FASLG,BCL2
PMID:25644461	(2015) RIG-I-like receptor regulation in virus infection and immunity.	5	38	1.54	0.0032	9606.ENSP00000263642,9606.ENSP00000280377,9606.ENSP00000359424,9606.ENSP00000401980,9606.ENSP00000480499	IFIH1,USP15,CHUK,MAVS,ITCH
PMID:25813672	(2015) Ainsliadimer A selectively inhibits IKKalphabeta by covalently binding a conserved cysteine.	5	38	1.54	0.0032	9606.ENSP00000261464,9606.ENSP00000262395,9606.ENSP00000302564,9606.ENSP00000359424,9606.ENSP00000381185	TRAF5,TRAF4,BCL2L1,CHUK,BCL2
PMID:25939025	(2015) The ubiquitin-modifying enzyme A20 restricts ubiquitination of the kinase RIPK3 and protects cells from necroptosis.	5	38	1.54	0.0032	9606.ENSP00000300589,9606.ENSP00000301838,9606.ENSP00000302564,9606.ENSP00000324890,9606.ENSP00000381185	NOD2,FADD,BCL2L1,CD28,BCL2
PMID:26035247	(2015) Modulation of the immune response to respiratory viruses by vitamin D.	6	74	1.33	0.0032	9606.ENSP00000263642,9606.ENSP00000296545,9606.ENSP00000300589,9606.ENSP00000356694,9606.ENSP00000368632,9606.ENSP00000381185	IFIH1,IL15,NOD2,FASLG,GATA3,BCL2
PMID:26096822	(2015) Challenges and future perspectives of T cell immunotherapy in cancer.	6	74	1.33	0.0032	9606.ENSP00000203629,9606.ENSP00000296545,9606.ENSP00000324890,9606.ENSP00000356694,9606.ENSP00000403495,9606.ENSP00000437955	LAG3,IL15,CD28,FASLG,LTA,HIF1A
PMID:24527450	(2014) Toward understanding the role of aryl hydrocarbon receptor in the immune system: current progress and future trends.	6	74	1.33	0.0032	9606.ENSP00000296545,9606.ENSP00000343952,9606.ENSP00000344544,9606.ENSP00000356694,9606.ENSP00000368632,9606.ENSP00000381185	IL15,GPR29,IKZF3,FASLG,GATA3,BCL2
PMID:25098764	(2014) HGKMAP4K4 deficiency induces TRAF2 stabilization and Th17 differentiation leading to insulin resistance.	5	38	1.54	0.0032	9606.ENSP00000261464,9606.ENSP00000262395,9606.ENSP00000324890,9606.ENSP00000343952,9606.ENSP00000368632	TRAF5,TRAF4,CD28,GPR29,GATA3
PMID:23308279	(2013) RING finger protein 11 targets TBK1IKKi kinases to inhibit antiviral signaling.	5	38	1.54	0.0032	9606.ENSP00000254436,9606.ENSP00000263642,9606.ENSP00000359424,9606.ENSP00000401980,9606.ENSP00000480499	TRIM21,IFIH1,CHUK,MAVS,ITCH
PMID:23448601	(2013) Molecular immunologic correlates of spontaneous latency in a rabbit model of pulmonary tuberculosis.	7	122	1.18	0.0032	9606.ENSP00000296545,9606.ENSP00000300589,9606.ENSP00000360181,9606.ENSP00000368450,9606.ENSP00000368632,9606.ENSP00000382800,9606.ENSP00000437955	IL15,NOD2,SH2D1A,CD83,GATA3,RUNX3,HIF1A
PMID:24120683	(2013) Mechanisms of MAVS regulation at the mitochondrial membrane.	5	38	1.54	0.0032	9606.ENSP00000261464,9606.ENSP00000263642,9606.ENSP00000284320,9606.ENSP00000401980,9606.ENSP00000480499	TRAF5,IFIH1,TOMM70A,MAVS,ITCH
PMID:21931555	(2011) Vaccinia virus protein C6 is a virulence factor that binds TBK-1 adaptor proteins and inhibits activation of IRF3 and IRF7.	5	38	1.54	0.0032	9606.ENSP00000256458,9606.ENSP00000263642,9606.ENSP00000359424,9606.ENSP00000381185,9606.ENSP00000401980	IRAK2,IFIH1,CHUK,BCL2,MAVS
PMID:20462799	(2010) Monocytes are resistant to apoptosis in systemic juvenile idiopathic arthritis.	5	38	1.54	0.0032	9606.ENSP00000301838,9606.ENSP00000302564,9606.ENSP00000327255,9606.ENSP00000356694,9606.ENSP00000381185	FADD,BCL2L1,PPM1A,FASLG,BCL2
PMID:19114665	(2009) Lymphoid tissue inducer-like cells are an innate source of IL-17 and IL-22.	5	38	1.54	0.0032	9606.ENSP00000296545,9606.ENSP00000324890,9606.ENSP00000343952,9606.ENSP00000368632,9606.ENSP00000403495	IL15,CD28,GPR29,GATA3,LTA
PMID:19201910	(2009) Accelerated pathological and clinical nephritis in systemic lupus erythematosus-prone New Zealand Mixed 2328 mice doubly deficient in TNF receptor 1 and TNF receptor 2 via a Th17-associated pathway.	5	38	1.54	0.0032	9606.ENSP00000301838,9606.ENSP00000302564,9606.ENSP00000324890,9606.ENSP00000356024,9606.ENSP00000368632	FADD,BCL2L1,CD28,CR2,GATA3
PMID:18086372	(2007) The role of viral nucleic acid recognition in dendritic cells for innate and adaptive antiviral immunity.	5	38	1.54	0.0032	9606.ENSP00000263642,9606.ENSP00000300589,9606.ENSP00000301838,9606.ENSP00000359424,9606.ENSP00000401980	IFIH1,NOD2,FADD,CHUK,MAVS
PMID:33717656	(2021) Tumor-intrinsic determinants of immunogenic cell death modalities.	6	75	1.33	0.0033	9606.ENSP00000263642,9606.ENSP00000302564,9606.ENSP00000324890,9606.ENSP00000344220,9606.ENSP00000381185,9606.ENSP00000437955	IFIH1,BCL2L1,CD28,PDPK1,BCL2,HIF1A
PMID:34768767	(2021) Mitochondria as a Cellular Hub in Infection and Inflammation.	6	75	1.33	0.0033	9606.ENSP00000261464,9606.ENSP00000262395,9606.ENSP00000263642,9606.ENSP00000284320,9606.ENSP00000381185,9606.ENSP00000401980	TRAF5,TRAF4,IFIH1,TOMM70A,BCL2,MAVS
PMID:34885108	(2021) Payload Delivery: Engineering Immune Cells to Disrupt the Tumour Microenvironment.	6	75	1.33	0.0033	9606.ENSP00000203629,9606.ENSP00000263642,9606.ENSP00000296545,9606.ENSP00000302564,9606.ENSP00000381185,9606.ENSP00000437955	LAG3,IFIH1,IL15,BCL2L1,BCL2,HIF1A
PMID:35008473	(2021) Ribosomal Protein S6: A Potential Therapeutic Target against Cancer?	7	124	1.17	0.0033	9606.ENSP00000262238,9606.ENSP00000302564,9606.ENSP00000307305,9606.ENSP00000356694,9606.ENSP00000371475,9606.ENSP00000381185,9606.ENSP00000437955	YY1,BCL2L1,DDIT4,FASLG,TP53BP1,BCL2,HIF1A
PMID:29907126	(2018) NF-kappaB signaling and its relevance to the treatment of mantle cell lymphoma.	6	75	1.33	0.0033	9606.ENSP00000301838,9606.ENSP00000302564,9606.ENSP00000316176,9606.ENSP00000344220,9606.ENSP00000359424,9606.ENSP00000381185	FADD,BCL2L1,UBE2N,PDPK1,CHUK,BCL2
PMID:27647349	(2016) Dual T cell- and B cell-intrinsic deficiency in humans with biallelic RLTPR mutations.	6	75	1.33	0.0033	9606.ENSP00000302564,9606.ENSP00000324890,9606.ENSP00000343952,9606.ENSP00000360181,9606.ENSP00000368632,9606.ENSP00000381185	BCL2L1,CD28,GPR29,SH2D1A,GATA3,BCL2
PMID:21994762	(2011) Pattern recognition receptors and the innate immune response to viral infection.	6	75	1.33	0.0033	9606.ENSP00000256458,9606.ENSP00000263642,9606.ENSP00000301838,9606.ENSP00000359424,9606.ENSP00000368215,9606.ENSP00000401980	IRAK2,IFIH1,FADD,CHUK,TAB3,MAVS
PMID:33672138	(2021) HIV-1 Latency and Viral Reservoirs: Existing Reversal Approaches and Potential Technologies, Targets, and Pathways Involved in HIV Latency Studies.	6	76	1.32	0.0035	9606.ENSP00000203629,9606.ENSP00000296545,9606.ENSP00000324890,9606.ENSP00000354842,9606.ENSP00000381185,9606.ENSP00000403495	LAG3,IL15,CD28,TOX,BCL2,LTA
PMID:34867958	(2021) Mechanisms of Immunosuppressive Tumor Evasion: Focus on Acute Lymphoblastic Leukemia.	6	76	1.32	0.0035	9606.ENSP00000203629,9606.ENSP00000227348,9606.ENSP00000296545,9606.ENSP00000329797,9606.ENSP00000356694,9606.ENSP00000360181	LAG3,CRTAM,IL15,CADM1,FASLG,SH2D1A
PMID:32619811	(2020) IL-7 receptor alpha defines heterogeneity and signature of human effector memory CD8(+) T cells in high dimensional analysis.	5	39	1.53	0.0035	9606.ENSP00000203629,9606.ENSP00000296545,9606.ENSP00000324890,9606.ENSP00000343952,9606.ENSP00000381185	LAG3,IL15,CD28,GPR29,BCL2
PMID:32719312	(2020) SMAC mimetics induce autophagy-dependent apoptosis of HIV-1-infected macrophages.	5	39	1.53	0.0035	9606.ENSP00000261464,9606.ENSP00000301838,9606.ENSP00000302564,9606.ENSP00000356694,9606.ENSP00000381185	TRAF5,FADD,BCL2L1,FASLG,BCL2
PMID:31720041	(2019) microRNAs in Mycobacterial Infection: Modulation of Host Immune Response and Apoptotic Pathways.	6	76	1.32	0.0035	9606.ENSP00000301838,9606.ENSP00000302564,9606.ENSP00000356694,9606.ENSP00000359424,9606.ENSP00000368215,9606.ENSP00000381185	FADD,BCL2L1,FASLG,CHUK,TAB3,BCL2
PMID:28261210	(2017) NLRC5 Functions beyond MHC I Regulation-What Do We Know So Far?	5	39	1.53	0.0035	9606.ENSP00000261464,9606.ENSP00000262395,9606.ENSP00000263642,9606.ENSP00000300589,9606.ENSP00000401980	TRAF5,TRAF4,IFIH1,NOD2,MAVS
PMID:28356067	(2017) Probiotic bacteria prevent Salmonella - induced suppression of lymphoproliferation in mice by an immunomodulatory mechanism.	5	39	1.53	0.0035	9606.ENSP00000256458,9606.ENSP00000301838,9606.ENSP00000356024,9606.ENSP00000359424,9606.ENSP00000381185	IRAK2,FADD,CR2,CHUK,BCL2
PMID:28981470	(2017) Telomere Dynamics in Immune Senescence and Exhaustion Triggered by Chronic Viral Infection.	5	39	1.53	0.0035	9606.ENSP00000203629,9606.ENSP00000296545,9606.ENSP00000302564,9606.ENSP00000324890,9606.ENSP00000381185	LAG3,IL15,BCL2L1,CD28,BCL2
PMID:29383199	(2017) MicroRNAs as regulators of cisplatin-resistance in non-small cell lung carcinomas.	6	76	1.32	0.0035	9606.ENSP00000302564,9606.ENSP00000307305,9606.ENSP00000344220,9606.ENSP00000371475,9606.ENSP00000381185,9606.ENSP00000437955	BCL2L1,DDIT4,PDPK1,TP53BP1,BCL2,HIF1A
PMID:25756928	(2015) Role of PD-1 co-inhibitory pathway in HIV infection and potential therapeutic options.	5	39	1.53	0.0035	9606.ENSP00000203629,9606.ENSP00000296545,9606.ENSP00000324890,9606.ENSP00000356024,9606.ENSP00000356694	LAG3,IL15,CD28,CR2,FASLG
PMID:26056083	(2015) Integrated analysis of microRNAs, transcription factors and target genes expression discloses a specific molecular architecture of hyperdiploid multiple myeloma.	5	39	1.53	0.0035	9606.ENSP00000302564,9606.ENSP00000356694,9606.ENSP00000372351,9606.ENSP00000381185,9606.ENSP00000437955	BCL2L1,FASLG,WHSC1,BCL2,HIF1A
PMID:26441996	(2015) FOXP3(+) Treg Cells and Gender Bias in Autoimmune Diseases.	6	76	1.32	0.0035	9606.ENSP00000296545,9606.ENSP00000360329,9606.ENSP00000365692,9606.ENSP00000368632,9606.ENSP00000382800,9606.ENSP00000437955	IL15,TTC4,PIM2,GATA3,RUNX3,HIF1A
PMID:26497531	(2015) TRIM21: a cytosolic Fc receptor with broad antibody isotype specificity.	5	39	1.53	0.0035	9606.ENSP00000254436,9606.ENSP00000263642,9606.ENSP00000316176,9606.ENSP00000359424,9606.ENSP00000401980	TRIM21,IFIH1,UBE2N,CHUK,MAVS
PMID:26512660	(2015) Cell Death Conversion under Hypoxic Condition in Tumor Development and Therapy.	5	39	1.53	0.0035	9606.ENSP00000301838,9606.ENSP00000302564,9606.ENSP00000356694,9606.ENSP00000381185,9606.ENSP00000437955	FADD,BCL2L1,FASLG,BCL2,HIF1A
PMID:24498025	(2014) IL-12 directs further maturation of ex vivo differentiated NK cells with improved therapeutic potential.	5	39	1.53	0.0035	9606.ENSP00000296545,9606.ENSP00000343952,9606.ENSP00000344544,9606.ENSP00000354842,9606.ENSP00000368632	IL15,GPR29,IKZF3,TOX,GATA3
PMID:24032031	(2013) Sweeten PAMPs: Role of Sugar Complexed PAMPs in Innate Immunity and Vaccine Biology.	6	76	1.32	0.0035	9606.ENSP00000254436,9606.ENSP00000263642,9606.ENSP00000300589,9606.ENSP00000301838,9606.ENSP00000359424,9606.ENSP00000401980	TRIM21,IFIH1,NOD2,FADD,CHUK,MAVS
PMID:24367371	(2013) An Update on PYRIN Domain-Containing Pattern Recognition Receptors: From Immunity to Pathology.	6	76	1.32	0.0035	9606.ENSP00000300589,9606.ENSP00000302564,9606.ENSP00000324890,9606.ENSP00000371475,9606.ENSP00000381185,9606.ENSP00000401980	NOD2,BCL2L1,CD28,TP53BP1,BCL2,MAVS
PMID:22427918	(2012) FLASH knockdown sensitizes cells to Fas-mediated apoptosis via down-regulation of the anti-apoptotic proteins, MCL-1 and Cflip short.	5	39	1.53	0.0035	9606.ENSP00000254436,9606.ENSP00000301838,9606.ENSP00000302564,9606.ENSP00000359424,9606.ENSP00000381185	TRIM21,FADD,BCL2L1,CHUK,BCL2
PMID:20236628	(2010) Cytolytic CD4 cells: Direct mediators in infectious disease and malignancy.	5	39	1.53	0.0035	9606.ENSP00000296545,9606.ENSP00000324890,9606.ENSP00000356694,9606.ENSP00000368632,9606.ENSP00000382800	IL15,CD28,FASLG,GATA3,RUNX3
PMID:20404486	(2010) Rapamycin generates anti-apoptotic human Th1Tc1 cells via autophagy for induction of xenogeneic GVHD.	5	39	1.53	0.0035	9606.ENSP00000302564,9606.ENSP00000324890,9606.ENSP00000365692,9606.ENSP00000368632,9606.ENSP00000381185	BCL2L1,CD28,PIM2,GATA3,BCL2
PMID:20121696	(2009) Costimulation signals for memory CD8+ T cells during viral infections.	5	39	1.53	0.0035	9606.ENSP00000296545,9606.ENSP00000302564,9606.ENSP00000324890,9606.ENSP00000356694,9606.ENSP00000381185	IL15,BCL2L1,CD28,FASLG,BCL2
PMID:16712718	(2006) A paradox of immunodeficiency and inflammation in human aging: lessons learned from apoptosis.	5	39	1.53	0.0035	9606.ENSP00000296545,9606.ENSP00000302564,9606.ENSP00000324890,9606.ENSP00000356694,9606.ENSP00000359424	IL15,BCL2L1,CD28,FASLG,CHUK
PMID:35078428	(2022) Leaf extract of Osbeckia octandra induces apoptosis in oral squamous cell carcinoma cells.	4	15	1.85	0.0036	9606.ENSP00000301838,9606.ENSP00000302564,9606.ENSP00000356694,9606.ENSP00000381185	FADD,BCL2L1,FASLG,BCL2
PMID:33574931	(2021) Luteolin inhibits proliferation, triggers apoptosis and modulates AktmTOR and MAP kinase pathways in HeLa cells.	6	77	1.31	0.0036	9606.ENSP00000300589,9606.ENSP00000301838,9606.ENSP00000302564,9606.ENSP00000356694,9606.ENSP00000381185,9606.ENSP00000437955	NOD2,FADD,BCL2L1,FASLG,BCL2,HIF1A
PMID:34343134	(2021) NR4A family members regulate T cell tolerance to preserve immune homeostasis and suppress autoimmunity.	5	40	1.52	0.0036	9606.ENSP00000203629,9606.ENSP00000324890,9606.ENSP00000356024,9606.ENSP00000368632,9606.ENSP00000381185	LAG3,CD28,CR2,GATA3,BCL2
PMID:31982521	(2020) Anticancerous potential of polysaccharides sequentially extracted from Polygonatum cyrtonema Hua in Human cervical cancer Hela cells.	4	15	1.85	0.0036	9606.ENSP00000301838,9606.ENSP00000302564,9606.ENSP00000356694,9606.ENSP00000381185	FADD,BCL2L1,FASLG,BCL2
PMID:32194422	(2020) Tilianin Extracted From Dracocephalum moldavica L. Induces Intrinsic Apoptosis and Drives Inflammatory Microenvironment Response on Pharyngeal Squamous Carcinoma Cells via Regulating TLR4 Signaling Pathways.	4	15	1.85	0.0036	9606.ENSP00000302564,9606.ENSP00000359424,9606.ENSP00000368450,9606.ENSP00000381185	BCL2L1,CHUK,CD83,BCL2
PMID:32376911	(2020) Innate lymphoid cells control signaling circuits to regulate tissue-specific immunity.	7	126	1.17	0.0036	9606.ENSP00000296545,9606.ENSP00000301838,9606.ENSP00000302564,9606.ENSP00000343952,9606.ENSP00000344544,9606.ENSP00000368632,9606.ENSP00000382800	IL15,FADD,BCL2L1,GPR29,IKZF3,GATA3,RUNX3
PMID:32860705	(2020) A Fas-4-1BB fusion protein converts a death to a pro-survival signal and enhances T cell therapy.	5	40	1.52	0.0036	9606.ENSP00000203629,9606.ENSP00000301838,9606.ENSP00000324890,9606.ENSP00000356694,9606.ENSP00000381185	LAG3,FADD,CD28,FASLG,BCL2
PMID:32943087	(2020) BCMA-targeted immunotherapy for multiple myeloma.	5	40	1.52	0.0036	9606.ENSP00000203629,9606.ENSP00000302564,9606.ENSP00000324890,9606.ENSP00000356694,9606.ENSP00000381185	LAG3,BCL2L1,CD28,FASLG,BCL2
PMID:33015383	(2020) Investigating genetic drivers of dermatomyositis pathogenesis using meta-analysis.	6	77	1.31	0.0036	9606.ENSP00000254436,9606.ENSP00000263642,9606.ENSP00000300589,9606.ENSP00000344208,9606.ENSP00000366404,9606.ENSP00000422947	TRIM21,IFIH1,NOD2,TRIM14,TRIM27,TRIM34
PMID:31023073	(2019) Cardamonin Induces Cell Cycle Arrest, Apoptosis and Alters Apoptosis Associated Gene Expression in WEHI-3 Mouse Leukemia Cells.	4	15	1.85	0.0036	9606.ENSP00000301838,9606.ENSP00000307305,9606.ENSP00000356694,9606.ENSP00000381185	FADD,DDIT4,FASLG,BCL2
PMID:31412671	(2019) Interactions of Tumor Necrosis Factor-Related Apoptosis-Inducing Ligand (TRAIL) with the Immune System: Implications for Inflammation and Cancer.	5	40	1.52	0.0036	9606.ENSP00000296545,9606.ENSP00000301838,9606.ENSP00000302564,9606.ENSP00000324890,9606.ENSP00000356694	IL15,FADD,BCL2L1,CD28,FASLG
PMID:31436044	(2019) Ouabain induces apoptotic cell death in human prostate DU 145 cancer cells through DNA damage and TRAIL pathways.	4	15	1.85	0.0036	9606.ENSP00000301838,9606.ENSP00000302564,9606.ENSP00000356694,9606.ENSP00000381185	FADD,BCL2L1,FASLG,BCL2
PMID:29662489	(2018) Immunological Approaches Towards Cancer and Inflammation: A Cross Talk.	7	126	1.17	0.0036	9606.ENSP00000296545,9606.ENSP00000300589,9606.ENSP00000302564,9606.ENSP00000344220,9606.ENSP00000359424,9606.ENSP00000381185,9606.ENSP00000437955	IL15,NOD2,BCL2L1,PDPK1,CHUK,BCL2,HIF1A
PMID:28561798	(2017) NF-kappaB in Hematological Malignancies.	6	77	1.31	0.0036	9606.ENSP00000261464,9606.ENSP00000302564,9606.ENSP00000316176,9606.ENSP00000359424,9606.ENSP00000381185,9606.ENSP00000437955	TRAF5,BCL2L1,UBE2N,CHUK,BCL2,HIF1A
PMID:28849201	(2017) Autophagy may play an important role in varicocele.	4	15	1.85	0.0036	9606.ENSP00000302564,9606.ENSP00000356694,9606.ENSP00000381185,9606.ENSP00000437955	BCL2L1,FASLG,BCL2,HIF1A
PMID:28945245	(2017) Identification of lineage-specifying cytokines that signal all CD8(+)-cytotoxic-lineage-fate decisions in the thymus.	5	40	1.52	0.0036	9606.ENSP00000296545,9606.ENSP00000302564,9606.ENSP00000324890,9606.ENSP00000381185,9606.ENSP00000382800	IL15,BCL2L1,CD28,BCL2,RUNX3
PMID:29174688	(2017) Comparative transcriptome analysis reveals induction of apoptosis in chicken kidney cells associated with the virulence of nephropathogenic infectious bronchitis virus.	4	15	1.85	0.0036	9606.ENSP00000296545,9606.ENSP00000301838,9606.ENSP00000302564,9606.ENSP00000381185	IL15,FADD,BCL2L1,BCL2
PMID:26387641	(2016) Genetically engineered mouse models for studying inflammatory bowel disease.	6	77	1.31	0.0036	9606.ENSP00000296545,9606.ENSP00000301838,9606.ENSP00000324890,9606.ENSP00000359424,9606.ENSP00000368632,9606.ENSP00000382800	IL15,FADD,CD28,CHUK,GATA3,RUNX3
PMID:26960190	(2016) Cudrania tricuspidata Stem Extract Induces Apoptosis via the Extrinsic Pathway in SiHa Cervical Cancer Cells.	4	15	1.85	0.0036	9606.ENSP00000301838,9606.ENSP00000302564,9606.ENSP00000356694,9606.ENSP00000381185	FADD,BCL2L1,FASLG,BCL2
PMID:27551499	(2016) NGF sensitizes TrkA SH-SY5Y neuroblastoma cells to TRAIL-induced apoptosis.	5	40	1.52	0.0036	9606.ENSP00000301838,9606.ENSP00000302564,9606.ENSP00000356694,9606.ENSP00000381185,9606.ENSP00000411152	FADD,BCL2L1,FASLG,BCL2,ITPKB
PMID:27806296	(2016) Opposing Development of Cytotoxic and Follicular Helper CD4 T Cells Controlled by the TCF-1-Bcl6 Nexus.	5	40	1.52	0.0036	9606.ENSP00000203629,9606.ENSP00000227348,9606.ENSP00000356694,9606.ENSP00000368632,9606.ENSP00000382800	LAG3,CRTAM,FASLG,GATA3,RUNX3
PMID:27813025	(2016) Involvement of Programmed Cell Death in Neurotoxicity of Metallic Nanoparticles: Recent Advances and Future Perspectives.	5	40	1.52	0.0036	9606.ENSP00000261464,9606.ENSP00000301838,9606.ENSP00000356694,9606.ENSP00000368215,9606.ENSP00000381185	TRAF5,FADD,FASLG,TAB3,BCL2
PMID:26074921	(2015) Regulation of NKT Cell Localization in Homeostasis and Infection.	6	77	1.31	0.0036	9606.ENSP00000296545,9606.ENSP00000302564,9606.ENSP00000343952,9606.ENSP00000356694,9606.ENSP00000365692,9606.ENSP00000381185	IL15,BCL2L1,GPR29,FASLG,PIM2,BCL2
PMID:27308513	(2015) Molecular crosstalk between apoptosis, necroptosis, and survival signaling.	5	40	1.52	0.0036	9606.ENSP00000261464,9606.ENSP00000301838,9606.ENSP00000356694,9606.ENSP00000359424,9606.ENSP00000368215	TRAF5,FADD,FASLG,CHUK,TAB3
PMID:24590070	(2014) Structural basis for ubiquitin-mediated antiviral signal activation by RIG-I.	4	15	1.85	0.0036	9606.ENSP00000263642,9606.ENSP00000301838,9606.ENSP00000316176,9606.ENSP00000401980	IFIH1,FADD,UBE2N,MAVS
PMID:24736722	(2014) Characterization of the role of tumor necrosis factor apoptosis inducing ligand (TRAIL) in spermatogenesis through the evaluation of trail gene-deficient mice.	4	15	1.85	0.0036	9606.ENSP00000301838,9606.ENSP00000356694,9606.ENSP00000381185,9606.ENSP00000480499	FADD,FASLG,BCL2,ITCH
PMID:24745479	(2014) Identification of novel molecular regulators of tumor necrosis factor-related apoptosis-inducing ligand (TRAIL)-induced apoptosis in breast cancer cells by RNAi screening.	6	77	1.31	0.0036	9606.ENSP00000301838,9606.ENSP00000302564,9606.ENSP00000341874,9606.ENSP00000344220,9606.ENSP00000365692,9606.ENSP00000381185	FADD,BCL2L1,RIOK3,PDPK1,PIM2,BCL2
PMID:24239354	(2013) Context-specific BAFF-R signaling by the NF-kappaB and PI3K pathways.	5	40	1.52	0.0036	9606.ENSP00000302564,9606.ENSP00000356024,9606.ENSP00000359424,9606.ENSP00000365692,9606.ENSP00000381185	BCL2L1,CR2,CHUK,PIM2,BCL2
PMID:22393311	(2012) Swainsonine activates mitochondria-mediated apoptotic pathway in human lung cancer A549 cells and retards the growth of lung cancer xenografts.	4	15	1.85	0.0036	9606.ENSP00000301838,9606.ENSP00000302564,9606.ENSP00000356694,9606.ENSP00000381185	FADD,BCL2L1,FASLG,BCL2
PMID:22454688	(2012) Phyllanthus urinaria Induces Apoptosis in Human Osteosarcoma 143B Cells via Activation of FasFasL- and Mitochondria-Mediated Pathways.	4	15	1.85	0.0036	9606.ENSP00000301838,9606.ENSP00000302564,9606.ENSP00000356694,9606.ENSP00000381185	FADD,BCL2L1,FASLG,BCL2
PMID:21490621	(2011) IRF7: activation, regulation, modification and function.	6	77	1.31	0.0036	9606.ENSP00000254436,9606.ENSP00000263642,9606.ENSP00000264110,9606.ENSP00000359424,9606.ENSP00000381185,9606.ENSP00000401980	TRIM21,IFIH1,ATF2,CHUK,BCL2,MAVS
PMID:21874163	(2011) Response and resistance to NF-kappaB inhibitors in mouse models of lung adenocarcinoma.	5	40	1.52	0.0036	9606.ENSP00000302564,9606.ENSP00000356694,9606.ENSP00000359424,9606.ENSP00000381185,9606.ENSP00000437955	BCL2L1,FASLG,CHUK,BCL2,HIF1A
PMID:22013128	(2011) Activation of Wnt signaling arrests effector differentiation in human peripheral and cord blood-derived T lymphocytes.	5	40	1.52	0.0036	9606.ENSP00000296545,9606.ENSP00000324890,9606.ENSP00000343952,9606.ENSP00000368632,9606.ENSP00000381185	IL15,CD28,GPR29,GATA3,BCL2
PMID:22015557	(2011) Targeting PIM kinase enhances the activity of sunitinib in renal cell carcinoma.	4	15	1.85	0.0036	9606.ENSP00000302564,9606.ENSP00000365692,9606.ENSP00000381185,9606.ENSP00000437955	BCL2L1,PIM2,BCL2,HIF1A
PMID:22440909	(2011) Cytosolic surveillance and antiviral immunity.	5	40	1.52	0.0036	9606.ENSP00000263642,9606.ENSP00000264110,9606.ENSP00000300589,9606.ENSP00000359424,9606.ENSP00000401980	IFIH1,ATF2,NOD2,CHUK,MAVS
PMID:20383148	(2010) The transcription factor c-Myb primes CD4+CD8+ immature thymocytes for selection into the iNKT lineage.	5	40	1.52	0.0036	9606.ENSP00000296545,9606.ENSP00000302564,9606.ENSP00000324890,9606.ENSP00000368632,9606.ENSP00000381185	IL15,BCL2L1,CD28,GATA3,BCL2
PMID:19362144	(2009) Heme oxygenase-1, a critical arbitrator of cell death pathways in lung injury and disease.	5	40	1.52	0.0036	9606.ENSP00000301838,9606.ENSP00000302564,9606.ENSP00000333685,9606.ENSP00000356694,9606.ENSP00000381185	FADD,BCL2L1,MAPK11,FASLG,BCL2
PMID:19479062	(2009) TRAF6 establishes innate immune responses by activating NF-kappaB and IRF7 upon sensing cytosolic viral RNA and DNA.	5	40	1.52	0.0036	9606.ENSP00000263642,9606.ENSP00000316176,9606.ENSP00000359424,9606.ENSP00000368215,9606.ENSP00000401980	IFIH1,UBE2N,CHUK,TAB3,MAVS
PMID:20017956	(2009) Compound K, a metabolite of ginseng saponin, induces apoptosis via caspase-8-dependent pathway in HL-60 human leukemia cells.	4	15	1.85	0.0036	9606.ENSP00000301838,9606.ENSP00000302564,9606.ENSP00000356694,9606.ENSP00000381185	FADD,BCL2L1,FASLG,BCL2
PMID:19077262	(2008) TRAIL and Taurolidine induce apoptosis and decrease proliferation in human fibrosarcoma.	5	40	1.52	0.0036	9606.ENSP00000301838,9606.ENSP00000302564,9606.ENSP00000356694,9606.ENSP00000359424,9606.ENSP00000381185	FADD,BCL2L1,FASLG,CHUK,BCL2
PMID:17548520	(2007) Deubiquitinating enzyme CYLD negatively regulates the ubiquitin-dependent kinase Tak1 and prevents abnormal T cell responses.	5	40	1.52	0.0036	9606.ENSP00000261464,9606.ENSP00000262395,9606.ENSP00000300589,9606.ENSP00000324890,9606.ENSP00000359424	TRAF5,TRAF4,NOD2,CD28,CHUK
PMID:14960579	(2004) Activation of intrinsic and extrinsic proapoptotic signaling pathways in interleukin-18-mediated human cardiac endothelial cell death.	4	15	1.85	0.0036	9606.ENSP00000302564,9606.ENSP00000356694,9606.ENSP00000359424,9606.ENSP00000381185	BCL2L1,FASLG,CHUK,BCL2
PMID:11435475	(2001) Tumor necrosis factor receptor-associated factor (TRAF)2 represses the T helper cell type 2 response through interaction with NFAT-interacting protein (NIP45).	5	40	1.52	0.0036	9606.ENSP00000261464,9606.ENSP00000262395,9606.ENSP00000324890,9606.ENSP00000368632,9606.ENSP00000403495	TRAF5,TRAF4,CD28,GATA3,LTA
PMID:9480981	(1998) CD4 regulates susceptibility to Fas ligand- and tumor necrosis factor-mediated apoptosis.	4	15	1.85	0.0036	9606.ENSP00000301838,9606.ENSP00000302564,9606.ENSP00000324890,9606.ENSP00000356694	FADD,BCL2L1,CD28,FASLG
PMID:34917098	(2021) The HSP Immune Network in Cancer.	6	78	1.31	0.0037	9606.ENSP00000296545,9606.ENSP00000324890,9606.ENSP00000356694,9606.ENSP00000368450,9606.ENSP00000368632,9606.ENSP00000403495	IL15,CD28,FASLG,CD83,GATA3,LTA
PMID:34943817	(2021) Potential of E3 Ubiquitin Ligases in Cancer Immunity: Opportunities and Challenges.	7	128	1.16	0.0037	9606.ENSP00000203629,9606.ENSP00000329797,9606.ENSP00000344544,9606.ENSP00000359424,9606.ENSP00000368632,9606.ENSP00000437955,9606.ENSP00000480499	LAG3,CADM1,IKZF3,CHUK,GATA3,HIF1A,ITCH
PMID:32994997	(2020) Enhancing the efficacy of immunotherapy using radiotherapy.	6	78	1.31	0.0037	9606.ENSP00000203629,9606.ENSP00000301838,9606.ENSP00000302564,9606.ENSP00000356694,9606.ENSP00000368632,9606.ENSP00000437955	LAG3,FADD,BCL2L1,FASLG,GATA3,HIF1A
PMID:27156452	(2016) Distinct Gene Regulatory Pathways for Human Innate versus Adaptive Lymphoid Cells.	6	78	1.31	0.0037	9606.ENSP00000227348,9606.ENSP00000296545,9606.ENSP00000324890,9606.ENSP00000343952,9606.ENSP00000368632,9606.ENSP00000382800	CRTAM,IL15,CD28,GPR29,GATA3,RUNX3
PMID:24434315	(2013) T cell ageing: effects of age on development, survival & function.	6	78	1.31	0.0037	9606.ENSP00000296545,9606.ENSP00000302564,9606.ENSP00000324890,9606.ENSP00000356694,9606.ENSP00000368632,9606.ENSP00000381185	IL15,BCL2L1,CD28,FASLG,GATA3,BCL2
PMID:33493637	(2021) Immunotoxic role of organophosphates: An unseen risk escalating SARS-CoV-2 pathogenicity.	5	41	1.51	0.0039	9606.ENSP00000263642,9606.ENSP00000356694,9606.ENSP00000381185,9606.ENSP00000401980,9606.ENSP00000437955	IFIH1,FASLG,BCL2,MAVS,HIF1A
PMID:33617602	(2021) Effector memory CD8 T cell response elicits Hepatitis E Virus genotype 3 pathogenesis in the elderly.	5	41	1.51	0.0039	9606.ENSP00000203629,9606.ENSP00000296545,9606.ENSP00000368632,9606.ENSP00000381185,9606.ENSP00000401980	LAG3,IL15,GATA3,BCL2,MAVS
PMID:34571733	(2021) The Yin and Yang of Type I IFNs in Cancer Promotion and Immune Activation.	7	129	1.16	0.0039	9606.ENSP00000263642,9606.ENSP00000300589,9606.ENSP00000302564,9606.ENSP00000345494,9606.ENSP00000356694,9606.ENSP00000381185,9606.ENSP00000401980	IFIH1,NOD2,BCL2L1,PLSCR1,FASLG,BCL2,MAVS
PMID:34659188	(2021) Coronavirus Nsp1: Immune Response Suppression and Protein Expression Inhibition.	5	41	1.51	0.0039	9606.ENSP00000261464,9606.ENSP00000262395,9606.ENSP00000263642,9606.ENSP00000359424,9606.ENSP00000401980	TRAF5,TRAF4,IFIH1,CHUK,MAVS
PMID:31936317	(2020) Oncolytic Virotherapy with Myxoma Virus.	5	41	1.51	0.0039	9606.ENSP00000203629,9606.ENSP00000263642,9606.ENSP00000296545,9606.ENSP00000324890,9606.ENSP00000381185	LAG3,IFIH1,IL15,CD28,BCL2
PMID:32516941	(2020) Non-Small-Cell Lung Cancer Signaling Pathways, Metabolism, and PD-1PD-L1 Antibodies.	8	190	1.05	0.0039	9606.ENSP00000203629,9606.ENSP00000263642,9606.ENSP00000302564,9606.ENSP00000316176,9606.ENSP00000359424,9606.ENSP00000381185,9606.ENSP00000401980,9606.ENSP00000437955	LAG3,IFIH1,BCL2L1,UBE2N,CHUK,BCL2,MAVS,HIF1A
PMID:30332964	(2019) The Multifunctional Protein p62 and Its Mechanistic Roles in Cancers.	6	79	1.3	0.0039	9606.ENSP00000254436,9606.ENSP00000261464,9606.ENSP00000302564,9606.ENSP00000371475,9606.ENSP00000381185,9606.ENSP00000437955	TRIM21,TRAF5,BCL2L1,TP53BP1,BCL2,HIF1A
PMID:30717138	(2019) Crosstalk between Autophagy and Type I Interferon Responses in Innate Antiviral Immunity.	6	79	1.3	0.0039	9606.ENSP00000254436,9606.ENSP00000263642,9606.ENSP00000344208,9606.ENSP00000359424,9606.ENSP00000381185,9606.ENSP00000401980	TRIM21,IFIH1,TRIM14,CHUK,BCL2,MAVS
PMID:31379818	(2019) The Roles of Liver-Resident Lymphocytes in Liver Diseases.	6	79	1.3	0.0039	9606.ENSP00000203629,9606.ENSP00000296545,9606.ENSP00000302564,9606.ENSP00000343952,9606.ENSP00000356694,9606.ENSP00000381185	LAG3,IL15,BCL2L1,GPR29,FASLG,BCL2
PMID:28475177	(2017) The role of hybrid ubiquitin chains in the MyD88 and other innate immune signalling pathways.	5	41	1.51	0.0039	9606.ENSP00000256458,9606.ENSP00000300589,9606.ENSP00000316176,9606.ENSP00000359424,9606.ENSP00000368215	IRAK2,NOD2,UBE2N,CHUK,TAB3
PMID:27183586	(2016) NKAP Regulates Invariant NKT Cell Proliferation and Differentiation into ROR-gammat-Expressing NKT17 Cells.	5	41	1.51	0.0039	9606.ENSP00000296545,9606.ENSP00000302564,9606.ENSP00000360464,9606.ENSP00000368632,9606.ENSP00000381185	IL15,BCL2L1,NKAP,GATA3,BCL2
PMID:27475412	(2016) Immune-inflammation gene signatures in endometriosis patients.	6	79	1.3	0.0039	9606.ENSP00000262395,9606.ENSP00000296545,9606.ENSP00000324890,9606.ENSP00000356694,9606.ENSP00000360181,9606.ENSP00000381185	TRAF4,IL15,CD28,FASLG,SH2D1A,BCL2
PMID:25352053	(2015) Germline CARD11 Mutation in a Patient with Severe Congenital B Cell Lymphocytosis.	5	41	1.51	0.0039	9606.ENSP00000324890,9606.ENSP00000356024,9606.ENSP00000359424,9606.ENSP00000368450,9606.ENSP00000381185	CD28,CR2,CHUK,CD83,BCL2
PMID:25869307	(2015) Early IFN type I response: Learning from microbial evasion strategies.	6	79	1.3	0.0039	9606.ENSP00000263642,9606.ENSP00000300589,9606.ENSP00000316176,9606.ENSP00000324890,9606.ENSP00000359424,9606.ENSP00000401980	IFIH1,NOD2,UBE2N,CD28,CHUK,MAVS
PMID:26000316	(2015) Immune disorders in Hashimotos thyroiditis: what do we know so far?	5	41	1.51	0.0039	9606.ENSP00000301838,9606.ENSP00000302564,9606.ENSP00000343952,9606.ENSP00000356694,9606.ENSP00000381185	FADD,BCL2L1,GPR29,FASLG,BCL2
PMID:26729093	(2015) Alisertib Induces Cell Cycle Arrest, Apoptosis, Autophagy and Suppresses EMT in HT29 and Caco-2 Cells.	5	41	1.51	0.0039	9606.ENSP00000301838,9606.ENSP00000302564,9606.ENSP00000333685,9606.ENSP00000344220,9606.ENSP00000381185	FADD,BCL2L1,MAPK11,PDPK1,BCL2
PMID:24934899	(2014) Induced regulatory T cells in inhibitory microenvironments created by cancer.	5	41	1.51	0.0039	9606.ENSP00000203629,9606.ENSP00000302564,9606.ENSP00000343952,9606.ENSP00000356694,9606.ENSP00000381185	LAG3,BCL2L1,GPR29,FASLG,BCL2
PMID:23514593	(2013) Molecular signatures of T-cell inhibition in HIV-1 infection.	6	79	1.3	0.0039	9606.ENSP00000203629,9606.ENSP00000296545,9606.ENSP00000302564,9606.ENSP00000356694,9606.ENSP00000368450,9606.ENSP00000403495	LAG3,IL15,BCL2L1,FASLG,CD83,LTA
PMID:24187576	(2013) HIV-1 Nef and T-cell activation: a history of contradictions.	5	41	1.51	0.0039	9606.ENSP00000296545,9606.ENSP00000302564,9606.ENSP00000324890,9606.ENSP00000356694,9606.ENSP00000381185	IL15,BCL2L1,CD28,FASLG,BCL2
PMID:22629298	(2012) High-throughput sequence analysis of turbot (Scophthalmus maximus) transcriptome using 454-pyrosequencing for the discovery of antiviral immune genes.	8	190	1.05	0.0039	9606.ENSP00000296545,9606.ENSP00000301838,9606.ENSP00000302564,9606.ENSP00000356024,9606.ENSP00000356694,9606.ENSP00000359424,9606.ENSP00000381185,9606.ENSP00000403495	IL15,FADD,BCL2L1,CR2,FASLG,CHUK,BCL2,LTA
PMID:22723639	(2012) Autophagy: an emerging immunological paradigm.	5	41	1.51	0.0039	9606.ENSP00000300589,9606.ENSP00000324890,9606.ENSP00000359424,9606.ENSP00000368215,9606.ENSP00000381185	NOD2,CD28,CHUK,TAB3,BCL2
PMID:23129749	(2012) Congenital B cell lymphocytosis explained by novel germline CARD11 mutations.	5	41	1.51	0.0039	9606.ENSP00000324890,9606.ENSP00000356024,9606.ENSP00000359424,9606.ENSP00000368450,9606.ENSP00000381185	CD28,CR2,CHUK,CD83,BCL2
PMID:23159437	(2012) The DNA damage- and transcription-associated protein paxip1 controls thymocyte development and emigration.	5	41	1.51	0.0039	9606.ENSP00000313420,9606.ENSP00000324890,9606.ENSP00000371475,9606.ENSP00000381185,9606.ENSP00000382800	PRKDC,CD28,TP53BP1,BCL2,RUNX3
PMID:21674051	(2011) Type I interferon drives dendritic cell apoptosis via multiple BH3-only proteins following activation by PolyIC in vivo.	5	41	1.51	0.0039	9606.ENSP00000263642,9606.ENSP00000302564,9606.ENSP00000381185,9606.ENSP00000401980,9606.ENSP00000403495	IFIH1,BCL2L1,BCL2,MAVS,LTA
PMID:22983382	(2011) Targeting lentiviral vectors for cancer immunotherapy.	6	79	1.3	0.0039	9606.ENSP00000263642,9606.ENSP00000302564,9606.ENSP00000333685,9606.ENSP00000356694,9606.ENSP00000359424,9606.ENSP00000368450	IFIH1,BCL2L1,MAPK11,FASLG,CHUK,CD83
PMID:20636808	(2010) Contracting the mus cells--does down-sizing suit us for diving into the memory pool?	5	41	1.51	0.0039	9606.ENSP00000296545,9606.ENSP00000301838,9606.ENSP00000302564,9606.ENSP00000324890,9606.ENSP00000381185	IL15,FADD,BCL2L1,CD28,BCL2
PMID:20969594	(2010) Transcriptional control of invariant NKT cell development.	6	79	1.3	0.0039	9606.ENSP00000296545,9606.ENSP00000302564,9606.ENSP00000356694,9606.ENSP00000368632,9606.ENSP00000381185,9606.ENSP00000403495	IL15,BCL2L1,FASLG,GATA3,BCL2,LTA
PMID:19642868	(2009) Mechanisms of liver disease: cross-talk between the NF-kappaB and JNK pathways.	5	41	1.51	0.0039	9606.ENSP00000301838,9606.ENSP00000302564,9606.ENSP00000356694,9606.ENSP00000359424,9606.ENSP00000381185	FADD,BCL2L1,FASLG,CHUK,BCL2
PMID:31885879	(....) protacs: great opportunities for academia and industry.	7	129	1.16	0.0039	9606.ENSP00000256458,9606.ENSP00000300589,9606.ENSP00000302564,9606.ENSP00000333685,9606.ENSP00000344544,9606.ENSP00000359424,9606.ENSP00000381185	IRAK2,NOD2,BCL2L1,MAPK11,IKZF3,CHUK,BCL2
PMID:35406692	(2022) Exosome-Mediated Therapeutic Strategies for Management of Solid and Hematological Malignancies.	7	130	1.15	0.004	9606.ENSP00000262238,9606.ENSP00000296545,9606.ENSP00000302564,9606.ENSP00000356024,9606.ENSP00000356694,9606.ENSP00000381185,9606.ENSP00000437955	YY1,IL15,BCL2L1,CR2,FASLG,BCL2,HIF1A
PMID:32899736	(2020) Dance with the Devil: Stress Granules and Signaling in Antiviral Responses.	7	130	1.15	0.004	9606.ENSP00000261464,9606.ENSP00000263642,9606.ENSP00000302564,9606.ENSP00000341874,9606.ENSP00000359424,9606.ENSP00000381185,9606.ENSP00000401980	TRAF5,IFIH1,BCL2L1,RIOK3,CHUK,BCL2,MAVS
PMID:33364043	(2021) Exercise training restores IGFIR survival signaling in d-galactose induced-aging rats to suppress cardiac apoptosis.	4	16	1.82	0.0041	9606.ENSP00000301838,9606.ENSP00000302564,9606.ENSP00000356694,9606.ENSP00000381185	FADD,BCL2L1,FASLG,BCL2
PMID:34237666	(2021) Multifunctional inhibitors of SARS-CoV-2 by MMPBSA, essential dynamics, and molecular dynamic investigations.	4	16	1.82	0.0041	9606.ENSP00000296545,9606.ENSP00000302564,9606.ENSP00000329797,9606.ENSP00000381185	IL15,BCL2L1,CADM1,BCL2
PMID:33257694	(2020) Pharmacological targeting of c-FLIPL and Bcl-2 family members promotes apoptosis in CD95L-resistant cells.	4	16	1.82	0.0041	9606.ENSP00000301838,9606.ENSP00000302564,9606.ENSP00000356694,9606.ENSP00000381185	FADD,BCL2L1,FASLG,BCL2
PMID:30966844	(2019) The roles of apoptosis, autophagy and unfolded protein response in arbovirus, influenza virus, and HIV infections.	7	131	1.15	0.0041	9606.ENSP00000263642,9606.ENSP00000300589,9606.ENSP00000301838,9606.ENSP00000302564,9606.ENSP00000356694,9606.ENSP00000381185,9606.ENSP00000401980	IFIH1,NOD2,FADD,BCL2L1,FASLG,BCL2,MAVS
PMID:31472685	(2019) Regulatory mechanisms of B cell responses and the implication in B cell-related diseases.	6	80	1.3	0.0041	9606.ENSP00000344544,9606.ENSP00000356024,9606.ENSP00000371475,9606.ENSP00000372351,9606.ENSP00000381185,9606.ENSP00000437955	IKZF3,CR2,TP53BP1,WHSC1,BCL2,HIF1A
PMID:31791417	(2019) Analysis of apoptosis related genes in nurses exposed to anti-neoplastic drugs.	4	16	1.82	0.0041	9606.ENSP00000302564,9606.ENSP00000356694,9606.ENSP00000381185,9606.ENSP00000437955	BCL2L1,FASLG,BCL2,HIF1A
PMID:30551620	(2018) 23-Hydroxyursolic Acid Isolated from the Stem Bark of Cussonia bancoensis Induces Apoptosis through FasCaspase-8-Dependent Pathway in HL-60 Human Promyelocytic Leukemia Cells.	4	16	1.82	0.0041	9606.ENSP00000301838,9606.ENSP00000302564,9606.ENSP00000356694,9606.ENSP00000381185	FADD,BCL2L1,FASLG,BCL2
PMID:28781653	(2017) Proliferation and invasion of ovarian cancer cells are suppressed by knockdown of TRIM11.	4	16	1.82	0.0041	9606.ENSP00000284551,9606.ENSP00000302564,9606.ENSP00000366404,9606.ENSP00000381185	TRIM11,BCL2L1,TRIM27,BCL2
PMID:27618007	(2016) BL-038, a Benzofuran Derivative, Induces Cell Apoptosis in Human Chondrosarcoma Cells through Reactive Oxygen SpeciesMitochondrial Dysfunction and the Caspases Dependent Pathway.	4	16	1.82	0.0041	9606.ENSP00000301838,9606.ENSP00000302564,9606.ENSP00000356694,9606.ENSP00000381185	FADD,BCL2L1,FASLG,BCL2
PMID:27701053	(2016) MicroRNA-related polymorphisms and non-Hodgkin lymphoma susceptibility in the Multicenter AIDS Cohort Study.	4	16	1.82	0.0041	9606.ENSP00000296545,9606.ENSP00000302564,9606.ENSP00000368215,9606.ENSP00000437955	IL15,BCL2L1,TAB3,HIF1A
PMID:25593641	(2015) The Histone Deacetylase Inhibitor Trichostatin A Sensitizes Human Renal Carcinoma Cells to TRAIL-Induced Apoptosis through Down-Regulation of c-FLIPL.	4	16	1.82	0.0041	9606.ENSP00000301838,9606.ENSP00000302564,9606.ENSP00000356694,9606.ENSP00000381185	FADD,BCL2L1,FASLG,BCL2
PMID:24373311	(2014) KSHV: pathways to tumorigenesis and persistent infection.	7	131	1.15	0.0041	9606.ENSP00000263642,9606.ENSP00000301838,9606.ENSP00000359424,9606.ENSP00000368450,9606.ENSP00000381185,9606.ENSP00000401980,9606.ENSP00000437955	IFIH1,FADD,CHUK,CD83,BCL2,MAVS,HIF1A
PMID:24762775	(2014) Dicer-2-dependent activation of Culex Vago occurs via the TRAF-Rel2 signaling pathway.	4	16	1.82	0.0041	9606.ENSP00000261464,9606.ENSP00000262395,9606.ENSP00000263642,9606.ENSP00000401980	TRAF5,TRAF4,IFIH1,MAVS
PMID:23933188	(2013) Helper T cells down-regulate CD4 expression upon chronic stimulation giving rise to double-negative T cells.	4	16	1.82	0.0041	9606.ENSP00000296545,9606.ENSP00000302564,9606.ENSP00000324890,9606.ENSP00000381185	IL15,BCL2L1,CD28,BCL2
PMID:22300659	(2012) Small molecule inhibitors of the HPV16-E6 interaction with caspase 8.	4	16	1.82	0.0041	9606.ENSP00000261464,9606.ENSP00000262395,9606.ENSP00000301838,9606.ENSP00000356694	TRAF5,TRAF4,FADD,FASLG
PMID:23060864	(2012) Molecular hallmarks of adult T cell leukemia.	6	80	1.3	0.0041	9606.ENSP00000262238,9606.ENSP00000296545,9606.ENSP00000302564,9606.ENSP00000329797,9606.ENSP00000359424,9606.ENSP00000381185	YY1,IL15,BCL2L1,CADM1,CHUK,BCL2
PMID:23211670	(2012) 1-benzyl-2-phenylbenzimidazole (BPB), a benzimidazole derivative, induces cell apoptosis in human chondrosarcoma through intrinsic and extrinsic pathways.	4	16	1.82	0.0041	9606.ENSP00000301838,9606.ENSP00000302564,9606.ENSP00000356694,9606.ENSP00000381185	FADD,BCL2L1,FASLG,BCL2
PMID:19634139	(2010) Chronic cigarette smoke extract treatment selects for apoptotic dysfunction and mitochondrial mutations in minimally transformed oral keratinocytes.	4	16	1.82	0.0041	9606.ENSP00000301838,9606.ENSP00000356694,9606.ENSP00000381185,9606.ENSP00000437955	FADD,FASLG,BCL2,HIF1A
PMID:19696430	(2009) CD4-CD8 lineage differentiation: Thpok-ing into the nucleus.	4	16	1.82	0.0041	9606.ENSP00000266269,9606.ENSP00000354842,9606.ENSP00000368632,9606.ENSP00000382800	PATZ1,TOX,GATA3,RUNX3
PMID:15134774	(2004) Apoptosis and loss of virus-specific CD8+ T-cell memory.	4	16	1.82	0.0041	9606.ENSP00000296545,9606.ENSP00000302564,9606.ENSP00000356694,9606.ENSP00000381185	IL15,BCL2L1,FASLG,BCL2
PMID:33669403	(2021) Apoptosis of Hepatocytes: Relevance for HIV-Infected Patients under Treatment.	5	42	1.5	0.0042	9606.ENSP00000261464,9606.ENSP00000262395,9606.ENSP00000302564,9606.ENSP00000356694,9606.ENSP00000381185	TRAF5,TRAF4,BCL2L1,FASLG,BCL2
PMID:34093836	(2021) Receptor-interacting protein in malignant digestive neoplasms.	5	42	1.5	0.0042	9606.ENSP00000301838,9606.ENSP00000302564,9606.ENSP00000356694,9606.ENSP00000359424,9606.ENSP00000381185	FADD,BCL2L1,FASLG,CHUK,BCL2
PMID:34200219	(2021) Two Complementarity Immunotherapeutics in Non-Small-Cell Lung Cancer Patients-Mechanism of Action and Future Concepts.	5	42	1.5	0.0042	9606.ENSP00000203629,9606.ENSP00000296545,9606.ENSP00000324890,9606.ENSP00000368632,9606.ENSP00000381185	LAG3,IL15,CD28,GATA3,BCL2
PMID:34210001	(2021) Enhancing B-Cell Malignancies-On Repurposing Enhancer Activity towards Cancer.	6	81	1.29	0.0042	9606.ENSP00000262238,9606.ENSP00000344544,9606.ENSP00000368450,9606.ENSP00000368632,9606.ENSP00000381185,9606.ENSP00000382800	YY1,IKZF3,CD83,GATA3,BCL2,RUNX3
PMID:34480337	(2021) Role of the PD-1PD-L1 Signaling in Multiple Sclerosis and Experimental Autoimmune Encephalomyelitis: Recent Insights and Future Directions.	6	81	1.29	0.0042	9606.ENSP00000296545,9606.ENSP00000302564,9606.ENSP00000324890,9606.ENSP00000356694,9606.ENSP00000381185,9606.ENSP00000437955	IL15,BCL2L1,CD28,FASLG,BCL2,HIF1A
PMID:34680303	(2021) RelapsedRefractory Multiple Myeloma in 20202021 and Beyond.	6	81	1.29	0.0042	9606.ENSP00000203629,9606.ENSP00000302564,9606.ENSP00000324890,9606.ENSP00000344544,9606.ENSP00000372351,9606.ENSP00000381185	LAG3,BCL2L1,CD28,IKZF3,WHSC1,BCL2
PMID:34956899	(2021) Osteosarcoma and Metastasis.	6	81	1.29	0.0042	9606.ENSP00000262238,9606.ENSP00000302564,9606.ENSP00000356694,9606.ENSP00000381185,9606.ENSP00000437955,9606.ENSP00000480499	YY1,BCL2L1,FASLG,BCL2,HIF1A,ITCH
PMID:31963420	(2020) RASSF1A Tumour Suppressor: Target the Network for Effective Cancer Therapy.	5	42	1.5	0.0042	9606.ENSP00000302564,9606.ENSP00000381185,9606.ENSP00000382800,9606.ENSP00000437955,9606.ENSP00000480499	BCL2L1,BCL2,RUNX3,HIF1A,ITCH
PMID:32420699	(2020) Serine-227 in the N-terminal kinase domain of RSK2 is a potential therapeutic target for mantle cell lymphoma.	5	42	1.5	0.0042	9606.ENSP00000262238,9606.ENSP00000302564,9606.ENSP00000344220,9606.ENSP00000344544,9606.ENSP00000381185	YY1,BCL2L1,PDPK1,IKZF3,BCL2
PMID:32467668	(2020) circRNA-miRNA-mRNA regulatory network in human lung cancer: an update.	5	42	1.5	0.0042	9606.ENSP00000344220,9606.ENSP00000356172,9606.ENSP00000381185,9606.ENSP00000437955,9606.ENSP00000480499	PDPK1,SOX13,BCL2,HIF1A,ITCH
PMID:33126669	(2020) The Role of Small Noncoding RNA in DNA Double-Strand Break Repair.	5	42	1.5	0.0042	9606.ENSP00000305899,9606.ENSP00000313420,9606.ENSP00000328169,9606.ENSP00000371475,9606.ENSP00000372351	SUV420H1,PRKDC,JAG2,TP53BP1,WHSC1
PMID:33469458	(2020) TAK1-TABs Complex: A Central Signalosome in Inflammatory Responses.	6	81	1.29	0.0042	9606.ENSP00000261464,9606.ENSP00000280377,9606.ENSP00000316176,9606.ENSP00000359424,9606.ENSP00000368215,9606.ENSP00000480499	TRAF5,USP15,UBE2N,CHUK,TAB3,ITCH
PMID:30710091	(2019) Satb1 regulates the effector program of encephalitogenic tissue Th17 cells in chronic inflammation.	5	42	1.5	0.0042	9606.ENSP00000203629,9606.ENSP00000324890,9606.ENSP00000344544,9606.ENSP00000381185,9606.ENSP00000437955	LAG3,CD28,IKZF3,BCL2,HIF1A
PMID:28847903	(2018) T Helper Cell Differentiation, Heterogeneity, and Plasticity.	5	42	1.5	0.0042	9606.ENSP00000296545,9606.ENSP00000324890,9606.ENSP00000368632,9606.ENSP00000382800,9606.ENSP00000403495	IL15,CD28,GATA3,RUNX3,LTA
PMID:30038214	(2018) Notch ligand Delta-like 4 induces epigenetic regulation of Treg cell differentiation and function in viral infection.	5	42	1.5	0.0042	9606.ENSP00000203629,9606.ENSP00000324890,9606.ENSP00000328169,9606.ENSP00000360329,9606.ENSP00000368632	LAG3,CD28,JAG2,TTC4,GATA3
PMID:28177892	(2017) Pevonedistat, a Nedd8-activating enzyme inhibitor, sensitizes neoplastic B-cells to death receptor-mediated apoptosis.	5	42	1.5	0.0042	9606.ENSP00000261464,9606.ENSP00000262395,9606.ENSP00000302564,9606.ENSP00000356694,9606.ENSP00000381185	TRAF5,TRAF4,BCL2L1,FASLG,BCL2
PMID:26829041	(2016) Induction of Cell Death in Growing Human T-Cells and Cell Survival in Resting Cells in Response to the Human T-Cell Leukemia Virus Type 1 Tax.	5	42	1.5	0.0042	9606.ENSP00000265354,9606.ENSP00000302564,9606.ENSP00000356694,9606.ENSP00000381185,9606.ENSP00000403495	SRF,BCL2L1,FASLG,BCL2,LTA
PMID:25500014	(2015) Mitochondria: diversity in the regulation of the NLRP3 inflammasome.	5	42	1.5	0.0042	9606.ENSP00000263642,9606.ENSP00000300589,9606.ENSP00000302564,9606.ENSP00000381185,9606.ENSP00000401980	IFIH1,NOD2,BCL2L1,BCL2,MAVS
PMID:25929785	(2015) Phenotypic switch of CD8(+) T cells reactivated under hypoxia toward IL-10 secreting, poorly proliferative effector cells.	5	42	1.5	0.0042	9606.ENSP00000324890,9606.ENSP00000356694,9606.ENSP00000368632,9606.ENSP00000381185,9606.ENSP00000437955	CD28,FASLG,GATA3,BCL2,HIF1A
PMID:25381358	(2014) Development and survival of Th17 cells within the intestines: the influence of microbiome- and diet-derived signals.	5	42	1.5	0.0042	9606.ENSP00000300589,9606.ENSP00000302564,9606.ENSP00000360329,9606.ENSP00000381185,9606.ENSP00000437955	NOD2,BCL2L1,TTC4,BCL2,HIF1A
PMID:22870231	(2012) Regulation and gene expression profiling of NKG2D positive human cytomegalovirus-primed CD4+ T-cells.	5	42	1.5	0.0042	9606.ENSP00000296545,9606.ENSP00000324890,9606.ENSP00000354842,9606.ENSP00000356694,9606.ENSP00000403495	IL15,CD28,TOX,FASLG,LTA
PMID:22891275	(2012) IL-1beta mediates chronic intestinal inflammation by promoting the accumulation of IL-17A secreting innate lymphoid cells and CD4(+) Th17 cells.	5	42	1.5	0.0042	9606.ENSP00000296545,9606.ENSP00000300589,9606.ENSP00000302564,9606.ENSP00000343952,9606.ENSP00000381185	IL15,NOD2,BCL2L1,GPR29,BCL2
PMID:23243597	(2012) Virotherapy, gene transfer and immunostimulatory monoclonal antibodies.	5	42	1.5	0.0042	9606.ENSP00000203629,9606.ENSP00000263642,9606.ENSP00000296545,9606.ENSP00000324890,9606.ENSP00000381185	LAG3,IFIH1,IL15,CD28,BCL2
PMID:22017431	(2011) Roles of tumor necrosis factor receptor associated factor 3 (TRAF3) and TRAF5 in immune cell functions.	6	81	1.29	0.0042	9606.ENSP00000261464,9606.ENSP00000263642,9606.ENSP00000324890,9606.ENSP00000359424,9606.ENSP00000362179,9606.ENSP00000401980	TRAF5,IFIH1,CD28,CHUK,ZC3H12A,MAVS
PMID:20870173	(2010) The mammalian target of rapamycin: linking T cell differentiation, function, and metabolism.	5	42	1.5	0.0042	9606.ENSP00000307305,9606.ENSP00000324890,9606.ENSP00000365692,9606.ENSP00000368632,9606.ENSP00000381185	DDIT4,CD28,PIM2,GATA3,BCL2
PMID:19838200	(2009) Defective survival of naive CD8+ T lymphocytes in the absence of the beta3 regulatory subunit of voltage-gated calcium channels.	5	42	1.5	0.0042	9606.ENSP00000296545,9606.ENSP00000302564,9606.ENSP00000324890,9606.ENSP00000356694,9606.ENSP00000381185	IL15,BCL2L1,CD28,FASLG,BCL2
PMID:12110144	(2002) Signaling for survival and apoptosis in the immune system.	5	42	1.5	0.0042	9606.ENSP00000261464,9606.ENSP00000301838,9606.ENSP00000356694,9606.ENSP00000359424,9606.ENSP00000381185	TRAF5,FADD,FASLG,CHUK,BCL2
PMID:29851958	(2018) Quantitative proteomic characterization and comparison of T helper 17 and induced regulatory T cells.	8	195	1.04	0.0043	9606.ENSP00000203629,9606.ENSP00000262238,9606.ENSP00000324890,9606.ENSP00000333685,9606.ENSP00000344544,9606.ENSP00000360329,9606.ENSP00000382800,9606.ENSP00000437955	LAG3,YY1,CD28,MAPK11,IKZF3,TTC4,RUNX3,HIF1A
PMID:34484175	(2021) Forward and Reverse Genetics of B Cell Malignancies: From Insertional Mutagenesis to CRISPR-Cas.	7	133	1.14	0.0044	9606.ENSP00000296545,9606.ENSP00000302564,9606.ENSP00000307305,9606.ENSP00000344544,9606.ENSP00000368450,9606.ENSP00000380109,9606.ENSP00000381185	IL15,BCL2L1,DDIT4,IKZF3,CD83,NFKBID,BCL2
PMID:30704144	(2019) Therapeutic Modulation of Autophagy in Leukaemia and Lymphoma.	7	133	1.14	0.0044	9606.ENSP00000296545,9606.ENSP00000301838,9606.ENSP00000302564,9606.ENSP00000307305,9606.ENSP00000345494,9606.ENSP00000381185,9606.ENSP00000437955	IL15,FADD,BCL2L1,DDIT4,PLSCR1,BCL2,HIF1A
PMID:31316496	(2019) TRAF Regulation of IL-17 Cytokine Signaling.	6	82	1.29	0.0044	9606.ENSP00000261464,9606.ENSP00000262395,9606.ENSP00000300589,9606.ENSP00000316176,9606.ENSP00000359424,9606.ENSP00000362179	TRAF5,TRAF4,NOD2,UBE2N,CHUK,ZC3H12A
PMID:24712466	(2014) Once a Treg, always a Treg?	6	82	1.29	0.0044	9606.ENSP00000343952,9606.ENSP00000344544,9606.ENSP00000360329,9606.ENSP00000368632,9606.ENSP00000381185,9606.ENSP00000437955	GPR29,IKZF3,TTC4,GATA3,BCL2,HIF1A
PMID:35887226	(2022) The Increase in the Drug Resistance of Acute Myeloid Leukemia THP-1 Cells in High-Density Cell Culture Is Associated with Inflammatory-like Activation and Anti-Apoptotic Bcl-2 Proteins.	3	3	2.42	0.0045	9606.ENSP00000302564,9606.ENSP00000381185,9606.ENSP00000437955	BCL2L1,BCL2,HIF1A
PMID:32929195	(2021) Cytotoxic CD8(+) T cells in cancer and cancer immunotherapy.	5	43	1.49	0.0045	9606.ENSP00000203629,9606.ENSP00000301838,9606.ENSP00000302564,9606.ENSP00000324890,9606.ENSP00000356694	LAG3,FADD,BCL2L1,CD28,FASLG
PMID:33104018	(2021) Overexpression of FADD and Bcl-XS proteins as novel prognostic biomarkers for surgically resected non-small cell lung cancer.	3	3	2.42	0.0045	9606.ENSP00000301838,9606.ENSP00000302564,9606.ENSP00000381185	FADD,BCL2L1,BCL2
PMID:33432113	(2021) Ubiquitination in the regulation of inflammatory cell death and cancer.	6	83	1.28	0.0045	9606.ENSP00000296545,9606.ENSP00000300589,9606.ENSP00000301838,9606.ENSP00000359424,9606.ENSP00000366404,9606.ENSP00000480499	IL15,NOD2,FADD,CHUK,TRIM27,ITCH
PMID:33454722	(2021) IFN-gamma surmounts PD-L1PD1 inhibition to CAR-T cell therapy by upregulating ICAM-1 on tumor cells.	4	17	1.79	0.0045	9606.ENSP00000203629,9606.ENSP00000302564,9606.ENSP00000324890,9606.ENSP00000381185	LAG3,BCL2L1,CD28,BCL2
PMID:33572313	(2021) LncRNAs and Immunity: Coding the Immune System with Noncoding Oligonucleotides.	7	134	1.14	0.0045	9606.ENSP00000262238,9606.ENSP00000263642,9606.ENSP00000313420,9606.ENSP00000343952,9606.ENSP00000356694,9606.ENSP00000368632,9606.ENSP00000401980	YY1,IFIH1,PRKDC,GPR29,FASLG,GATA3,MAVS
PMID:33802884	(2021) Theasaponin E1 Inhibits Platinum-Resistant Ovarian Cancer Cells through Activating Apoptosis and Suppressing Angiogenesis.	5	43	1.49	0.0045	9606.ENSP00000301838,9606.ENSP00000302564,9606.ENSP00000356694,9606.ENSP00000381185,9606.ENSP00000437955	FADD,BCL2L1,FASLG,BCL2,HIF1A
PMID:34064598	(2021) CD137 as an Attractive T Cell Co-Stimulatory Target in the TNFRSF for Immuno-Oncology Drug Development.	5	43	1.49	0.0045	9606.ENSP00000203629,9606.ENSP00000261464,9606.ENSP00000262395,9606.ENSP00000296545,9606.ENSP00000324890	LAG3,TRAF5,TRAF4,IL15,CD28
PMID:34067536	(2021) Excessive Innate Immunity Steers Pathogenic Adaptive Immunity in the Development of Theilers Virus-Induced Demyelinating Disease.	5	43	1.49	0.0045	9606.ENSP00000263642,9606.ENSP00000302564,9606.ENSP00000324890,9606.ENSP00000356694,9606.ENSP00000381185	IFIH1,BCL2L1,CD28,FASLG,BCL2
PMID:34166398	(2021) SARS-CoV-2 viral proteins NSP1 and NSP13 inhibit interferon activation through distinct mechanisms.	4	17	1.79	0.0045	9606.ENSP00000263642,9606.ENSP00000359424,9606.ENSP00000365682,9606.ENSP00000401980	IFIH1,CHUK,TLE1,MAVS
PMID:34827064	(2021) Autoantibodies and Rheumatologic Manifestations in Hepatitis C Virus Infection.	4	17	1.79	0.0045	9606.ENSP00000254436,9606.ENSP00000356024,9606.ENSP00000381185,9606.ENSP00000401980	TRIM21,CR2,BCL2,MAVS
PMID:35087830	(2021) Molecular and Cellular Functions of the Linker Histone H1.2.	5	43	1.49	0.0045	9606.ENSP00000302564,9606.ENSP00000316176,9606.ENSP00000371475,9606.ENSP00000381185,9606.ENSP00000480499	BCL2L1,UBE2N,TP53BP1,BCL2,ITCH
PMID:32112672	(2020) Discovery, development, and future application of senolytics: theories and predictions.	4	17	1.79	0.0045	9606.ENSP00000302564,9606.ENSP00000356694,9606.ENSP00000381185,9606.ENSP00000437955	BCL2L1,FASLG,BCL2,HIF1A
PMID:32426049	(2020) Predicting STAT1 as a prognostic marker in patients with solid cancer.	4	17	1.79	0.0045	9606.ENSP00000302564,9606.ENSP00000356694,9606.ENSP00000381185,9606.ENSP00000437955	BCL2L1,FASLG,BCL2,HIF1A
PMID:32922121	(2020) Poly (I:C)- and doxorubicin-loaded magnetic dendrimeric nanoparticles affect the apoptosis-related gene expressions in MCF-7 cells.	4	17	1.79	0.0045	9606.ENSP00000263642,9606.ENSP00000302564,9606.ENSP00000381185,9606.ENSP00000401980	IFIH1,BCL2L1,BCL2,MAVS
PMID:32957532	(2020) Regulation of KSHV Latency and Lytic Reactivation.	6	83	1.28	0.0045	9606.ENSP00000264110,9606.ENSP00000301838,9606.ENSP00000329797,9606.ENSP00000359424,9606.ENSP00000401980,9606.ENSP00000437955	ATF2,FADD,CADM1,CHUK,MAVS,HIF1A
PMID:33126754	(2020) Role of Polycomb Complexes in Normal and Malignant Plasma Cells.	6	83	1.28	0.0045	9606.ENSP00000302564,9606.ENSP00000344544,9606.ENSP00000372351,9606.ENSP00000381185,9606.ENSP00000403495,9606.ENSP00000437955	BCL2L1,IKZF3,WHSC1,BCL2,LTA,HIF1A
PMID:33489881	(2020) Development of CAR-T Cell Persistence in Adoptive Immunotherapy of Solid Tumors.	4	17	1.79	0.0045	9606.ENSP00000296545,9606.ENSP00000302564,9606.ENSP00000324890,9606.ENSP00000381185	IL15,BCL2L1,CD28,BCL2
PMID:30528350	(2019) Eomesodermin driven IL-10 production in effector CD8(+) T cells promotes a memory phenotype.	5	43	1.49	0.0045	9606.ENSP00000296545,9606.ENSP00000324890,9606.ENSP00000343952,9606.ENSP00000368632,9606.ENSP00000381185	IL15,CD28,GPR29,GATA3,BCL2
PMID:30726113	(2019) MicroRNA-135a participates in the development of astrocytes derived from bacterial meningitis by downregulating HIF-1alpha.	3	3	2.42	0.0045	9606.ENSP00000302564,9606.ENSP00000381185,9606.ENSP00000437955	BCL2L1,BCL2,HIF1A
PMID:31001564	(2019) Exploring the Drug Repurposing Versatility of Valproic Acid as a Multifunctional Regulator of Innate and Adaptive Immune Cells.	7	134	1.14	0.0045	9606.ENSP00000296545,9606.ENSP00000324890,9606.ENSP00000356694,9606.ENSP00000368450,9606.ENSP00000368632,9606.ENSP00000381185,9606.ENSP00000437955	IL15,CD28,FASLG,CD83,GATA3,BCL2,HIF1A
PMID:31072819	(2019) Phosphorylation-dependent Regnase-1 release from endoplasmic reticulum is critical in IL-17 response.	5	43	1.49	0.0045	9606.ENSP00000256458,9606.ENSP00000261464,9606.ENSP00000324890,9606.ENSP00000359424,9606.ENSP00000362179	IRAK2,TRAF5,CD28,CHUK,ZC3H12A
PMID:31354695	(2019) Graft Engineering and Adoptive Immunotherapy: New Approaches to Promote Immune Tolerance After Hematopoietic Stem Cell Transplantation.	5	43	1.49	0.0045	9606.ENSP00000203629,9606.ENSP00000296545,9606.ENSP00000324890,9606.ENSP00000356694,9606.ENSP00000368450	LAG3,IL15,CD28,FASLG,CD83
PMID:29508239	(2018) Proteome analysis of differential protein expression in porcine alveolar macrophages regulated by porcine reproductive and respiratory syndrome virus nsp1beta protein.	3	3	2.42	0.0045	9606.ENSP00000284320,9606.ENSP00000327255,9606.ENSP00000401980	TOMM70A,PPM1A,MAVS
PMID:29541070	(2018) Transcription Factor KLF10 Constrains IL-17-Committed Vgamma4(+) gammadelta T Cells.	5	43	1.49	0.0045	9606.ENSP00000302564,9606.ENSP00000324890,9606.ENSP00000343952,9606.ENSP00000356172,9606.ENSP00000381185	BCL2L1,CD28,GPR29,SOX13,BCL2
PMID:30258450	(2018) Runx3 Mediates Resistance to Intracellular Bacterial Infection by Promoting IL12 Signaling in Group 1 ILC and NCR+ILC3.	5	43	1.49	0.0045	9606.ENSP00000296545,9606.ENSP00000324890,9606.ENSP00000343952,9606.ENSP00000368632,9606.ENSP00000382800	IL15,CD28,GPR29,GATA3,RUNX3
PMID:28915594	(2017) Identification of precision treatment strategies for relapsedrefractory multiple myeloma by functional drug sensitivity testing.	4	17	1.79	0.0045	9606.ENSP00000302564,9606.ENSP00000307305,9606.ENSP00000372351,9606.ENSP00000381185	BCL2L1,DDIT4,WHSC1,BCL2
PMID:29089545	(2017) Activation of FasFasL pathway and the role of c-FLIP in primary culture of human cholangiocarcinoma cells.	4	17	1.79	0.0045	9606.ENSP00000301838,9606.ENSP00000324890,9606.ENSP00000356694,9606.ENSP00000381185	FADD,CD28,FASLG,BCL2
PMID:26848681	(2016) Pandemic Influenza A (H1N1) Virus Infection Increases Apoptosis and HIV-1 Replication in HIV-1 Infected Jurkat Cells.	4	17	1.79	0.0045	9606.ENSP00000301838,9606.ENSP00000302564,9606.ENSP00000324890,9606.ENSP00000381185	FADD,BCL2L1,CD28,BCL2
PMID:26367268	(2015) Recent insights into cell death and autophagy.	5	43	1.49	0.0045	9606.ENSP00000261464,9606.ENSP00000301838,9606.ENSP00000302564,9606.ENSP00000356694,9606.ENSP00000381185	TRAF5,FADD,BCL2L1,FASLG,BCL2
PMID:25003630	(2014) Dynamic transcription of long non-coding RNA genes during CD4+ T cell development and activation.	4	17	1.79	0.0045	9606.ENSP00000296545,9606.ENSP00000324890,9606.ENSP00000381185,9606.ENSP00000382800	IL15,CD28,BCL2,RUNX3
PMID:23246440	(2013) Contribution of either YY1 or BclXL-induced inhibition by the NO-donor DETANONOate in the reversal of drug resistance, both in vitro and in vivo. YY1 and BclXL are overexpressed in prostate cancer.	3	3	2.42	0.0045	9606.ENSP00000262238,9606.ENSP00000302564,9606.ENSP00000381185	YY1,BCL2L1,BCL2
PMID:23338544	(2013) Proteomic (antibody microarray) exploration of the molecular mechanism of action of the specific COX-2 inhibitor DuP 697.	3	3	2.42	0.0045	9606.ENSP00000302564,9606.ENSP00000356694,9606.ENSP00000359424	BCL2L1,FASLG,CHUK
PMID:23348929	(2013) Connecting chromatin modifying factors to DNA damage response.	6	83	1.28	0.0045	9606.ENSP00000262238,9606.ENSP00000264110,9606.ENSP00000313420,9606.ENSP00000316176,9606.ENSP00000371475,9606.ENSP00000372351	YY1,ATF2,PRKDC,UBE2N,TP53BP1,WHSC1
PMID:23570545	(2013) Expression profiling of lymph node cells from deer mice infected with Andes virus.	5	43	1.49	0.0045	9606.ENSP00000324890,9606.ENSP00000368632,9606.ENSP00000382800,9606.ENSP00000401980,9606.ENSP00000403495	CD28,GATA3,RUNX3,MAVS,LTA
PMID:23828460	(2013) Anti-apoptotic proteins and catalase-dependent apoptosis resistance in nickel chloride-transformed human lung epithelial cells.	4	17	1.79	0.0045	9606.ENSP00000302564,9606.ENSP00000356694,9606.ENSP00000381185,9606.ENSP00000437955	BCL2L1,FASLG,BCL2,HIF1A
PMID:23982741	(2013) Structural biology study of human TNF receptor associated factor 4 TRAF domain.	3	3	2.42	0.0045	9606.ENSP00000262395,9606.ENSP00000300589,9606.ENSP00000359424	TRAF4,NOD2,CHUK
PMID:24131402	(2013) Increased frequency of intestinal CD4+ T cells reactive with mycobacteria in patients with Crohns disease.	4	17	1.79	0.0045	9606.ENSP00000296545,9606.ENSP00000300589,9606.ENSP00000324890,9606.ENSP00000343952	IL15,NOD2,CD28,GPR29
PMID:22387323	(2012) CD4-CD8 differentiation in the thymus: connecting circuits and building memories.	4	17	1.79	0.0045	9606.ENSP00000266269,9606.ENSP00000354842,9606.ENSP00000368632,9606.ENSP00000382800	PATZ1,TOX,GATA3,RUNX3
PMID:22435566	(2012) Pathogenetic importance and therapeutic implications of NF-kappaB in lymphoid malignancies.	6	83	1.28	0.0045	9606.ENSP00000256458,9606.ENSP00000261464,9606.ENSP00000302564,9606.ENSP00000359424,9606.ENSP00000365692,9606.ENSP00000368215	IRAK2,TRAF5,BCL2L1,CHUK,PIM2,TAB3
PMID:22795955	(2012) Regulating the immune system via IL-15 transpresentation.	5	43	1.49	0.0045	9606.ENSP00000296545,9606.ENSP00000302564,9606.ENSP00000368632,9606.ENSP00000381185,9606.ENSP00000382800	IL15,BCL2L1,GATA3,BCL2,RUNX3
PMID:20373469	(2010) Role of mitogen-activated protein kinase in Zn-BC-AM PDT-induced apoptosis in nasopharyngeal carcinoma cells.	3	3	2.42	0.0045	9606.ENSP00000302564,9606.ENSP00000333685,9606.ENSP00000381185	BCL2L1,MAPK11,BCL2
PMID:19155307	(2009) IFN regulatory factor 8 sensitizes soft tissue sarcoma cells to death receptor-initiated apoptosis via repression of FLICE-like protein expression.	4	17	1.79	0.0045	9606.ENSP00000301838,9606.ENSP00000302564,9606.ENSP00000356694,9606.ENSP00000381185	FADD,BCL2L1,FASLG,BCL2
PMID:19426233	(2009) Sequence, structure, function, immunity: structural genomics of costimulation.	6	83	1.28	0.0045	9606.ENSP00000227348,9606.ENSP00000261464,9606.ENSP00000262395,9606.ENSP00000324890,9606.ENSP00000329797,9606.ENSP00000356694	CRTAM,TRAF5,TRAF4,CD28,CADM1,FASLG
PMID:19956753	(2009) Influence of membrane CD25 stability on T lymphocyte activity: implications for immunoregulation.	4	17	1.79	0.0045	9606.ENSP00000296545,9606.ENSP00000324890,9606.ENSP00000356694,9606.ENSP00000381185	IL15,CD28,FASLG,BCL2
PMID:18840555	(2008) Expression and distribution of S-100, CD83 and apoptosis-related proteins (Fas, FasL and Bcl-2) in tissues of thyroid carcinoma.	3	3	2.42	0.0045	9606.ENSP00000356694,9606.ENSP00000368450,9606.ENSP00000381185	FASLG,CD83,BCL2
PMID:18162459	(2007) Expression and distribution of S-100 protein, CD83 and apoptosis-related proteins (Fas, FasL and Bcl-2) in thyroid tissues of autoimmune thyroid diseases.	3	3	2.42	0.0045	9606.ENSP00000356694,9606.ENSP00000368450,9606.ENSP00000381185	FASLG,CD83,BCL2
PMID:16822200	(2006) Beta-lapachone, a quinone isolated from Tabebuia avellanedae, induces apoptosis in HepG2 hepatoma cell line through induction of Bax and activation of caspase.	3	3	2.42	0.0045	9606.ENSP00000302564,9606.ENSP00000356694,9606.ENSP00000381185	BCL2L1,FASLG,BCL2
PMID:15057274	(2004) SRF regulates Bcl-2 expression and promotes cell survival during murine embryonic development.	3	3	2.42	0.0045	9606.ENSP00000265354,9606.ENSP00000302564,9606.ENSP00000381185	SRF,BCL2L1,BCL2
PMID:15364960	(2004) Mathematical modeling reveals threshold mechanism in CD95-induced apoptosis.	4	17	1.79	0.0045	9606.ENSP00000301838,9606.ENSP00000302564,9606.ENSP00000356694,9606.ENSP00000381185	FADD,BCL2L1,FASLG,BCL2
PMID:15457575	(2004) Apoptosis pathway of liver cells in chronic hepatitis.	3	3	2.42	0.0045	9606.ENSP00000302564,9606.ENSP00000356694,9606.ENSP00000381185	BCL2L1,FASLG,BCL2
PMID:12644829	(2003) Functional screening of genes suppressing TRAIL-induced apoptosis: distinct inhibitory activities of Bcl-XL and Bcl-2.	4	17	1.79	0.0045	9606.ENSP00000301838,9606.ENSP00000302564,9606.ENSP00000356694,9606.ENSP00000381185	FADD,BCL2L1,FASLG,BCL2
PMID:12644830	(2003) TRAIL-beta and TRAIL-gamma: two novel splice variants of the human TNF-related apoptosis-inducing ligand (TRAIL) without apoptotic potential.	4	17	1.79	0.0045	9606.ENSP00000301838,9606.ENSP00000302564,9606.ENSP00000356694,9606.ENSP00000381185	FADD,BCL2L1,FASLG,BCL2
PMID:11222086	(2001) Mechanisms of JP-8 jet fuel cell toxicity. II. Induction of necrosis in skin fibroblasts and keratinocytes and modulation of levels of Bcl-2 family members.	3	3	2.42	0.0045	9606.ENSP00000301838,9606.ENSP00000302564,9606.ENSP00000381185	FADD,BCL2L1,BCL2
PMID:11257778	(2001) [Resistance to Fas-mediated apoptosis in human papillomavirus type 16-immortalized human laryngeal epithelial cells after tumorigenesis].	3	3	2.42	0.0045	9606.ENSP00000302564,9606.ENSP00000356694,9606.ENSP00000381185	BCL2L1,FASLG,BCL2
PMID:11517294	(2001) The FasFasL apoptotic pathway is involved in kappa-opioid-induced apoptosis of human endometrial stromal cells.	3	3	2.42	0.0045	9606.ENSP00000302564,9606.ENSP00000356694,9606.ENSP00000381185	BCL2L1,FASLG,BCL2
PMID:11713097	(2001) Histone deacetylase inhibitor downregulation of bcl-xl gene expression leads to apoptotic cell death in mesothelioma.	3	3	2.42	0.0045	9606.ENSP00000302564,9606.ENSP00000356694,9606.ENSP00000381185	BCL2L1,FASLG,BCL2
PMID:10835482	(2000) Molecular evolution of apoptotic pathways: cloning of key domains from sponges (Bcl-2 homology domains and death domains) and their phylogenetic relationships.	3	3	2.42	0.0045	9606.ENSP00000301838,9606.ENSP00000302564,9606.ENSP00000381185	FADD,BCL2L1,BCL2
PMID:11109827	(2000) [Resistance to Fas-mediated apoptosis in head and neck squamous cell carcinoma cells].	3	3	2.42	0.0045	9606.ENSP00000302564,9606.ENSP00000356694,9606.ENSP00000381185	BCL2L1,FASLG,BCL2
PMID:11798540	(2000) [The regulation of apoptosis by Bcl-2, bcl-X(L), Bcl-2alpha and Bax in chronic liver disease].	3	3	2.42	0.0045	9606.ENSP00000302564,9606.ENSP00000356694,9606.ENSP00000381185	BCL2L1,FASLG,BCL2
PMID:10024594	(1999) In vitro induction of activation-induced cell death in lymphocytes from chronic periodontal lesions by exogenous Fas ligand.	3	3	2.42	0.0045	9606.ENSP00000302564,9606.ENSP00000356694,9606.ENSP00000381185	BCL2L1,FASLG,BCL2
PMID:9636691	(1998) In vitro thymocyte maturation is associated with reduced cellular susceptibility to Fas-mediated apoptosis.	3	3	2.42	0.0045	9606.ENSP00000301838,9606.ENSP00000302564,9606.ENSP00000381185	FADD,BCL2L1,BCL2
PMID:9664998	(1998) Expression of bcl-2 homologue mRNAs in rat liver allograft: rejection-induced cell apoptosis is associated with upregulation of bax and bcl-xs expression.	3	3	2.42	0.0045	9606.ENSP00000302564,9606.ENSP00000356694,9606.ENSP00000381185	BCL2L1,FASLG,BCL2
PMID:35063813	(2022) iNKT: A new avenue for CAR-based cancer immunotherapy.	5	44	1.48	0.0046	9606.ENSP00000296545,9606.ENSP00000302564,9606.ENSP00000324890,9606.ENSP00000343952,9606.ENSP00000381185	IL15,BCL2L1,CD28,GPR29,BCL2
PMID:33170215	(2021) A distinct CD38+CD45RA+ population of CD4+, CD8+, and double-negative T cells is controlled by FAS.	5	44	1.48	0.0046	9606.ENSP00000296545,9606.ENSP00000301838,9606.ENSP00000356694,9606.ENSP00000381185,9606.ENSP00000437955	IL15,FADD,FASLG,BCL2,HIF1A
PMID:33337480	(2021) IL-6 in inflammation, autoimmunity and cancer.	6	84	1.28	0.0046	9606.ENSP00000261464,9606.ENSP00000263642,9606.ENSP00000362179,9606.ENSP00000365692,9606.ENSP00000381185,9606.ENSP00000437955	TRAF5,IFIH1,ZC3H12A,PIM2,BCL2,HIF1A
PMID:33358567	(2021) Biological functions of MAIT cells in tissues.	5	44	1.48	0.0046	9606.ENSP00000296545,9606.ENSP00000343952,9606.ENSP00000356694,9606.ENSP00000403495,9606.ENSP00000437955	IL15,GPR29,FASLG,LTA,HIF1A
PMID:34307150	(2021) Mechanisms of Action of the New Antibodies in Use in Multiple Myeloma.	6	84	1.28	0.0046	9606.ENSP00000254436,9606.ENSP00000302564,9606.ENSP00000324890,9606.ENSP00000356024,9606.ENSP00000360181,9606.ENSP00000381185	TRIM21,BCL2L1,CD28,CR2,SH2D1A,BCL2
PMID:34660319	(2021) TIM-3 in Leukemia; Immune Response and Beyond.	5	44	1.48	0.0046	9606.ENSP00000203629,9606.ENSP00000324890,9606.ENSP00000329797,9606.ENSP00000381185,9606.ENSP00000437955	LAG3,CD28,CADM1,BCL2,HIF1A
PMID:34680868	(2021) Home and Away: The Role of Non-Coding RNA in Intracellular and Intercellular DNA Damage Response.	5	44	1.48	0.0046	9606.ENSP00000313420,9606.ENSP00000328169,9606.ENSP00000371475,9606.ENSP00000372351,9606.ENSP00000381185	PRKDC,JAG2,TP53BP1,WHSC1,BCL2
PMID:32526449	(2020) Differential regulation of the immune system in a brain-liver-fats organ network during short-term fasting.	5	44	1.48	0.0046	9606.ENSP00000300589,9606.ENSP00000324890,9606.ENSP00000356694,9606.ENSP00000362179,9606.ENSP00000368632	NOD2,CD28,FASLG,ZC3H12A,GATA3
PMID:33613563	(2020) Immune Checkpoints: Novel Therapeutic Targets to Attenuate Sepsis-Induced Immunosuppression.	5	44	1.48	0.0046	9606.ENSP00000203629,9606.ENSP00000261464,9606.ENSP00000302564,9606.ENSP00000381185,9606.ENSP00000437955	LAG3,TRAF5,BCL2L1,BCL2,HIF1A
PMID:30999581	(2019) Novel Insights of Lymphomagenesis of Helicobacter pylori-Dependent Gastric Mucosa-Associated Lymphoid Tissue Lymphoma.	6	84	1.28	0.0046	9606.ENSP00000302564,9606.ENSP00000324890,9606.ENSP00000356024,9606.ENSP00000368632,9606.ENSP00000381185,9606.ENSP00000382800	BCL2L1,CD28,CR2,GATA3,BCL2,RUNX3
PMID:29233541	(2018) Combination Therapies Targeting HDAC and IKK in Solid Tumors.	5	44	1.48	0.0046	9606.ENSP00000302564,9606.ENSP00000359424,9606.ENSP00000381185,9606.ENSP00000382800,9606.ENSP00000437955	BCL2L1,CHUK,BCL2,RUNX3,HIF1A
PMID:29389019	(2018) Modulating inflammation through the negative regulation of NF-kappaB signaling.	6	84	1.28	0.0046	9606.ENSP00000256458,9606.ENSP00000261464,9606.ENSP00000301838,9606.ENSP00000316176,9606.ENSP00000359424,9606.ENSP00000362179	IRAK2,TRAF5,FADD,UBE2N,CHUK,ZC3H12A
PMID:28462527	(2017) Dying to protect: cell death and the control of T-cell homeostasis.	6	84	1.28	0.0046	9606.ENSP00000296545,9606.ENSP00000301838,9606.ENSP00000302564,9606.ENSP00000324890,9606.ENSP00000356694,9606.ENSP00000381185	IL15,FADD,BCL2L1,CD28,FASLG,BCL2
PMID:27650455	(2016) Diverse mechanisms evolved by DNA viruses to inhibit early host defenses.	6	84	1.28	0.0046	9606.ENSP00000256458,9606.ENSP00000301838,9606.ENSP00000313420,9606.ENSP00000359424,9606.ENSP00000371475,9606.ENSP00000381185	IRAK2,FADD,PRKDC,CHUK,TP53BP1,BCL2
PMID:26008697	(2015) High-risk human papillomavirus targets crossroads in immune signaling.	6	84	1.28	0.0046	9606.ENSP00000261464,9606.ENSP00000263642,9606.ENSP00000301838,9606.ENSP00000359424,9606.ENSP00000401980,9606.ENSP00000403495	TRAF5,IFIH1,FADD,CHUK,MAVS,LTA
PMID:26580630	(2015) Marine Drugs Regulating Apoptosis Induced by Tumor Necrosis Factor-Related Apoptosis-Inducing Ligand (TRAIL).	5	44	1.48	0.0046	9606.ENSP00000301838,9606.ENSP00000302564,9606.ENSP00000356694,9606.ENSP00000359424,9606.ENSP00000381185	FADD,BCL2L1,FASLG,CHUK,BCL2
PMID:21994747	(2011) CD4+ T cell depletion in human immunodeficiency virus (HIV) infection: role of apoptosis.	5	44	1.48	0.0046	9606.ENSP00000301838,9606.ENSP00000302564,9606.ENSP00000343952,9606.ENSP00000356694,9606.ENSP00000381185	FADD,BCL2L1,GPR29,FASLG,BCL2
PMID:22190971	(2011) From tumor immunosuppression to eradication: targeting homing and activity of immune effector cells to tumors.	5	44	1.48	0.0046	9606.ENSP00000203629,9606.ENSP00000296545,9606.ENSP00000324890,9606.ENSP00000356694,9606.ENSP00000381185	LAG3,IL15,CD28,FASLG,BCL2
PMID:20580849	(2010) NCI First International Workshop on The Biology, Prevention and Treatment of Relapse after Allogeneic Hematopoietic Cell Transplantation: report from the committee on prevention of relapse following allogeneic cell transplantation for ...	5	44	1.48	0.0046	9606.ENSP00000296545,9606.ENSP00000302564,9606.ENSP00000324890,9606.ENSP00000368450,9606.ENSP00000381185	IL15,BCL2L1,CD28,CD83,BCL2
PMID:19704919	(2009) Integrating multiple microarray data for cancer pathway analysis using bootstrapping K-S test.	5	44	1.48	0.0046	9606.ENSP00000301838,9606.ENSP00000302564,9606.ENSP00000345494,9606.ENSP00000356694,9606.ENSP00000381185	FADD,BCL2L1,PLSCR1,FASLG,BCL2
PMID:18703361	(2008) The transcription factor PLZF directs the effector program of the NKT cell lineage.	5	44	1.48	0.0046	9606.ENSP00000266269,9606.ENSP00000296545,9606.ENSP00000356024,9606.ENSP00000368632,9606.ENSP00000382800	PATZ1,IL15,CR2,GATA3,RUNX3
PMID:33707934	(2021) Research advances of secretory proteins in malignant tumors.	8	200	1.02	0.0047	9606.ENSP00000203629,9606.ENSP00000262238,9606.ENSP00000296545,9606.ENSP00000302564,9606.ENSP00000356694,9606.ENSP00000368632,9606.ENSP00000381185,9606.ENSP00000437955	LAG3,YY1,IL15,BCL2L1,FASLG,GATA3,BCL2,HIF1A
PMID:26980699	(2016) The High Mobility Group A1 (HMGA1) Transcriptome in Cancer and Development.	7	137	1.13	0.0048	9606.ENSP00000265354,9606.ENSP00000296545,9606.ENSP00000302564,9606.ENSP00000324890,9606.ENSP00000365692,9606.ENSP00000381185,9606.ENSP00000403495	SRF,IL15,BCL2L1,CD28,PIM2,BCL2,LTA
PMID:32560120	(2020) Targeting Histone Deacetylases to Modulate Graft-Versus-Host Disease and Graft-Versus-Leukemia.	6	85	1.27	0.0049	9606.ENSP00000296545,9606.ENSP00000324890,9606.ENSP00000343952,9606.ENSP00000356694,9606.ENSP00000368632,9606.ENSP00000382800	IL15,CD28,GPR29,FASLG,GATA3,RUNX3
PMID:27258386	(2016) Transcriptome Analysis of the Sydney Rock Oyster, Saccostrea glomerata: Insights into Molluscan Immunity.	6	85	1.27	0.0049	9606.ENSP00000256458,9606.ENSP00000263642,9606.ENSP00000301838,9606.ENSP00000359424,9606.ENSP00000368215,9606.ENSP00000401980	IRAK2,IFIH1,FADD,CHUK,TAB3,MAVS
PMID:25400632	(2014) Harnessing Mechanistic Knowledge on Beneficial Versus Deleterious IFN-I Effects to Design Innovative Immunotherapies Targeting Cytokine Activity to Specific Cell Types.	6	85	1.27	0.0049	9606.ENSP00000203629,9606.ENSP00000263642,9606.ENSP00000296545,9606.ENSP00000324890,9606.ENSP00000331831,9606.ENSP00000401980	LAG3,IFIH1,IL15,CD28,GAS6,MAVS
PMID:22136167	(2012) Regulation of immune responses by mTOR.	6	85	1.27	0.0049	9606.ENSP00000296545,9606.ENSP00000307305,9606.ENSP00000324890,9606.ENSP00000344220,9606.ENSP00000365692,9606.ENSP00000368632	IL15,DDIT4,CD28,PDPK1,PIM2,GATA3
PMID:23133752	(2012) The role of different subsets of regulatory T cells in immunopathogenesis of rheumatoid arthritis.	6	85	1.27	0.0049	9606.ENSP00000203629,9606.ENSP00000296545,9606.ENSP00000302564,9606.ENSP00000356694,9606.ENSP00000360329,9606.ENSP00000368632	LAG3,IL15,BCL2L1,FASLG,TTC4,GATA3
PMID:35113966	(2022) Microbial (co)infections: Powerful immune influencers.	5	45	1.47	0.005	9606.ENSP00000203629,9606.ENSP00000263642,9606.ENSP00000300589,9606.ENSP00000368632,9606.ENSP00000437955	LAG3,IFIH1,NOD2,GATA3,HIF1A
PMID:35296559	(2022) Cancer cell-intrinsic resistance to BiTE therapy is mediated by loss of CD58 costimulation and modulation of the extrinsic apoptotic pathway.	5	45	1.47	0.005	9606.ENSP00000301838,9606.ENSP00000302564,9606.ENSP00000324890,9606.ENSP00000356694,9606.ENSP00000381185	FADD,BCL2L1,CD28,FASLG,BCL2
PMID:35328342	(2022) The Rationale for the Dual-Targeting Therapy for RSK2 and AKT in Multiple Myeloma.	5	45	1.47	0.005	9606.ENSP00000296545,9606.ENSP00000302564,9606.ENSP00000344220,9606.ENSP00000381185,9606.ENSP00000437955	IL15,BCL2L1,PDPK1,BCL2,HIF1A
PMID:35145495	(2021) Activation and Immune Regulation Mechanisms of PYHIN Family During Microbial Infection.	5	45	1.47	0.005	9606.ENSP00000254436,9606.ENSP00000262238,9606.ENSP00000263642,9606.ENSP00000284551,9606.ENSP00000371475	TRIM21,YY1,IFIH1,TRIM11,TP53BP1
PMID:33148882	(2020) MyD88CD40 signaling retains CAR T cells in a less differentiated state.	5	45	1.47	0.005	9606.ENSP00000203629,9606.ENSP00000296545,9606.ENSP00000302564,9606.ENSP00000324890,9606.ENSP00000381185	LAG3,IL15,BCL2L1,CD28,BCL2
PMID:31797935	(2019) CD4(+) T cell help creates memory CD8(+) T cells with innate and help-independent recall capacities.	5	45	1.47	0.005	9606.ENSP00000203629,9606.ENSP00000296545,9606.ENSP00000324890,9606.ENSP00000356694,9606.ENSP00000381185	LAG3,IL15,CD28,FASLG,BCL2
PMID:32743506	(2019) Polymyositis and dermatomyositis - challenges in diagnosis and management.	5	45	1.47	0.005	9606.ENSP00000254436,9606.ENSP00000263642,9606.ENSP00000324890,9606.ENSP00000356694,9606.ENSP00000381185	TRIM21,IFIH1,CD28,FASLG,BCL2
PMID:30154266	(2018) High-dimensional single cell analysis identifies stem-like cytotoxic CD8(+) T cells infiltrating human tumors.	5	45	1.47	0.005	9606.ENSP00000203629,9606.ENSP00000296545,9606.ENSP00000324890,9606.ENSP00000360181,9606.ENSP00000368632	LAG3,IL15,CD28,SH2D1A,GATA3
PMID:28659927	(2017) The Role of Innate Lymphoid Cells in Immune-Mediated Liver Diseases.	5	45	1.47	0.005	9606.ENSP00000296545,9606.ENSP00000302564,9606.ENSP00000343952,9606.ENSP00000356694,9606.ENSP00000368632	IL15,BCL2L1,GPR29,FASLG,GATA3
PMID:27032699	(2016) Immune responses against protozoan parasites: a focus on the emerging role of Nod-like receptors.	5	45	1.47	0.005	9606.ENSP00000263642,9606.ENSP00000300589,9606.ENSP00000362179,9606.ENSP00000368632,9606.ENSP00000401980	IFIH1,NOD2,ZC3H12A,GATA3,MAVS
PMID:27994593	(2016) Intestinal Innate Antiviral Immunity and Immunobiotics: Beneficial Effects against Rotavirus Infection.	5	45	1.47	0.005	9606.ENSP00000263642,9606.ENSP00000296545,9606.ENSP00000300589,9606.ENSP00000381185,9606.ENSP00000401980	IFIH1,IL15,NOD2,BCL2,MAVS
PMID:25639793	(2015) Epstein-Barr virus oncoprotein super-enhancers control B cell growth.	5	45	1.47	0.005	9606.ENSP00000262238,9606.ENSP00000344544,9606.ENSP00000356024,9606.ENSP00000381185,9606.ENSP00000382800	YY1,IKZF3,CR2,BCL2,RUNX3
PMID:25750733	(2015) Holding the inflammatory system in check: NLRs keep it cool.	5	45	1.47	0.005	9606.ENSP00000256458,9606.ENSP00000263642,9606.ENSP00000300589,9606.ENSP00000359424,9606.ENSP00000401980	IRAK2,IFIH1,NOD2,CHUK,MAVS
PMID:25140116	(2014) Cell death-associated molecular-pattern molecules: inflammatory signaling and control.	7	138	1.13	0.005	9606.ENSP00000263642,9606.ENSP00000296545,9606.ENSP00000300589,9606.ENSP00000301838,9606.ENSP00000302564,9606.ENSP00000368450,9606.ENSP00000381185	IFIH1,IL15,NOD2,FADD,BCL2L1,CD83,BCL2
PMID:27335822	(2013) Pathophysiological Significance of Hepatic Apoptosis.	5	45	1.47	0.005	9606.ENSP00000301838,9606.ENSP00000302564,9606.ENSP00000344220,9606.ENSP00000356694,9606.ENSP00000381185	FADD,BCL2L1,PDPK1,FASLG,BCL2
PMID:22034933	(2012) Viral product trafficking to mitochondria, mechanisms and roles in pathogenesis.	5	45	1.47	0.005	9606.ENSP00000263642,9606.ENSP00000284320,9606.ENSP00000302564,9606.ENSP00000381185,9606.ENSP00000401980	IFIH1,TOMM70A,BCL2L1,BCL2,MAVS
PMID:22240298	(2012) Nature and nurture in Foxp3(+) regulatory T cell development, stability, and function.	5	45	1.47	0.005	9606.ENSP00000203629,9606.ENSP00000324890,9606.ENSP00000343952,9606.ENSP00000368632,9606.ENSP00000382800	LAG3,CD28,GPR29,GATA3,RUNX3
PMID:12459040	(2002) DNA array analysis of interleukin-2-regulated immediateearly genes.	5	45	1.47	0.005	9606.ENSP00000296545,9606.ENSP00000324890,9606.ENSP00000381185,9606.ENSP00000403495,9606.ENSP00000411152	IL15,CD28,BCL2,LTA,ITPKB
PMID:35267563	(2022) Innate and Adaptive Immunopathogeneses in Viral Hepatitis; Crucial Determinants of Hepatocellular Carcinoma.	6	86	1.27	0.0051	9606.ENSP00000203629,9606.ENSP00000263642,9606.ENSP00000296545,9606.ENSP00000324890,9606.ENSP00000356694,9606.ENSP00000437955	LAG3,IFIH1,IL15,CD28,FASLG,HIF1A
PMID:33916798	(2021) Peripheral Blood from Rheumatoid Arthritis Patients Shows Decreased Treg CD25 Expression and Reduced Frequency of Effector Treg Subpopulation.	4	18	1.77	0.0051	9606.ENSP00000302564,9606.ENSP00000343952,9606.ENSP00000368450,9606.ENSP00000381185	BCL2L1,GPR29,CD83,BCL2
PMID:34221962	(2021) Tumor Immune Microenvironment Components and Checkpoint Molecules in Anaplastic Variant of Diffuse Large B-Cell Lymphoma.	4	18	1.77	0.0051	9606.ENSP00000302564,9606.ENSP00000324890,9606.ENSP00000368632,9606.ENSP00000381185	BCL2L1,CD28,GATA3,BCL2
PMID:31908105	(2020) Efficient recruitment of c-FLIPL to the death-inducing signaling complex leads to Fas resistance in natural killer-cell lymphoma.	4	18	1.77	0.0051	9606.ENSP00000301838,9606.ENSP00000302564,9606.ENSP00000356694,9606.ENSP00000381185	FADD,BCL2L1,FASLG,BCL2
PMID:32093300	(2020) Antioxidant, Antiproliferative and Apoptosis-Inducing Efficacy of Fractions from Cassia fistula L. Leaves.	4	18	1.77	0.0051	9606.ENSP00000301838,9606.ENSP00000302564,9606.ENSP00000356694,9606.ENSP00000381185	FADD,BCL2L1,FASLG,BCL2
PMID:32149326	(2020) Colorectal cancer (CRC) as a multifactorial disease and its causal correlations with multiple signaling pathways.	6	86	1.27	0.0051	9606.ENSP00000302564,9606.ENSP00000307305,9606.ENSP00000356694,9606.ENSP00000359424,9606.ENSP00000381185,9606.ENSP00000437955	BCL2L1,DDIT4,FASLG,CHUK,BCL2,HIF1A
PMID:33120978	(2020) The Ups and Downs of Metabolism during the Lifespan of a T Cell.	6	86	1.27	0.0051	9606.ENSP00000203629,9606.ENSP00000296545,9606.ENSP00000324890,9606.ENSP00000368632,9606.ENSP00000381185,9606.ENSP00000437955	LAG3,IL15,CD28,GATA3,BCL2,HIF1A
PMID:33158118	(2020) Deubiquitinating Enzyme-Mediated Signaling Networks in Cancer Stem Cells.	7	139	1.12	0.0051	9606.ENSP00000280377,9606.ENSP00000328169,9606.ENSP00000362179,9606.ENSP00000371475,9606.ENSP00000381185,9606.ENSP00000437955,9606.ENSP00000480499	USP15,JAG2,ZC3H12A,TP53BP1,BCL2,HIF1A,ITCH
PMID:31061626	(2019) Medicinal plants commonly used against cancer in traditional medicine formulae in Sri Lanka.	4	18	1.77	0.0051	9606.ENSP00000302564,9606.ENSP00000368450,9606.ENSP00000381185,9606.ENSP00000437955	BCL2L1,CD83,BCL2,HIF1A
PMID:32039213	(2019) miR-125b and miR-223 Contribute to Inflammation by Targeting the Key Molecules of NFkappaB Pathway.	4	18	1.77	0.0051	9606.ENSP00000316176,9606.ENSP00000329797,9606.ENSP00000359424,9606.ENSP00000368215	UBE2N,CADM1,CHUK,TAB3
PMID:32117199	(2019) Pleiotropic Role and Bidirectional Immunomodulation of Innate Lymphoid Cells in Cancer.	6	86	1.27	0.0051	9606.ENSP00000203629,9606.ENSP00000296545,9606.ENSP00000343952,9606.ENSP00000344544,9606.ENSP00000368632,9606.ENSP00000381185	LAG3,IL15,GPR29,IKZF3,GATA3,BCL2
PMID:28689916	(2018) Molecular mechanism of anti-cancerous potential of Morin extracted from mulberry in Hela cells.	4	18	1.77	0.0051	9606.ENSP00000301838,9606.ENSP00000302564,9606.ENSP00000356694,9606.ENSP00000381185	FADD,BCL2L1,FASLG,BCL2
PMID:29322778	(2018) Using Genome Sequence to Enable the Design of Medicines and Chemical Probes.	7	139	1.12	0.0051	9606.ENSP00000296545,9606.ENSP00000302564,9606.ENSP00000307305,9606.ENSP00000344544,9606.ENSP00000362179,9606.ENSP00000381185,9606.ENSP00000437955	IL15,BCL2L1,DDIT4,IKZF3,ZC3H12A,BCL2,HIF1A
PMID:30443253	(2018) Non-apoptotic Fas (CD95) Signaling on T Cells Regulates the Resolution of Th2-Mediated Inflammation.	4	18	1.77	0.0051	9606.ENSP00000301838,9606.ENSP00000302564,9606.ENSP00000356694,9606.ENSP00000381185	FADD,BCL2L1,FASLG,BCL2
PMID:26358502	(2016) HSP90AB1: Helping the good and the bad.	7	139	1.12	0.0051	9606.ENSP00000284320,9606.ENSP00000302564,9606.ENSP00000313420,9606.ENSP00000344208,9606.ENSP00000359424,9606.ENSP00000381185,9606.ENSP00000437955	TOMM70A,BCL2L1,PRKDC,TRIM14,CHUK,BCL2,HIF1A
PMID:27042304	(2016) Bovine leukemia virus reduces anti-viral cytokine activities and NK cytotoxicity by inducing TGF-beta secretion from regulatory T cells.	4	18	1.77	0.0051	9606.ENSP00000296545,9606.ENSP00000302564,9606.ENSP00000324890,9606.ENSP00000368632	IL15,BCL2L1,CD28,GATA3
PMID:27060176	(2016) Dysregulation of the intrinsic apoptotic pathway mediates megakaryocytic hyperplasia in myeloproliferative neoplasms.	4	18	1.77	0.0051	9606.ENSP00000301838,9606.ENSP00000302564,9606.ENSP00000356694,9606.ENSP00000381185	FADD,BCL2L1,FASLG,BCL2
PMID:27122127	(2016) Polyphenols from Korean prostrate spurge Euphorbia supina induce apoptosis through the Fas-associated extrinsic pathway and activation of ERK in human leukemic U937 cells.	4	18	1.77	0.0051	9606.ENSP00000301838,9606.ENSP00000302564,9606.ENSP00000356694,9606.ENSP00000381185	FADD,BCL2L1,FASLG,BCL2
PMID:27542244	(2016) The mitochondrial and endoplasmic reticulum pathways involved in the apoptosis of bursa of Fabricius cells in broilers exposed to dietary aflatoxin B1.	4	18	1.77	0.0051	9606.ENSP00000301838,9606.ENSP00000302564,9606.ENSP00000356694,9606.ENSP00000381185	FADD,BCL2L1,FASLG,BCL2
PMID:27551529	(2016) Comparison of biological effects of modulated electro-hyperthermia and conventional heat treatment in human lymphoma U937 cells.	4	18	1.77	0.0051	9606.ENSP00000301838,9606.ENSP00000302564,9606.ENSP00000356694,9606.ENSP00000381185	FADD,BCL2L1,FASLG,BCL2
PMID:25879451	(2015) Targeting Notch1 and proteasome as an effective strategy to suppress T-cell lymphoproliferative neoplasms.	4	18	1.77	0.0051	9606.ENSP00000302564,9606.ENSP00000328169,9606.ENSP00000359424,9606.ENSP00000381185	BCL2L1,JAG2,CHUK,BCL2
PMID:26254985	(2015) Duck TRIM27-L enhances MAVS signaling and is absent in chickens and turkeys.	4	18	1.77	0.0051	9606.ENSP00000263642,9606.ENSP00000300589,9606.ENSP00000366404,9606.ENSP00000401980	IFIH1,NOD2,TRIM27,MAVS
PMID:26442863	(2015) High-Dose Nicotinamide Suppresses ROS Generation and Augments Population Expansion during CD8(+) T Cell Activation.	4	18	1.77	0.0051	9606.ENSP00000296545,9606.ENSP00000324890,9606.ENSP00000356694,9606.ENSP00000381185	IL15,CD28,FASLG,BCL2
PMID:24787290	(2014) Interferons and their stimulated genes in the tumor microenvironment.	6	86	1.27	0.0051	9606.ENSP00000263642,9606.ENSP00000296545,9606.ENSP00000345494,9606.ENSP00000356694,9606.ENSP00000381185,9606.ENSP00000437955	IFIH1,IL15,PLSCR1,FASLG,BCL2,HIF1A
PMID:24917867	(2014) Does antigen masking by ubiquitin chains protect from the development of autoimmune diseases?	6	86	1.27	0.0051	9606.ENSP00000302564,9606.ENSP00000316176,9606.ENSP00000324890,9606.ENSP00000356694,9606.ENSP00000368450,9606.ENSP00000381185	BCL2L1,UBE2N,CD28,FASLG,CD83,BCL2
PMID:24956373	(2014) Beclin 1 and UVRAG confer protection from radiation-induced DNA damage and maintain centrosome stability in colorectal cancer cells.	4	18	1.77	0.0051	9606.ENSP00000302564,9606.ENSP00000371475,9606.ENSP00000381185,9606.ENSP00000457411	BCL2L1,TP53BP1,BCL2,USP10
PMID:25372844	(2014) Lymphocyte Activation Gene 3 (LAG-3) modulates the ability of CD4 T-cells to be suppressed in vivo.	4	18	1.77	0.0051	9606.ENSP00000203629,9606.ENSP00000296545,9606.ENSP00000324890,9606.ENSP00000368632	LAG3,IL15,CD28,GATA3
PMID:22513873	(2012) Resistance to ABT-737 in activated T lymphocytes: molecular mechanisms and reversibility by inhibition of the calcineurin-NFAT pathway.	4	18	1.77	0.0051	9606.ENSP00000296545,9606.ENSP00000302564,9606.ENSP00000324890,9606.ENSP00000381185	IL15,BCL2L1,CD28,BCL2
PMID:22705106	(2012) Ubiquitin-induced oligomerization of the RNA sensors RIG-I and MDA5 activates antiviral innate immune response.	4	18	1.77	0.0051	9606.ENSP00000263642,9606.ENSP00000300589,9606.ENSP00000316176,9606.ENSP00000401980	IFIH1,NOD2,UBE2N,MAVS
PMID:20301194	(2010) Sorafenib combined vitamin K induces apoptosis in human pancreatic cancer cell lines through RAFMEKERK and c-Jun NH2-terminal kinase pathways.	4	18	1.77	0.0051	9606.ENSP00000301838,9606.ENSP00000302564,9606.ENSP00000356694,9606.ENSP00000381185	FADD,BCL2L1,FASLG,BCL2
PMID:19404494	(2009) MAVS-mediated apoptosis and its inhibition by viral proteins.	4	18	1.77	0.0051	9606.ENSP00000263642,9606.ENSP00000300589,9606.ENSP00000381185,9606.ENSP00000401980	IFIH1,NOD2,BCL2,MAVS
PMID:19663890	(2009) Generation of NO by bystander human CD8 T cells augments allogeneic responses by inhibiting cytokine deprivation-induced cell death.	4	18	1.77	0.0051	9606.ENSP00000302564,9606.ENSP00000324890,9606.ENSP00000356694,9606.ENSP00000381185	BCL2L1,CD28,FASLG,BCL2
PMID:16877815	(2006) DNA damage and L1 retrotransposition.	4	18	1.77	0.0051	9606.ENSP00000262238,9606.ENSP00000313420,9606.ENSP00000381185,9606.ENSP00000382800	YY1,PRKDC,BCL2,RUNX3
PMID:15528078	(2004) CD8 memory T cells: cross-reactivity and heterologous immunity.	4	18	1.77	0.0051	9606.ENSP00000296545,9606.ENSP00000302564,9606.ENSP00000324890,9606.ENSP00000381185	IL15,BCL2L1,CD28,BCL2
PMID:12865931	(2003) Differential modulation of the TRAIL receptors and the CD95 receptor in colon carcinoma cell lines.	4	18	1.77	0.0051	9606.ENSP00000301838,9606.ENSP00000302564,9606.ENSP00000356694,9606.ENSP00000381185	FADD,BCL2L1,FASLG,BCL2
PMID:12045187	(2002) Nuclear and cytoplasmic shuttling of TRADD induces apoptosis via different mechanisms.	4	18	1.77	0.0051	9606.ENSP00000301838,9606.ENSP00000302564,9606.ENSP00000356694,9606.ENSP00000381185	FADD,BCL2L1,FASLG,BCL2
PMID:9334338	(1997) p28 Bap31, a Bcl-2Bcl-XL- and procaspase-8-associated protein in the endoplasmic reticulum.	4	18	1.77	0.0051	9606.ENSP00000301838,9606.ENSP00000302564,9606.ENSP00000356694,9606.ENSP00000381185	FADD,BCL2L1,FASLG,BCL2
PMID:35309348	(2022) Role of Paralogue of XRCC4 and XLF in DNA Damage Repair and Cancer Development.	5	46	1.46	0.0052	9606.ENSP00000313420,9606.ENSP00000324890,9606.ENSP00000356024,9606.ENSP00000371475,9606.ENSP00000381185	PRKDC,CD28,CR2,TP53BP1,BCL2
PMID:33414388	(2021) Targeting TGFbeta signal transduction for cancer therapy.	6	87	1.26	0.0052	9606.ENSP00000203629,9606.ENSP00000262395,9606.ENSP00000280377,9606.ENSP00000302564,9606.ENSP00000368632,9606.ENSP00000381185	LAG3,TRAF4,USP15,BCL2L1,GATA3,BCL2
PMID:33570672	(2021) Morphogens and growth factor signalling in the myeloma bone-lining niche.	5	46	1.46	0.0052	9606.ENSP00000328169,9606.ENSP00000331831,9606.ENSP00000372351,9606.ENSP00000381185,9606.ENSP00000437955	JAG2,GAS6,WHSC1,BCL2,HIF1A
PMID:33919245	(2021) Pharmacologic Control of CAR T Cells.	5	46	1.46	0.0052	9606.ENSP00000296545,9606.ENSP00000301838,9606.ENSP00000302564,9606.ENSP00000324890,9606.ENSP00000381185	IL15,FADD,BCL2L1,CD28,BCL2
PMID:34177938	(2021) Emerging Roles of MHC Class I Region-Encoded E3 Ubiquitin Ligases in Innate Immunity.	5	46	1.46	0.0052	9606.ENSP00000263642,9606.ENSP00000300589,9606.ENSP00000359424,9606.ENSP00000366404,9606.ENSP00000401980	IFIH1,NOD2,CHUK,TRIM27,MAVS
PMID:34179310	(2021) Tumor suppressor p53 cross-talks with TRIM family proteins.	6	87	1.26	0.0052	9606.ENSP00000254436,9606.ENSP00000263642,9606.ENSP00000280377,9606.ENSP00000284551,9606.ENSP00000344208,9606.ENSP00000366404	TRIM21,IFIH1,USP15,TRIM11,TRIM14,TRIM27
PMID:34189723	(2021) Innate lymphoid cells and cancer: Role in tumor progression and inhibition.	6	87	1.26	0.0052	9606.ENSP00000203629,9606.ENSP00000296545,9606.ENSP00000343952,9606.ENSP00000344544,9606.ENSP00000356694,9606.ENSP00000368632	LAG3,IL15,GPR29,IKZF3,FASLG,GATA3
PMID:34248961	(2021) Immune Cells in the BBB Disruption After Acute Ischemic Stroke: Targets for Immune Therapy?	7	140	1.12	0.0052	9606.ENSP00000296545,9606.ENSP00000324890,9606.ENSP00000329797,9606.ENSP00000343952,9606.ENSP00000344220,9606.ENSP00000356694,9606.ENSP00000437955	IL15,CD28,CADM1,GPR29,PDPK1,FASLG,HIF1A
PMID:34527741	(2021) Canine Natural Killer Cell-Derived Exosomes Exhibit Antitumor Activity in a Mouse Model of Canine Mammary Tumor.	5	46	1.46	0.0052	9606.ENSP00000296545,9606.ENSP00000302564,9606.ENSP00000356024,9606.ENSP00000381185,9606.ENSP00000437955	IL15,BCL2L1,CR2,BCL2,HIF1A
PMID:30755708	(2019) EZH2 is overexpressed in transitional preplasmablasts and is involved in human plasma cell differentiation.	7	140	1.12	0.0052	9606.ENSP00000262238,9606.ENSP00000296545,9606.ENSP00000356024,9606.ENSP00000368450,9606.ENSP00000371475,9606.ENSP00000372351,9606.ENSP00000437955	YY1,IL15,CR2,CD83,TP53BP1,WHSC1,HIF1A
PMID:30833563	(2019) Essential and non-overlapping IL-2Ralpha-dependent processes for thymic development and peripheral homeostasis of regulatory T cells.	5	46	1.46	0.0052	9606.ENSP00000296545,9606.ENSP00000302564,9606.ENSP00000324890,9606.ENSP00000381185,9606.ENSP00000403495	IL15,BCL2L1,CD28,BCL2,LTA
PMID:30894857	(2019) Cross-Talk Between Antigen Presenting Cells and T Cells Impacts Intestinal Homeostasis, Bacterial Infections, and Tumorigenesis.	6	87	1.26	0.0052	9606.ENSP00000296545,9606.ENSP00000300589,9606.ENSP00000324890,9606.ENSP00000343952,9606.ENSP00000368632,9606.ENSP00000381185	IL15,NOD2,CD28,GPR29,GATA3,BCL2
PMID:31118448	(2019) Killer-like receptors and GPR56 progressive expression defines cytokine production of human CD4(+) memory T cells.	5	46	1.46	0.0052	9606.ENSP00000203629,9606.ENSP00000324890,9606.ENSP00000329797,9606.ENSP00000356694,9606.ENSP00000368632	LAG3,CD28,CADM1,FASLG,GATA3
PMID:31533030	(2019) Mapping the Lineage Relationship between CXCR5(+) and CXCR5(-) CD4(+) T Cells in HIV-Infected Human Lymph Nodes.	5	46	1.46	0.0052	9606.ENSP00000203629,9606.ENSP00000343952,9606.ENSP00000344544,9606.ENSP00000360181,9606.ENSP00000382800	LAG3,GPR29,IKZF3,SH2D1A,RUNX3
PMID:31795353	(2019) Multiple Functions of B Cells in the Pathogenesis of Systemic Lupus Erythematosus.	6	87	1.26	0.0052	9606.ENSP00000261464,9606.ENSP00000356024,9606.ENSP00000356694,9606.ENSP00000360181,9606.ENSP00000380109,9606.ENSP00000381185	TRAF5,CR2,FASLG,SH2D1A,NFKBID,BCL2
PMID:30083153	(2018) The Role of Efferocytosis in Autoimmune Diseases.	6	87	1.26	0.0052	9606.ENSP00000300589,9606.ENSP00000301838,9606.ENSP00000302564,9606.ENSP00000331831,9606.ENSP00000356694,9606.ENSP00000381185	NOD2,FADD,BCL2L1,GAS6,FASLG,BCL2
PMID:30300581	(2018) Enhanced Anti-lymphoma Activity of CAR19-iNKT Cells Underpinned by Dual CD19 and CD1d Targeting.	5	46	1.46	0.0052	9606.ENSP00000296545,9606.ENSP00000324890,9606.ENSP00000328169,9606.ENSP00000343952,9606.ENSP00000381185	IL15,CD28,JAG2,GPR29,BCL2
PMID:27429198	(2016) Necroptosis in tumorigenesis, activation of anti-tumor immunity, and cancer therapy.	5	46	1.46	0.0052	9606.ENSP00000261464,9606.ENSP00000301838,9606.ENSP00000356694,9606.ENSP00000381185,9606.ENSP00000437955	TRAF5,FADD,FASLG,BCL2,HIF1A
PMID:27891131	(2016) Viral Evasion Strategies in Type I IFN Signaling - A Summary of Recent Developments.	5	46	1.46	0.0052	9606.ENSP00000263642,9606.ENSP00000301838,9606.ENSP00000359424,9606.ENSP00000401980,9606.ENSP00000480499	IFIH1,FADD,CHUK,MAVS,ITCH
PMID:25695215	(2015) Deltex1 antagonizes HIF-1alpha and sustains the stability of regulatory T cells in vivo.	5	46	1.46	0.0052	9606.ENSP00000203629,9606.ENSP00000316176,9606.ENSP00000343952,9606.ENSP00000437955,9606.ENSP00000480499	LAG3,UBE2N,GPR29,HIF1A,ITCH
PMID:24831346	(2014) Helper T cell plasticity: impact of extrinsic and intrinsic signals on transcriptomes and epigenomes.	6	87	1.26	0.0052	9606.ENSP00000324890,9606.ENSP00000344544,9606.ENSP00000360329,9606.ENSP00000368632,9606.ENSP00000382800,9606.ENSP00000437955	CD28,IKZF3,TTC4,GATA3,RUNX3,HIF1A
PMID:24942687	(2014) Directing traffic: IL-17 and IL-22 coordinate pulmonary immune defense.	6	87	1.26	0.0052	9606.ENSP00000263642,9606.ENSP00000300589,9606.ENSP00000324890,9606.ENSP00000343952,9606.ENSP00000356172,9606.ENSP00000368632	IFIH1,NOD2,CD28,GPR29,SOX13,GATA3
PMID:25113844	(2014) Transcriptome profiling of CTLs regulated by rapamycin using RNA-Seq.	5	46	1.46	0.0052	9606.ENSP00000296545,9606.ENSP00000307305,9606.ENSP00000356694,9606.ENSP00000381185,9606.ENSP00000437955	IL15,DDIT4,FASLG,BCL2,HIF1A
PMID:26344346	(2013) Dendritic Cell-Induced Th1 and Th17 Cell Differentiation for Cancer Therapy.	5	46	1.46	0.0052	9606.ENSP00000296545,9606.ENSP00000300589,9606.ENSP00000356694,9606.ENSP00000368450,9606.ENSP00000368632	IL15,NOD2,FASLG,CD83,GATA3
PMID:22396652	(2012) A20 (Tnfaip3) deficiency in myeloid cells protects against influenza A virus infection.	5	46	1.46	0.0052	9606.ENSP00000254436,9606.ENSP00000263642,9606.ENSP00000300589,9606.ENSP00000401980,9606.ENSP00000480499	TRIM21,IFIH1,NOD2,MAVS,ITCH
PMID:21236461	(2011) Induction and function of virus-specific CD4+ T cell responses.	5	46	1.46	0.0052	9606.ENSP00000203629,9606.ENSP00000296545,9606.ENSP00000302564,9606.ENSP00000356694,9606.ENSP00000381185	LAG3,IL15,BCL2L1,FASLG,BCL2
PMID:20061007	(2010) Immune responses to malignancies.	5	46	1.46	0.0052	9606.ENSP00000296545,9606.ENSP00000324890,9606.ENSP00000343952,9606.ENSP00000356694,9606.ENSP00000381185	IL15,CD28,GPR29,FASLG,BCL2
PMID:20371343	(2010) Origin of chromosomal translocations in lymphoid cancer.	5	46	1.46	0.0052	9606.ENSP00000302564,9606.ENSP00000313420,9606.ENSP00000316176,9606.ENSP00000371475,9606.ENSP00000381185	BCL2L1,PRKDC,UBE2N,TP53BP1,BCL2
PMID:20627765	(2010) Eliciting the T cell fate with Notch.	5	46	1.46	0.0052	9606.ENSP00000302564,9606.ENSP00000328169,9606.ENSP00000360464,9606.ENSP00000365682,9606.ENSP00000368632	BCL2L1,JAG2,NKAP,TLE1,GATA3
PMID:22069560	(2010) Targeting inflammatory pathways by triterpenoids for prevention and treatment of cancer.	6	87	1.26	0.0052	9606.ENSP00000302564,9606.ENSP00000324890,9606.ENSP00000356694,9606.ENSP00000359424,9606.ENSP00000368632,9606.ENSP00000381185	BCL2L1,CD28,FASLG,CHUK,GATA3,BCL2
PMID:20169125	(2009) Cellular mediators of inflammation: tregs and TH17 cells in gastrointestinal diseases.	5	46	1.46	0.0052	9606.ENSP00000203629,9606.ENSP00000300589,9606.ENSP00000324890,9606.ENSP00000343952,9606.ENSP00000368632	LAG3,NOD2,CD28,GPR29,GATA3
PMID:34012451	(2021) Differentiation and Regulation of TH Cells: A Balancing Act for Cancer Immunotherapy.	7	141	1.12	0.0053	9606.ENSP00000203629,9606.ENSP00000296545,9606.ENSP00000329797,9606.ENSP00000343952,9606.ENSP00000356694,9606.ENSP00000368450,9606.ENSP00000368632	LAG3,IL15,CADM1,GPR29,FASLG,CD83,GATA3
PMID:34326336	(2021) Endogenous control of inflammation characterizes pregnant women with asymptomatic or paucisymptomatic SARS-CoV-2 infection.	6	88	1.26	0.0054	9606.ENSP00000296545,9606.ENSP00000324890,9606.ENSP00000343952,9606.ENSP00000356024,9606.ENSP00000356694,9606.ENSP00000368632	IL15,CD28,GPR29,CR2,FASLG,GATA3
PMID:33288744	(2020) Thymic iNKT single cell analyses unmask the common developmental program of mouse innate T cells.	6	88	1.26	0.0054	9606.ENSP00000296545,9606.ENSP00000324890,9606.ENSP00000343952,9606.ENSP00000344544,9606.ENSP00000368632,9606.ENSP00000381185	IL15,CD28,GPR29,IKZF3,GATA3,BCL2
PMID:33778133	(2021) Immune evasion by cancer stem cells.	7	142	1.12	0.0055	9606.ENSP00000203629,9606.ENSP00000296545,9606.ENSP00000302564,9606.ENSP00000343952,9606.ENSP00000356694,9606.ENSP00000368632,9606.ENSP00000381185	LAG3,IL15,BCL2L1,GPR29,FASLG,GATA3,BCL2
PMID:32733474	(2020) High-Resolution Profiling of Innate Immune Responses by Porcine Dendritic Cell Subsets in vitro and in vivo.	7	142	1.12	0.0055	9606.ENSP00000256458,9606.ENSP00000262395,9606.ENSP00000263642,9606.ENSP00000296545,9606.ENSP00000329797,9606.ENSP00000343952,9606.ENSP00000368450	IRAK2,TRAF4,IFIH1,IL15,CADM1,GPR29,CD83
PMID:33113212	(2021) COVID-19, varying genetic resistance to viral disease and immune tolerance checkpoints.	5	47	1.45	0.0056	9606.ENSP00000300589,9606.ENSP00000324890,9606.ENSP00000356024,9606.ENSP00000356694,9606.ENSP00000360181	NOD2,CD28,CR2,FASLG,SH2D1A
PMID:33466408	(2021) Therapeutic Potential of Natural Products in Treatment of Cervical Cancer: A Review.	5	47	1.45	0.0056	9606.ENSP00000264110,9606.ENSP00000302564,9606.ENSP00000359424,9606.ENSP00000381185,9606.ENSP00000437955	ATF2,BCL2L1,CHUK,BCL2,HIF1A
PMID:33582407	(2021) P53-independent partial restoration of the p53 pathway in tumors with mutated p53 through ATF4 transcriptional modulation by ERK12 and CDK9.	5	47	1.45	0.0056	9606.ENSP00000301838,9606.ENSP00000302564,9606.ENSP00000307305,9606.ENSP00000328169,9606.ENSP00000381185	FADD,BCL2L1,DDIT4,JAG2,BCL2
PMID:33596985	(2021) Potential therapeutic targets in the tumor microenvironment of hepatocellular carcinoma: reversing the protumor effect of tumor-associated macrophages.	5	47	1.45	0.0056	9606.ENSP00000203629,9606.ENSP00000296545,9606.ENSP00000324890,9606.ENSP00000403495,9606.ENSP00000437955	LAG3,IL15,CD28,LTA,HIF1A
PMID:31749173	(2020) TRAF family molecules in T cells: Multiple receptors and functions.	5	47	1.45	0.0056	9606.ENSP00000261464,9606.ENSP00000296545,9606.ENSP00000302564,9606.ENSP00000324890,9606.ENSP00000381185	TRAF5,IL15,BCL2L1,CD28,BCL2
PMID:32477338	(2020) Bcl6 Preserves the Suppressive Function of Regulatory T Cells During Tumorigenesis.	5	47	1.45	0.0056	9606.ENSP00000203629,9606.ENSP00000324890,9606.ENSP00000343952,9606.ENSP00000368632,9606.ENSP00000381185	LAG3,CD28,GPR29,GATA3,BCL2
PMID:31312199	(2019) Recalling the Future: Immunological Memory Toward Unpredictable Influenza Viruses.	5	47	1.45	0.0056	9606.ENSP00000296545,9606.ENSP00000343952,9606.ENSP00000356694,9606.ENSP00000368632,9606.ENSP00000382800	IL15,GPR29,FASLG,GATA3,RUNX3
PMID:31349670	(2019) Context-Dependent Role of NF-kappaB Signaling in Primary Liver Cancer-from Tumor Development to Therapeutic Implications.	5	47	1.45	0.0056	9606.ENSP00000301838,9606.ENSP00000302564,9606.ENSP00000359424,9606.ENSP00000381185,9606.ENSP00000437955	FADD,BCL2L1,CHUK,BCL2,HIF1A
PMID:31569599	(2019) SLAM-SAP-Fyn: Old Players with New Roles in iNKT Cell Development and Function.	5	47	1.45	0.0056	9606.ENSP00000203629,9606.ENSP00000302564,9606.ENSP00000360181,9606.ENSP00000368632,9606.ENSP00000381185	LAG3,BCL2L1,SH2D1A,GATA3,BCL2
PMID:30172712	(2018) Operation of mitochondrial machinery in viral infection-induced immune responses.	5	47	1.45	0.0056	9606.ENSP00000261464,9606.ENSP00000263642,9606.ENSP00000381185,9606.ENSP00000401980,9606.ENSP00000480499	TRAF5,IFIH1,BCL2,MAVS,ITCH
PMID:25652642	(2015) Significance of NF-kappaB as a pivotal therapeutic target in the neurodegenerative pathologies of Alzheimers disease and multiple sclerosis.	5	47	1.45	0.0056	9606.ENSP00000256458,9606.ENSP00000302564,9606.ENSP00000356694,9606.ENSP00000359424,9606.ENSP00000381185	IRAK2,BCL2L1,FASLG,CHUK,BCL2
PMID:25786173	(2015) Mitochondria in the regulation of innate and adaptive immunity.	5	47	1.45	0.0056	9606.ENSP00000261464,9606.ENSP00000262395,9606.ENSP00000263642,9606.ENSP00000401980,9606.ENSP00000437955	TRAF5,TRAF4,IFIH1,MAVS,HIF1A
PMID:24329799	(2014) Rapamycin-resistant effector T-cell therapy.	5	47	1.45	0.0056	9606.ENSP00000302564,9606.ENSP00000365692,9606.ENSP00000368632,9606.ENSP00000381185,9606.ENSP00000437955	BCL2L1,PIM2,GATA3,BCL2,HIF1A
PMID:23016853	(2013) New insights into the treatment of multiple myeloma with histone deacetylase inhibitors.	5	47	1.45	0.0056	9606.ENSP00000302564,9606.ENSP00000313420,9606.ENSP00000356694,9606.ENSP00000381185,9606.ENSP00000437955	BCL2L1,PRKDC,FASLG,BCL2,HIF1A
PMID:23720710	(2013) Targeting nuclear factor-kappa B to overcome resistance to chemotherapy.	5	47	1.45	0.0056	9606.ENSP00000301838,9606.ENSP00000302564,9606.ENSP00000356694,9606.ENSP00000359424,9606.ENSP00000381185	FADD,BCL2L1,FASLG,CHUK,BCL2
PMID:22566907	(2012) Regulation of Antigen-Experienced T Cells: Lessons from the Quintessential Memory Marker CD44.	5	47	1.45	0.0056	9606.ENSP00000296545,9606.ENSP00000302564,9606.ENSP00000324890,9606.ENSP00000368632,9606.ENSP00000381185	IL15,BCL2L1,CD28,GATA3,BCL2
PMID:22798379	(2012) Regulatory mechanisms and clinical perspectives of miRNA in tumor radiosensitivity.	5	47	1.45	0.0056	9606.ENSP00000302564,9606.ENSP00000313420,9606.ENSP00000359424,9606.ENSP00000381185,9606.ENSP00000437955	BCL2L1,PRKDC,CHUK,BCL2,HIF1A
PMID:22829933	(2012) TRIM27 negatively regulates NOD2 by ubiquitination and proteasomal degradation.	5	47	1.45	0.0056	9606.ENSP00000254436,9606.ENSP00000300589,9606.ENSP00000359424,9606.ENSP00000366404,9606.ENSP00000368215	TRIM21,NOD2,CHUK,TRIM27,TAB3
PMID:22851595	(2012) Heterozygous TBK1 mutations impair TLR3 immunity and underlie herpes simplex encephalitis of childhood.	5	47	1.45	0.0056	9606.ENSP00000254436,9606.ENSP00000262395,9606.ENSP00000263642,9606.ENSP00000359424,9606.ENSP00000368215	TRIM21,TRAF4,IFIH1,CHUK,TAB3
PMID:21750585	(2011) NOD2, an intracellular innate immune sensor involved in host defense and Crohns disease.	5	47	1.45	0.0056	9606.ENSP00000263642,9606.ENSP00000300589,9606.ENSP00000381185,9606.ENSP00000401980,9606.ENSP00000480499	IFIH1,NOD2,BCL2,MAVS,ITCH
PMID:19272130	(2009) Immunotherapy for liver tumors: present status and future prospects.	5	47	1.45	0.0056	9606.ENSP00000296545,9606.ENSP00000302564,9606.ENSP00000324890,9606.ENSP00000356694,9606.ENSP00000381185	IL15,BCL2L1,CD28,FASLG,BCL2
PMID:36119061	(2022) Integrated analysis of immune parameters, miRNA-mRNA interaction, and immune genes expression in the liver of rainbow trout following infectious hematopoietic necrosis virus infection.	4	19	1.75	0.0057	9606.ENSP00000263642,9606.ENSP00000300589,9606.ENSP00000368450,9606.ENSP00000401980	IFIH1,NOD2,CD83,MAVS
PMID:33630421	(2021) CCR7 and its related molecules may be potential biomarkers of pulmonary arterial hypertension.	4	19	1.75	0.0057	9606.ENSP00000302564,9606.ENSP00000356694,9606.ENSP00000381185,9606.ENSP00000437955	BCL2L1,FASLG,BCL2,HIF1A
PMID:33662449	(2021) SARS-CoV-2 and other coronaviruses negatively influence mitochondrial quality control: beneficial effects of melatonin.	7	144	1.11	0.0057	9606.ENSP00000263642,9606.ENSP00000284320,9606.ENSP00000300589,9606.ENSP00000302564,9606.ENSP00000381185,9606.ENSP00000401980,9606.ENSP00000437955	IFIH1,TOMM70A,NOD2,BCL2L1,BCL2,MAVS,HIF1A
PMID:34133469	(2021) NleB2 from enteropathogenic Escherichia coli is a novel arginine-glucose transferase effector.	4	19	1.75	0.0057	9606.ENSP00000301838,9606.ENSP00000356694,9606.ENSP00000368215,9606.ENSP00000437955	FADD,FASLG,TAB3,HIF1A
PMID:34335278	(2021) Immune Intervention in Sepsis.	6	89	1.25	0.0057	9606.ENSP00000203629,9606.ENSP00000296545,9606.ENSP00000302564,9606.ENSP00000324890,9606.ENSP00000368632,9606.ENSP00000381185	LAG3,IL15,BCL2L1,CD28,GATA3,BCL2
PMID:34440842	(2021) Naja atra Cardiotoxin 1 Induces the FasLFas Death Pathway in Human Leukemia Cells.	4	19	1.75	0.0057	9606.ENSP00000301838,9606.ENSP00000302564,9606.ENSP00000356694,9606.ENSP00000381185	FADD,BCL2L1,FASLG,BCL2
PMID:34683119	(2021) Therapeutic Interaction of Apatinib and Chidamide in T-Cell Acute Lymphoblastic Leukemia through Interference with Mitochondria Associated Biogenesis and Intrinsic Apoptosis.	4	19	1.75	0.0057	9606.ENSP00000302564,9606.ENSP00000313420,9606.ENSP00000381185,9606.ENSP00000437955	BCL2L1,PRKDC,BCL2,HIF1A
PMID:34840589	(2021) Prediction of Rhizoma Drynariae Targets in the Treatment of Osteoarthritis Based on Network Pharmacology and Experimental Verification.	4	19	1.75	0.0057	9606.ENSP00000302564,9606.ENSP00000359424,9606.ENSP00000381185,9606.ENSP00000437955	BCL2L1,CHUK,BCL2,HIF1A
PMID:32121259	(2020) Hsp90 Relieves Heat Stress-Induced Damage in Mouse Kidneys: Involvement of Antiapoptotic PKM2-AKT and Autophagic HIF-1alpha Signaling.	4	19	1.75	0.0057	9606.ENSP00000302564,9606.ENSP00000356694,9606.ENSP00000381185,9606.ENSP00000437955	BCL2L1,FASLG,BCL2,HIF1A
PMID:32283324	(2020) COVID-19 - Considerations for the paediatric rheumatologist.	4	19	1.75	0.0057	9606.ENSP00000261464,9606.ENSP00000262395,9606.ENSP00000263642,9606.ENSP00000401980	TRAF5,TRAF4,IFIH1,MAVS
PMID:32905851	(2020) SARS-CoV-2 infections in children and young people.	4	19	1.75	0.0057	9606.ENSP00000261464,9606.ENSP00000262395,9606.ENSP00000263642,9606.ENSP00000401980	TRAF5,TRAF4,IFIH1,MAVS
PMID:33352689	(2020) Ginsenoside M1 Induces Apoptosis and Inhibits the Migration of Human Oral Cancer Cells.	4	19	1.75	0.0057	9606.ENSP00000301838,9606.ENSP00000302564,9606.ENSP00000356694,9606.ENSP00000381185	FADD,BCL2L1,FASLG,BCL2
PMID:29301308	(2018) MSP-4, an Antimicrobial Peptide, Induces Apoptosis via Activation of Extrinsic FasFasL- and Intrinsic Mitochondria-Mediated Pathways in One Osteosarcoma Cell Line.	4	19	1.75	0.0057	9606.ENSP00000301838,9606.ENSP00000302564,9606.ENSP00000356694,9606.ENSP00000381185	FADD,BCL2L1,FASLG,BCL2
PMID:29700351	(2018) Cytokine storms are primarily responsible for the rapid death of ducklings infected with duck hepatitis A virus type 1.	4	19	1.75	0.0057	9606.ENSP00000263642,9606.ENSP00000300589,9606.ENSP00000381185,9606.ENSP00000401980	IFIH1,NOD2,BCL2,MAVS
PMID:28366794	(2017) CTLA-4 haploinsufficiency in a patient with an autoimmune lymphoproliferative disorder.	4	19	1.75	0.0057	9606.ENSP00000301838,9606.ENSP00000356024,9606.ENSP00000356694,9606.ENSP00000381185	FADD,CR2,FASLG,BCL2
PMID:26615506	(2016) Apoptosis and apoptotic pathway in actinic prurigo by immunohistochemistry.	4	19	1.75	0.0057	9606.ENSP00000301838,9606.ENSP00000302564,9606.ENSP00000356694,9606.ENSP00000381185	FADD,BCL2L1,FASLG,BCL2
PMID:28018219	(2016) Silymarin Protects Mouse Liver and Kidney from Thioacetamide Induced Toxicity by Scavenging Reactive Oxygen Species and Activating PI3K-Akt Pathway.	4	19	1.75	0.0057	9606.ENSP00000301838,9606.ENSP00000302564,9606.ENSP00000356694,9606.ENSP00000381185	FADD,BCL2L1,FASLG,BCL2
PMID:25866249	(2015) Caspase-3 promotes genetic instability and carcinogenesis.	4	19	1.75	0.0057	9606.ENSP00000302564,9606.ENSP00000356694,9606.ENSP00000371475,9606.ENSP00000381185	BCL2L1,FASLG,TP53BP1,BCL2
PMID:25951128	(2015) Anticancer Effect of Ursodeoxycholic Acid in Human Oral Squamous Carcinoma HSC-3 Cells through the Caspases.	4	19	1.75	0.0057	9606.ENSP00000301838,9606.ENSP00000302564,9606.ENSP00000356694,9606.ENSP00000381185	FADD,BCL2L1,FASLG,BCL2
PMID:26287183	(2015) 15,16-Dihydrotanshinone I from the Functional Food Salvia miltiorrhiza Exhibits Anticancer Activity in Human HL-60 Leukemia Cells: in Vitro and in Vivo Studies.	4	19	1.75	0.0057	9606.ENSP00000301838,9606.ENSP00000302564,9606.ENSP00000356694,9606.ENSP00000381185	FADD,BCL2L1,FASLG,BCL2
PMID:26506422	(2015) Bcl-xL inhibition by molecular-targeting drugs sensitizes human pancreatic cancer cells to TRAIL.	4	19	1.75	0.0057	9606.ENSP00000301838,9606.ENSP00000302564,9606.ENSP00000356694,9606.ENSP00000381185	FADD,BCL2L1,FASLG,BCL2
PMID:26678097	(2015) Using activation status of signaling pathways as mechanism-based biomarkers to predict drug sensitivity.	4	19	1.75	0.0057	9606.ENSP00000302564,9606.ENSP00000344220,9606.ENSP00000359424,9606.ENSP00000381185	BCL2L1,PDPK1,CHUK,BCL2
PMID:25026275	(2014) H-Ras regulation of TRAIL death receptor mediated apoptosis.	4	19	1.75	0.0057	9606.ENSP00000301838,9606.ENSP00000302564,9606.ENSP00000356694,9606.ENSP00000381185	FADD,BCL2L1,FASLG,BCL2
PMID:23223428	(2013) Human iNKT and MAIT cells exhibit a PLZF-dependent proapoptotic propensity that is counterbalanced by XIAP.	4	19	1.75	0.0057	9606.ENSP00000300589,9606.ENSP00000356694,9606.ENSP00000360181,9606.ENSP00000381185	NOD2,FASLG,SH2D1A,BCL2
PMID:23401689	(2013) Alternative cell death pathways and cell metabolism.	4	19	1.75	0.0057	9606.ENSP00000261464,9606.ENSP00000301838,9606.ENSP00000368215,9606.ENSP00000381185	TRAF5,FADD,TAB3,BCL2
PMID:22904669	(2012) MicroRNA expression profile in RAW264.7 cells in response to Brucella melitensis infection.	4	19	1.75	0.0057	9606.ENSP00000301838,9606.ENSP00000302564,9606.ENSP00000359424,9606.ENSP00000381185	FADD,BCL2L1,CHUK,BCL2
PMID:27186114	(2012) Hibiscus sabdariffa L., roselle calyx, from ethnobotany to pharmacology.	4	19	1.75	0.0057	9606.ENSP00000301838,9606.ENSP00000302564,9606.ENSP00000356694,9606.ENSP00000381185	FADD,BCL2L1,FASLG,BCL2
PMID:21555367	(2011) Targeting hyaluronidase for cancer therapy: antitumor activity of sulfated hyaluronic acid in prostate cancer cells.	4	19	1.75	0.0057	9606.ENSP00000301838,9606.ENSP00000302564,9606.ENSP00000359424,9606.ENSP00000381185	FADD,BCL2L1,CHUK,BCL2
PMID:21610150	(2011) NEMO-binding domain peptide inhibits constitutive NF-kappaB activity and reduces tumor burden in a canine model of relapsed, refractory diffuse large B-cell lymphoma.	4	19	1.75	0.0057	9606.ENSP00000302564,9606.ENSP00000356024,9606.ENSP00000359424,9606.ENSP00000381185	BCL2L1,CR2,CHUK,BCL2
PMID:21858067	(2011) Targeting of TTn antigens with a plant lectin to kill human leukemia cells by photochemotherapy.	4	19	1.75	0.0057	9606.ENSP00000301838,9606.ENSP00000324890,9606.ENSP00000356694,9606.ENSP00000381185	FADD,CD28,FASLG,BCL2
PMID:22190004	(2011) The role of c-FLIP splice variants in urothelial tumours.	4	19	1.75	0.0057	9606.ENSP00000301838,9606.ENSP00000302564,9606.ENSP00000356694,9606.ENSP00000381185	FADD,BCL2L1,FASLG,BCL2
PMID:20212524	(2010) Dynamics within the CD95 death-inducing signaling complex decide life and death of cells.	4	19	1.75	0.0057	9606.ENSP00000301838,9606.ENSP00000356694,9606.ENSP00000359424,9606.ENSP00000381185	FADD,FASLG,CHUK,BCL2
PMID:21061436	(2010) Apoptosis regulators Fas and Bim synergistically control T-lymphocyte homeostatic proliferation.	4	19	1.75	0.0057	9606.ENSP00000296545,9606.ENSP00000324890,9606.ENSP00000356694,9606.ENSP00000381185	IL15,CD28,FASLG,BCL2
PMID:22649647	(2010) 2D-gel Electrophoresis As a Tool to Investigate the Composition of CD95 DISC.	4	19	1.75	0.0057	9606.ENSP00000301838,9606.ENSP00000302564,9606.ENSP00000356694,9606.ENSP00000381185	FADD,BCL2L1,FASLG,BCL2
PMID:19195939	(2009) Significance of increased expression of decoy receptor 3 in chronic liver disease.	4	19	1.75	0.0057	9606.ENSP00000301838,9606.ENSP00000302564,9606.ENSP00000356694,9606.ENSP00000381185	FADD,BCL2L1,FASLG,BCL2
PMID:19752751	(2009) Optimization of the PiggyBac transposon system for the sustained genetic modification of human T lymphocytes.	4	19	1.75	0.0057	9606.ENSP00000296545,9606.ENSP00000324890,9606.ENSP00000368450,9606.ENSP00000381185	IL15,CD28,CD83,BCL2
PMID:19782032	(2009) Characterization of cytoplasmic caspase-2 activation by induced proximity.	4	19	1.75	0.0057	9606.ENSP00000301838,9606.ENSP00000302564,9606.ENSP00000313420,9606.ENSP00000381185	FADD,BCL2L1,PRKDC,BCL2
PMID:18606642	(2008) Regulation of thymic NKT cell development by the B7-CD28 costimulatory pathway.	4	19	1.75	0.0057	9606.ENSP00000296545,9606.ENSP00000302564,9606.ENSP00000324890,9606.ENSP00000381185	IL15,BCL2L1,CD28,BCL2
PMID:18723480	(2008) Diallyl trisulfide increases the effectiveness of TRAIL and inhibits prostate cancer growth in an orthotopic model: molecular mechanisms.	4	19	1.75	0.0057	9606.ENSP00000301838,9606.ENSP00000302564,9606.ENSP00000381185,9606.ENSP00000437955	FADD,BCL2L1,BCL2,HIF1A
PMID:18922907	(2008) IFN-alpha and bortezomib overcome Bcl-2 and Mcl-1 overexpression in melanoma cells by stimulating the extrinsic pathway of apoptosis.	4	19	1.75	0.0057	9606.ENSP00000301838,9606.ENSP00000302564,9606.ENSP00000356694,9606.ENSP00000381185	FADD,BCL2L1,FASLG,BCL2
PMID:16545138	(2006) CD40L induces multidrug resistance to apoptosis in breast carcinoma and lymphoma cells through caspase independent and dependent pathways.	4	19	1.75	0.0057	9606.ENSP00000261464,9606.ENSP00000302564,9606.ENSP00000356694,9606.ENSP00000381185	TRAF5,BCL2L1,FASLG,BCL2
PMID:15308849	(2004) Prologation of c-Jun N-terminal kinase is associated with cell death induced by tumor necrosis factor alpha in human chondrocytes.	4	19	1.75	0.0057	9606.ENSP00000301838,9606.ENSP00000302564,9606.ENSP00000356694,9606.ENSP00000381185	FADD,BCL2L1,FASLG,BCL2
PMID:15613236	(2004) Hypoxia-mediated apoptosis in oral carcinoma cells occurs via two independent pathways.	4	19	1.75	0.0057	9606.ENSP00000301838,9606.ENSP00000356694,9606.ENSP00000381185,9606.ENSP00000437955	FADD,FASLG,BCL2,HIF1A
PMID:9927514	(1999) Type I interferons keep activated T cells alive.	4	19	1.75	0.0057	9606.ENSP00000296545,9606.ENSP00000302564,9606.ENSP00000324890,9606.ENSP00000381185	IL15,BCL2L1,CD28,BCL2
PMID:33712472	(2021) The transcription factor Bcl11b promotes both canonical and adaptive NK cell differentiation.	6	90	1.25	0.0058	9606.ENSP00000203629,9606.ENSP00000296545,9606.ENSP00000344544,9606.ENSP00000356172,9606.ENSP00000368632,9606.ENSP00000381185	LAG3,IL15,IKZF3,SOX13,GATA3,BCL2
PMID:33919846	(2021) Overcoming TRAIL Resistance for Glioblastoma Treatment.	5	48	1.44	0.0058	9606.ENSP00000301838,9606.ENSP00000302564,9606.ENSP00000356694,9606.ENSP00000381185,9606.ENSP00000480499	FADD,BCL2L1,FASLG,BCL2,ITCH
PMID:34001881	(2021) Longitudinal single-cell profiling reveals molecular heterogeneity and tumor-immune evolution in refractory mantle cell lymphoma.	5	48	1.44	0.0058	9606.ENSP00000203629,9606.ENSP00000262395,9606.ENSP00000307305,9606.ENSP00000324890,9606.ENSP00000381185	LAG3,TRAF4,DDIT4,CD28,BCL2
PMID:34276374	(2021) Traditional Chinese Medicine and Colorectal Cancer: Implications for Drug Discovery.	5	48	1.44	0.0058	9606.ENSP00000301838,9606.ENSP00000302564,9606.ENSP00000381185,9606.ENSP00000403495,9606.ENSP00000437955	FADD,BCL2L1,BCL2,LTA,HIF1A
PMID:34282778	(2021) Epstein-Barr Virus-Associated T- and NK-Cell Lymphoproliferative Diseases: A Review of Clinical and Pathological Features.	5	48	1.44	0.0058	9606.ENSP00000356024,9606.ENSP00000356694,9606.ENSP00000360181,9606.ENSP00000382800,9606.ENSP00000411152	CR2,FASLG,SH2D1A,RUNX3,ITPKB
PMID:32246052	(2020) Molecular bases for HOIPINs-mediated inhibition of LUBAC and innate immune responses.	5	48	1.44	0.0058	9606.ENSP00000300589,9606.ENSP00000301838,9606.ENSP00000324890,9606.ENSP00000359424,9606.ENSP00000480499	NOD2,FADD,CD28,CHUK,ITCH
PMID:32680955	(2020) TH17 cells require ongoing classic IL-6 receptor signaling to retain transcriptional and functional identity.	5	48	1.44	0.0058	9606.ENSP00000324890,9606.ENSP00000343952,9606.ENSP00000368632,9606.ENSP00000381185,9606.ENSP00000437955	CD28,GPR29,GATA3,BCL2,HIF1A
PMID:32740921	(2020) The role of O-GlcNAcylation in immunity against infections.	5	48	1.44	0.0058	9606.ENSP00000263642,9606.ENSP00000302564,9606.ENSP00000324890,9606.ENSP00000381185,9606.ENSP00000401980	IFIH1,BCL2L1,CD28,BCL2,MAVS
PMID:33101678	(2020) Ex vivo enrichment of PRAME antigen-specific T cells for adoptive immunotherapy using CD137 activation marker selection.	5	48	1.44	0.0058	9606.ENSP00000203629,9606.ENSP00000296545,9606.ENSP00000324890,9606.ENSP00000343952,9606.ENSP00000368632	LAG3,IL15,CD28,GPR29,GATA3
PMID:33142805	(2020) Delicate Role of PD-L1PD-1 Axis in Blood Vessel Inflammatory Diseases: Current Insight and Future Significance.	6	90	1.25	0.0058	9606.ENSP00000203629,9606.ENSP00000324890,9606.ENSP00000343952,9606.ENSP00000368632,9606.ENSP00000381185,9606.ENSP00000437955	LAG3,CD28,GPR29,GATA3,BCL2,HIF1A
PMID:33574760	(2020) Safety and Efficacy of Bromodomain and Extra-Terminal Inhibitors for the Treatment of Hematological Malignancies and Solid Tumors: A Systematic Study of Clinical Trials.	5	48	1.44	0.0058	9606.ENSP00000302564,9606.ENSP00000328169,9606.ENSP00000344544,9606.ENSP00000356694,9606.ENSP00000381185	BCL2L1,JAG2,IKZF3,FASLG,BCL2
PMID:30880251	(2019) Cardiovascular inflammation: RNA takes the lead.	5	48	1.44	0.0058	9606.ENSP00000262238,9606.ENSP00000263642,9606.ENSP00000359424,9606.ENSP00000362179,9606.ENSP00000401980	YY1,IFIH1,CHUK,ZC3H12A,MAVS
PMID:31533029	(2019) A VP35 Mutant Ebola Virus Lacks Virulence but Can Elicit Protective Immunity to Wild-Type Virus Challenge.	7	145	1.11	0.0058	9606.ENSP00000256458,9606.ENSP00000262238,9606.ENSP00000263642,9606.ENSP00000296545,9606.ENSP00000302564,9606.ENSP00000324890,9606.ENSP00000401980	IRAK2,YY1,IFIH1,IL15,BCL2L1,CD28,MAVS
PMID:29246869	(2018) The essential role of mitochondrial dynamics in antiviral immunity.	5	48	1.44	0.0058	9606.ENSP00000263642,9606.ENSP00000280377,9606.ENSP00000381185,9606.ENSP00000401980,9606.ENSP00000480499	IFIH1,USP15,BCL2,MAVS,ITCH
PMID:30386331	(2018) Exploring the Role of Autophagy-Related Gene 5 (ATG5) Yields Important Insights Into Autophagy in AutoimmuneAutoinflammatory Diseases.	5	48	1.44	0.0058	9606.ENSP00000263642,9606.ENSP00000300589,9606.ENSP00000301838,9606.ENSP00000302564,9606.ENSP00000401980	IFIH1,NOD2,FADD,BCL2L1,MAVS
PMID:28126382	(2017) Complex Pathologic Roles of RIPK1 and RIPK3: Moving Beyond Necroptosis.	5	48	1.44	0.0058	9606.ENSP00000261464,9606.ENSP00000301838,9606.ENSP00000302564,9606.ENSP00000359424,9606.ENSP00000381185	TRAF5,FADD,BCL2L1,CHUK,BCL2
PMID:28149297	(2017) Keeping It All Going-Complement Meets Metabolism.	5	48	1.44	0.0058	9606.ENSP00000324890,9606.ENSP00000368632,9606.ENSP00000381185,9606.ENSP00000401980,9606.ENSP00000437955	CD28,GATA3,BCL2,MAVS,HIF1A
PMID:28382159	(2017) A Crucial Role of CXCL14 for Promoting Regulatory T Cells Activation in Stroke.	5	48	1.44	0.0058	9606.ENSP00000302564,9606.ENSP00000324890,9606.ENSP00000343952,9606.ENSP00000381185,9606.ENSP00000437955	BCL2L1,CD28,GPR29,BCL2,HIF1A
PMID:27284976	(2016) The Transcriptional Repressor Gfi1 Plays a Critical Role in the Development of NKT1- and NKT2-Type iNKT Cells.	5	48	1.44	0.0058	9606.ENSP00000296545,9606.ENSP00000343952,9606.ENSP00000368632,9606.ENSP00000381185,9606.ENSP00000382800	IL15,GPR29,GATA3,BCL2,RUNX3
PMID:27817796	(2016) Immune modules shared by innate lymphoid cells and T cells.	5	48	1.44	0.0058	9606.ENSP00000296545,9606.ENSP00000343952,9606.ENSP00000356694,9606.ENSP00000368632,9606.ENSP00000382800	IL15,GPR29,FASLG,GATA3,RUNX3
PMID:25401424	(2015) TLR7 induces anergy in human CD4(+) T cells.	5	48	1.44	0.0058	9606.ENSP00000261464,9606.ENSP00000324890,9606.ENSP00000356694,9606.ENSP00000368632,9606.ENSP00000480499	TRAF5,CD28,FASLG,GATA3,ITCH
PMID:26485378	(2015) Integrative Genomics-Based Discovery of Novel Regulators of the Innate Antiviral Response.	5	48	1.44	0.0058	9606.ENSP00000263642,9606.ENSP00000301838,9606.ENSP00000344208,9606.ENSP00000359424,9606.ENSP00000401980	IFIH1,FADD,TRIM14,CHUK,MAVS
PMID:24239105	(2014) Engineered T cells for cancer treatment.	5	48	1.44	0.0058	9606.ENSP00000296545,9606.ENSP00000302564,9606.ENSP00000324890,9606.ENSP00000356694,9606.ENSP00000381185	IL15,BCL2L1,CD28,FASLG,BCL2
PMID:23275944	(2013) Anti-apoptotic mechanisms of HIV: lessons and novel approaches to curing HIV.	5	48	1.44	0.0058	9606.ENSP00000301838,9606.ENSP00000302564,9606.ENSP00000324890,9606.ENSP00000356694,9606.ENSP00000381185	FADD,BCL2L1,CD28,FASLG,BCL2
PMID:17646026	(2007) Innate immunogenetics: a tool for exploring new frontiers of host defence.	5	48	1.44	0.0058	9606.ENSP00000263642,9606.ENSP00000300589,9606.ENSP00000301838,9606.ENSP00000368215,9606.ENSP00000401980	IFIH1,NOD2,FADD,TAB3,MAVS
PMID:33825941	(2021) Manifold role of ubiquitin in Helicobacter pylori infection and gastric cancer.	7	146	1.1	0.006	9606.ENSP00000302564,9606.ENSP00000316176,9606.ENSP00000356694,9606.ENSP00000359424,9606.ENSP00000368215,9606.ENSP00000381185,9606.ENSP00000480499	BCL2L1,UBE2N,FASLG,CHUK,TAB3,BCL2,ITCH
PMID:34083781	(2021) Interleukins in cancer: from biology to therapy.	6	91	1.24	0.006	9606.ENSP00000203629,9606.ENSP00000296545,9606.ENSP00000302564,9606.ENSP00000356694,9606.ENSP00000381185,9606.ENSP00000437955	LAG3,IL15,BCL2L1,FASLG,BCL2,HIF1A
PMID:34557197	(2021) The Right Partner in Crime: Unlocking the Potential of the Anti-EGFR Antibody Cetuximab via Combination With Natural Killer Cell Chartering Immunotherapeutic Strategies.	6	91	1.24	0.006	9606.ENSP00000203629,9606.ENSP00000296545,9606.ENSP00000301838,9606.ENSP00000302564,9606.ENSP00000356694,9606.ENSP00000381185	LAG3,IL15,FADD,BCL2L1,FASLG,BCL2
PMID:34758299	(2021) The cell-surface 5-nucleotidase CD73 defines a functional T memory cell subset that declines with age.	6	91	1.24	0.006	9606.ENSP00000227348,9606.ENSP00000296545,9606.ENSP00000324890,9606.ENSP00000343952,9606.ENSP00000381185,9606.ENSP00000382800	CRTAM,IL15,CD28,GPR29,BCL2,RUNX3
PMID:31500650	(2019) From bench to bed: the tumor immune microenvironment and current immunotherapeutic strategies for hepatocellular carcinoma.	6	91	1.24	0.006	9606.ENSP00000203629,9606.ENSP00000296545,9606.ENSP00000324890,9606.ENSP00000343952,9606.ENSP00000356694,9606.ENSP00000437955	LAG3,IL15,CD28,GPR29,FASLG,HIF1A
PMID:29971063	(2018) Role of Optineurin in the Mitochondrial Dysfunction: Potential Implications in Neurodegenerative Diseases and Cancer.	6	91	1.24	0.006	9606.ENSP00000263642,9606.ENSP00000280377,9606.ENSP00000356694,9606.ENSP00000359424,9606.ENSP00000381185,9606.ENSP00000401980	IFIH1,USP15,FASLG,CHUK,BCL2,MAVS
PMID:30158600	(2018) Prolyl isomerase Pin1: a promoter of cancer and a target for therapy.	6	91	1.24	0.006	9606.ENSP00000254436,9606.ENSP00000301838,9606.ENSP00000371475,9606.ENSP00000381185,9606.ENSP00000382800,9606.ENSP00000437955	TRIM21,FADD,TP53BP1,BCL2,RUNX3,HIF1A
PMID:27582705	(2016) A Comprehensive and System Review for the Pharmacological Mechanism of Action of Rhein, an Active Anthraquinone Ingredient.	6	91	1.24	0.006	9606.ENSP00000302564,9606.ENSP00000333685,9606.ENSP00000356694,9606.ENSP00000359424,9606.ENSP00000381185,9606.ENSP00000437955	BCL2L1,MAPK11,FASLG,CHUK,BCL2,HIF1A
PMID:27655636	(2016) Kinase inhibitors as potential agents in the treatment of multiple myeloma.	7	146	1.1	0.006	9606.ENSP00000302564,9606.ENSP00000313420,9606.ENSP00000344220,9606.ENSP00000359424,9606.ENSP00000365692,9606.ENSP00000372351,9606.ENSP00000381185	BCL2L1,PRKDC,PDPK1,CHUK,PIM2,WHSC1,BCL2
PMID:22566887	(2011) Chronic inflammation in cancer development.	6	91	1.24	0.006	9606.ENSP00000256458,9606.ENSP00000296545,9606.ENSP00000302564,9606.ENSP00000356694,9606.ENSP00000381185,9606.ENSP00000437955	IRAK2,IL15,BCL2L1,FASLG,BCL2,HIF1A
PMID:34811765	(2022) Anti-cancer effect of astrakurkurol from a folklore tribal mushroom on human hepatocellular carcinoma cells via mediating cell cycle inhibition, apoptosis, and migration.	3	4	2.3	0.0061	9606.ENSP00000301838,9606.ENSP00000302564,9606.ENSP00000381185	FADD,BCL2L1,BCL2
PMID:35380485	(2022) HIF-1alpha protects osteoblasts from ROS-induced apoptosis.	3	4	2.3	0.0061	9606.ENSP00000302564,9606.ENSP00000381185,9606.ENSP00000437955	BCL2L1,BCL2,HIF1A
PMID:33436547	(2021) Targeting ubiquitin signaling for cancer immunotherapy.	7	147	1.1	0.0061	9606.ENSP00000263642,9606.ENSP00000280377,9606.ENSP00000296545,9606.ENSP00000316176,9606.ENSP00000368632,9606.ENSP00000401980,9606.ENSP00000437955	IFIH1,USP15,IL15,UBE2N,GATA3,MAVS,HIF1A
PMID:33472590	(2021) Identification and analysis of long non-coding RNAs and mRNAs in chicken macrophages infected with avian infectious bronchitis coronavirus.	5	49	1.43	0.0061	9606.ENSP00000256458,9606.ENSP00000261464,9606.ENSP00000296545,9606.ENSP00000362179,9606.ENSP00000401980	IRAK2,TRAF5,IL15,ZC3H12A,MAVS
PMID:33665938	(2021) Drimane Derivatives as the First Examples of Covalent BH3 Mimetics that Target MCL-1.	3	4	2.3	0.0061	9606.ENSP00000302564,9606.ENSP00000329797,9606.ENSP00000381185	BCL2L1,CADM1,BCL2
PMID:33704770	(2021) Constant regulation for stable CD8 T-cell functional avidity and its possible implications for cancer immunotherapy.	4	20	1.72	0.0061	9606.ENSP00000203629,9606.ENSP00000296545,9606.ENSP00000324890,9606.ENSP00000381185	LAG3,IL15,CD28,BCL2
PMID:33920054	(2021) From Oncogenic Signaling Pathways to Single-Cell Sequencing of Immune Cells: Changing the Landscape of Cancer Immunotherapy.	6	92	1.24	0.0061	9606.ENSP00000203629,9606.ENSP00000302564,9606.ENSP00000328169,9606.ENSP00000356694,9606.ENSP00000381185,9606.ENSP00000437955	LAG3,BCL2L1,JAG2,FASLG,BCL2,HIF1A
PMID:34075202	(2021) Necroptosis molecular mechanisms: Recent findings regarding novel necroptosis regulators.	5	49	1.43	0.0061	9606.ENSP00000282412,9606.ENSP00000301838,9606.ENSP00000356694,9606.ENSP00000359424,9606.ENSP00000381185	PPM1B,FADD,FASLG,CHUK,BCL2
PMID:34839348	(2021) HER2-specific chimeric antigen receptor-T cells for targeted therapy of metastatic colorectal cancer.	4	20	1.72	0.0061	9606.ENSP00000203629,9606.ENSP00000296545,9606.ENSP00000313420,9606.ENSP00000324890	LAG3,IL15,PRKDC,CD28
PMID:34943952	(2021) Tolerance Induced by Antigen-Loaded PLG Nanoparticles Affects the Phenotype and Trafficking of Transgenic CD4(+) and CD8(+) T Cells.	5	49	1.43	0.0061	9606.ENSP00000203629,9606.ENSP00000296545,9606.ENSP00000324890,9606.ENSP00000343952,9606.ENSP00000356694	LAG3,IL15,CD28,GPR29,FASLG
PMID:34957109	(2021) Mitophagy in Diabetic Kidney Disease.	6	92	1.24	0.0061	9606.ENSP00000302564,9606.ENSP00000313420,9606.ENSP00000359424,9606.ENSP00000381185,9606.ENSP00000401980,9606.ENSP00000437955	BCL2L1,PRKDC,CHUK,BCL2,MAVS,HIF1A
PMID:35145497	(2021) Chicken-Derived Pattern Recognition Receptor chLGP2 Inhibits the Replication and Proliferation of Infectious Bronchitis Virus.	4	20	1.72	0.0061	9606.ENSP00000263642,9606.ENSP00000356694,9606.ENSP00000381185,9606.ENSP00000401980	IFIH1,FASLG,BCL2,MAVS
PMID:31999645	(2020) Genetic modification increases the survival and the neuroregenerative properties of transplanted neural stem cells.	3	4	2.3	0.0061	9606.ENSP00000302564,9606.ENSP00000381185,9606.ENSP00000437955	BCL2L1,BCL2,HIF1A
PMID:32075108	(2020) C5, A Cassaine Diterpenoid Amine, Induces Apoptosis via the Extrinsic Pathways in Human Lung Cancer Cells and Human Lymphoma Cells.	4	20	1.72	0.0061	9606.ENSP00000301838,9606.ENSP00000302564,9606.ENSP00000356694,9606.ENSP00000381185	FADD,BCL2L1,FASLG,BCL2
PMID:32120903	(2020) MiR-202-5p Inhibits RIG-I-Dependent Innate Immune Responses to RGNNV Infection by Targeting TRIM25 to Mediate RIG-I Ubiquitination.	4	20	1.72	0.0061	9606.ENSP00000256458,9606.ENSP00000263642,9606.ENSP00000280377,9606.ENSP00000401980	IRAK2,IFIH1,USP15,MAVS
PMID:32376553	(2020) [Total glucosides of paeony inhibits proliferation and promotes activation- induced cell death of mouse T cells in vitro].	3	4	2.3	0.0061	9606.ENSP00000324890,9606.ENSP00000356694,9606.ENSP00000381185	CD28,FASLG,BCL2
PMID:32607320	(2020) Mechanisms of resveratrol in the prevention and treatment of gastrointestinal cancer.	5	49	1.43	0.0061	9606.ENSP00000301838,9606.ENSP00000302564,9606.ENSP00000356694,9606.ENSP00000381185,9606.ENSP00000403495	FADD,BCL2L1,FASLG,BCL2,LTA
PMID:32708030	(2020) Targeting NF-kappaB Signaling by Calebin A, a Compound of Turmeric, in Multicellular Tumor Microenvironment: Potential Role of Apoptosis Induction in CRC Cells.	4	20	1.72	0.0061	9606.ENSP00000302564,9606.ENSP00000359424,9606.ENSP00000381185,9606.ENSP00000403495	BCL2L1,CHUK,BCL2,LTA
PMID:32754448	(2020) The Role of Non-coding RNAs in Viral Myocarditis.	5	49	1.43	0.0061	9606.ENSP00000263642,9606.ENSP00000356694,9606.ENSP00000381185,9606.ENSP00000403495,9606.ENSP00000480499	IFIH1,FASLG,BCL2,LTA,ITCH
PMID:33126494	(2020) CD4 T Helper Cell Subsets and Related Human Immunological Disorders.	6	92	1.24	0.0061	9606.ENSP00000227348,9606.ENSP00000316176,9606.ENSP00000343952,9606.ENSP00000368632,9606.ENSP00000382800,9606.ENSP00000437955	CRTAM,UBE2N,GPR29,GATA3,RUNX3,HIF1A
PMID:30694859	(2019) Novel Agents in Multiple Myeloma.	5	49	1.43	0.0061	9606.ENSP00000203629,9606.ENSP00000302564,9606.ENSP00000344544,9606.ENSP00000372351,9606.ENSP00000381185	LAG3,BCL2L1,IKZF3,WHSC1,BCL2
PMID:31238570	(2019) Epstein-Barr Virus and Innate Immunity: Friends or Foes?	6	92	1.24	0.0061	9606.ENSP00000261464,9606.ENSP00000263642,9606.ENSP00000356024,9606.ENSP00000359424,9606.ENSP00000381185,9606.ENSP00000401980	TRAF5,IFIH1,CR2,CHUK,BCL2,MAVS
PMID:31322007	(2019) TNF-alpha induces apoptosis of human nucleus pulposus cells via activating the TRIM14NF-kappaB signalling pathway.	3	4	2.3	0.0061	9606.ENSP00000327255,9606.ENSP00000344208,9606.ENSP00000381185	PPM1A,TRIM14,BCL2
PMID:31350431	(2019) A mathematical model of combined CD8 T cell costimulation by 4-1BB (CD137) and OX40 (CD134) receptors.	4	20	1.72	0.0061	9606.ENSP00000261464,9606.ENSP00000302564,9606.ENSP00000324890,9606.ENSP00000381185	TRAF5,BCL2L1,CD28,BCL2
PMID:31723132	(2019) Repurposing endogenous immune pathways to tailor and control chimeric antigen receptor T cell functionality.	4	20	1.72	0.0061	9606.ENSP00000203629,9606.ENSP00000296545,9606.ENSP00000324890,9606.ENSP00000356694	LAG3,IL15,CD28,FASLG
PMID:29047155	(2018) Maduramicin induces apoptosis and necrosis, and blocks autophagic flux in myocardial H9c2 cells.	4	20	1.72	0.0061	9606.ENSP00000301838,9606.ENSP00000302564,9606.ENSP00000356694,9606.ENSP00000381185	FADD,BCL2L1,FASLG,BCL2
PMID:29453135	(2018) Dual inhibitors of the pro-survival proteins Bcl-2 and Mcl-1 derived from natural compound meiogynin A.	3	4	2.3	0.0061	9606.ENSP00000302564,9606.ENSP00000329797,9606.ENSP00000381185	BCL2L1,CADM1,BCL2
PMID:29512699	(2018) High expression of active ATF6 aggravates endoplasmic reticulum stress-induced vascular endothelial cell apoptosis through the mitochondrial apoptotic pathway.	4	20	1.72	0.0061	9606.ENSP00000301838,9606.ENSP00000302564,9606.ENSP00000356694,9606.ENSP00000381185	FADD,BCL2L1,FASLG,BCL2
PMID:29568499	(2018) NFAT control of immune function: New Frontiers for an Abiding Trooper.	5	49	1.43	0.0061	9606.ENSP00000203629,9606.ENSP00000296545,9606.ENSP00000360329,9606.ENSP00000381185,9606.ENSP00000437955	LAG3,IL15,TTC4,BCL2,HIF1A
PMID:29670075	(2018) The novel TRAIL-receptor agonist APG350 exerts superior therapeutic activity in pancreatic cancer cells.	4	20	1.72	0.0061	9606.ENSP00000301838,9606.ENSP00000302564,9606.ENSP00000356694,9606.ENSP00000381185	FADD,BCL2L1,FASLG,BCL2
PMID:29760706	(2018) Complement-Opsonized HIV-1 Alters Cross Talk Between Dendritic Cells and Natural Killer (NK) Cells to Inhibit NK Killing and to Upregulate PD-1, CXCR3, and CCR4 on T Cells.	5	49	1.43	0.0061	9606.ENSP00000203629,9606.ENSP00000296545,9606.ENSP00000324890,9606.ENSP00000356694,9606.ENSP00000368450	LAG3,IL15,CD28,FASLG,CD83
PMID:30504141	(2018) CD226 regulates natural killer cell antitumor responses via phosphorylation-mediated inactivation of transcription factor FOXO1.	5	49	1.43	0.0061	9606.ENSP00000203629,9606.ENSP00000296545,9606.ENSP00000356694,9606.ENSP00000381185,9606.ENSP00000382800	LAG3,IL15,FASLG,BCL2,RUNX3
PMID:30504760	(2018) Hypoxia-Inducible Factor 1-alpha (HIF-1alpha) Induces Apoptosis of Human Uterosacral Ligament Fibroblasts Through the Death Receptor and Mitochondrial Pathways.	4	20	1.72	0.0061	9606.ENSP00000301838,9606.ENSP00000302564,9606.ENSP00000381185,9606.ENSP00000437955	FADD,BCL2L1,BCL2,HIF1A
PMID:27487141	(2017) Integrin alphaVbeta3 silencing sensitizes malignant glioma cells to temozolomide by suppression of homologous recombination repair.	4	20	1.72	0.0061	9606.ENSP00000302564,9606.ENSP00000313420,9606.ENSP00000371475,9606.ENSP00000381185	BCL2L1,PRKDC,TP53BP1,BCL2
PMID:28082672	(2017) NF-kappaB Signaling Activation Induced by Chloroquine Requires Autophagosome, p62 Protein, and c-Jun N-terminal Kinase (JNK) Signaling and Promotes Tumor Cell Resistance.	3	4	2.3	0.0061	9606.ENSP00000302564,9606.ENSP00000381185,9606.ENSP00000437955	BCL2L1,BCL2,HIF1A
PMID:28184904	(2017) Editors Highlight: Periodic Exposure to Smartphone-Mimic Low-Luminance Blue Light Induces Retina Damage Through Bcl-2BAX-Dependent Apoptosis.	3	4	2.3	0.0061	9606.ENSP00000301838,9606.ENSP00000302564,9606.ENSP00000381185	FADD,BCL2L1,BCL2
PMID:28611389	(2017) Nuclear TRADD prevents DNA damage-mediated death by facilitating non-homologous end-joining repair.	4	20	1.72	0.0061	9606.ENSP00000301838,9606.ENSP00000313420,9606.ENSP00000371475,9606.ENSP00000401980	FADD,PRKDC,TP53BP1,MAVS
PMID:28643448	(2017) Postconditioning with metformin attenuates apoptotic events in cardiomyoblasts associated with ischemic reperfusion injury.	3	4	2.3	0.0061	9606.ENSP00000302564,9606.ENSP00000356694,9606.ENSP00000381185	BCL2L1,FASLG,BCL2
PMID:28955330	(2017) Perturbation of B Cell Gene Expression Persists in HIV-Infected Children Despite Effective Antiretroviral Therapy and Predicts H1N1 Response.	5	49	1.43	0.0061	9606.ENSP00000300589,9606.ENSP00000324890,9606.ENSP00000356024,9606.ENSP00000381185,9606.ENSP00000382800	NOD2,CD28,CR2,BCL2,RUNX3
PMID:29267250	(2017) The Effect of Resveratrol on Cell Viability in the Burkitts Lymphoma Cell Line Ramos.	4	20	1.72	0.0061	9606.ENSP00000302564,9606.ENSP00000313420,9606.ENSP00000356694,9606.ENSP00000381185	BCL2L1,PRKDC,FASLG,BCL2
PMID:26801054	(2016) A DNA-binding Molecule Targeting the Adaptive Hypoxic Response in Multiple Myeloma Has Potent Antitumor Activity.	4	20	1.72	0.0061	9606.ENSP00000302564,9606.ENSP00000307305,9606.ENSP00000381185,9606.ENSP00000437955	BCL2L1,DDIT4,BCL2,HIF1A
PMID:26915707	(2016) Regulatory T cells inhibit CD34+ cell differentiation into NK cells by blocking their proliferation.	5	49	1.43	0.0061	9606.ENSP00000296545,9606.ENSP00000324890,9606.ENSP00000331831,9606.ENSP00000343952,9606.ENSP00000368632	IL15,CD28,GAS6,GPR29,GATA3
PMID:27379212	(2016) Unraveling the Pathogenesis of MDS: The NLRP3 Inflammasome and Pyroptosis Drive the MDS Phenotype.	5	49	1.43	0.0061	9606.ENSP00000256458,9606.ENSP00000302564,9606.ENSP00000359424,9606.ENSP00000368215,9606.ENSP00000381185	IRAK2,BCL2L1,CHUK,TAB3,BCL2
PMID:25193096	(2015) Anticancer properties of chitosan on human melanoma are cell line dependent.	3	4	2.3	0.0061	9606.ENSP00000302564,9606.ENSP00000356694,9606.ENSP00000381185	BCL2L1,FASLG,BCL2
PMID:26060107	(2015) Innate immunity: actuating the gears of celiac disease pathogenesis.	4	20	1.72	0.0061	9606.ENSP00000296545,9606.ENSP00000300589,9606.ENSP00000302564,9606.ENSP00000381185	IL15,NOD2,BCL2L1,BCL2
PMID:26110321	(2015) Seatbelts in CAR therapy: How Safe Are CARS?	4	20	1.72	0.0061	9606.ENSP00000296545,9606.ENSP00000301838,9606.ENSP00000324890,9606.ENSP00000356694	IL15,FADD,CD28,FASLG
PMID:26501341	(2015) The Role of the Transcriptional Regulation of Stromal Cells in Chronic Inflammation.	6	92	1.24	0.0061	9606.ENSP00000263642,9606.ENSP00000300589,9606.ENSP00000302564,9606.ENSP00000359424,9606.ENSP00000381185,9606.ENSP00000437955	IFIH1,NOD2,BCL2L1,CHUK,BCL2,HIF1A
PMID:23896383	(2014) Human umbilical cord blood-derived stromal cells: a new resource for the proliferation and apoptosis of myeloma cells.	3	4	2.3	0.0061	9606.ENSP00000302564,9606.ENSP00000329797,9606.ENSP00000381185	BCL2L1,CADM1,BCL2
PMID:24786134	(2014) GATA3: a master of many trades in immune regulation.	5	49	1.43	0.0061	9606.ENSP00000296545,9606.ENSP00000356694,9606.ENSP00000360329,9606.ENSP00000368632,9606.ENSP00000382800	IL15,FASLG,TTC4,GATA3,RUNX3
PMID:25379508	(2014) Chinese medicines induce cell death: the molecular and cellular mechanisms for cancer therapy.	4	20	1.72	0.0061	9606.ENSP00000301838,9606.ENSP00000302564,9606.ENSP00000356694,9606.ENSP00000381185	FADD,BCL2L1,FASLG,BCL2
PMID:23405894	(2013) NF-kappaB: roles and regulation in different CD4(+) T-cell subsets.	5	49	1.43	0.0061	9606.ENSP00000316176,9606.ENSP00000324890,9606.ENSP00000359424,9606.ENSP00000360329,9606.ENSP00000368632	UBE2N,CD28,CHUK,TTC4,GATA3
PMID:23517578	(2013) Dynamically expressed microRNA-15b modulates the activities of CD8+ T lymphocytes in mice with Lewis lung carcinoma.	4	20	1.72	0.0061	9606.ENSP00000256458,9606.ENSP00000296545,9606.ENSP00000324890,9606.ENSP00000356694	IRAK2,IL15,CD28,FASLG
PMID:23594996	(2013) Effects of narrow band UVB (311 nm) irradiation on epidermal cells.	4	20	1.72	0.0061	9606.ENSP00000254436,9606.ENSP00000328169,9606.ENSP00000356694,9606.ENSP00000368632	TRIM21,JAG2,FASLG,GATA3
PMID:23795863	(2013) Viral-host interactions that control HIV-1 transcriptional elongation.	5	49	1.43	0.0061	9606.ENSP00000262238,9606.ENSP00000282412,9606.ENSP00000324890,9606.ENSP00000327255,9606.ENSP00000328169	YY1,PPM1B,CD28,PPM1A,JAG2
PMID:23840967	(2013) Targeting of the tumor necrosis factor receptor superfamily for cancer immunotherapy.	5	49	1.43	0.0061	9606.ENSP00000261464,9606.ENSP00000302564,9606.ENSP00000324890,9606.ENSP00000356694,9606.ENSP00000381185	TRAF5,BCL2L1,CD28,FASLG,BCL2
PMID:21496944	(2012) Sensing of viral nucleic acids by RIG-I: from translocation to translation.	4	20	1.72	0.0061	9606.ENSP00000263642,9606.ENSP00000359424,9606.ENSP00000381185,9606.ENSP00000401980	IFIH1,CHUK,BCL2,MAVS
PMID:22262057	(2012) Inactivation of Bcl-2 through IkappaB kinase (IKK)-dependent phosphorylation mediates apoptosis upon exposure to 4-hydroxynonenal (HNE).	3	4	2.3	0.0061	9606.ENSP00000302564,9606.ENSP00000359424,9606.ENSP00000381185	BCL2L1,CHUK,BCL2
PMID:22547678	(2012) IkappaB kinase alpha phosphorylation of TRAF4 downregulates innate immune signaling.	3	4	2.3	0.0061	9606.ENSP00000262395,9606.ENSP00000300589,9606.ENSP00000359424	TRAF4,NOD2,CHUK
PMID:22554418	(2012) Age-related changes in CD8 T cell homeostasis and immunity to infection.	4	20	1.72	0.0061	9606.ENSP00000203629,9606.ENSP00000296545,9606.ENSP00000324890,9606.ENSP00000381185	LAG3,IL15,CD28,BCL2
PMID:22589394	(2012) Resistance to TRAIL is mediated by DARPP-32 in gastric cancer.	4	20	1.72	0.0061	9606.ENSP00000301838,9606.ENSP00000302564,9606.ENSP00000356694,9606.ENSP00000381185	FADD,BCL2L1,FASLG,BCL2
PMID:22688594	(2012) Differential expression of Fas family members and Bcl-2 family members in benign versus malignant epithelial ovarian cancer (EOC) in North Indian population.	3	4	2.3	0.0061	9606.ENSP00000302564,9606.ENSP00000356694,9606.ENSP00000381185	BCL2L1,FASLG,BCL2
PMID:21297643	(2011) Control of the development of CD8alphaalpha+ intestinal intraepithelial lymphocytes by TGF-beta.	4	20	1.72	0.0061	9606.ENSP00000203629,9606.ENSP00000296545,9606.ENSP00000381185,9606.ENSP00000382800	LAG3,IL15,BCL2,RUNX3
PMID:21513580	(2011) High susceptibility of metastatic cells derived from human prostate and colon cancer cells to TRAIL and sensitization of TRAIL-insensitive primary cells to TRAIL by 4,5-dimethoxy-2-nitrobenzaldehyde.	4	20	1.72	0.0061	9606.ENSP00000301838,9606.ENSP00000313420,9606.ENSP00000356694,9606.ENSP00000381185	FADD,PRKDC,FASLG,BCL2
PMID:21762917	(2011) Genetical genomics of Th1 and Th2 immune response in a baboon model of atherosclerosis risk factors.	4	20	1.72	0.0061	9606.ENSP00000203629,9606.ENSP00000296545,9606.ENSP00000324890,9606.ENSP00000403495	LAG3,IL15,CD28,LTA
PMID:21849418	(2011) BAD phosphorylation determines ovarian cancer chemosensitivity and patient survival.	4	20	1.72	0.0061	9606.ENSP00000282412,9606.ENSP00000302564,9606.ENSP00000327255,9606.ENSP00000381185	PPM1B,BCL2L1,PPM1A,BCL2
PMID:21873530	(2011) ORAI1 deficiency impairs activated T cell death and enhances T cell survival.	4	20	1.72	0.0061	9606.ENSP00000302564,9606.ENSP00000324890,9606.ENSP00000356694,9606.ENSP00000381185	BCL2L1,CD28,FASLG,BCL2
PMID:22039304	(2011) c-Myb and GATA-3 cooperatively regulate IL-13 expression via conserved GATA-3 response element and recruit mixed lineage leukemia (MLL) for histone modification of the IL-13 locus.	4	20	1.72	0.0061	9606.ENSP00000324890,9606.ENSP00000360329,9606.ENSP00000368632,9606.ENSP00000403495	CD28,TTC4,GATA3,LTA
PMID:19819340	(2010) Immune reconstitution: how it should work, whats broken, and why it matters.	4	20	1.72	0.0061	9606.ENSP00000296545,9606.ENSP00000302564,9606.ENSP00000324890,9606.ENSP00000381185	IL15,BCL2L1,CD28,BCL2
PMID:20384988	(2010) FoxP3 and Bcl-xL cooperatively promote regulatory T cell persistence and prevention of arthritis development.	4	20	1.72	0.0061	9606.ENSP00000296545,9606.ENSP00000302564,9606.ENSP00000324890,9606.ENSP00000381185	IL15,BCL2L1,CD28,BCL2
PMID:20394744	(2010) Mechanisms of retinal ganglion cell injury and defense in glaucoma.	4	20	1.72	0.0061	9606.ENSP00000302564,9606.ENSP00000356694,9606.ENSP00000381185,9606.ENSP00000437955	BCL2L1,FASLG,BCL2,HIF1A
PMID:20442297	(2010) Bortezomib sensitizes human renal cell carcinomas to TRAIL apoptosis through increased activation of caspase-8 in the death-inducing signaling complex.	4	20	1.72	0.0061	9606.ENSP00000301838,9606.ENSP00000302564,9606.ENSP00000356694,9606.ENSP00000381185	FADD,BCL2L1,FASLG,BCL2
PMID:20702712	(2010) The Gata3 transcription factor is required for the survival of embryonic and adult sympathetic neurons.	3	4	2.3	0.0061	9606.ENSP00000302564,9606.ENSP00000368632,9606.ENSP00000381185	BCL2L1,GATA3,BCL2
PMID:20939431	(2010) Expression of the major fas family and Bcl-2 family of proteins in epithelial ovarian cancer (EOC) and their correlation to chemotherapeutic response and outcome.	3	4	2.3	0.0061	9606.ENSP00000302564,9606.ENSP00000356694,9606.ENSP00000381185	BCL2L1,FASLG,BCL2
PMID:21034975	(2010) Bronchus-associated lymphoid tissue (BALT) structure and function.	5	49	1.43	0.0061	9606.ENSP00000296545,9606.ENSP00000343952,9606.ENSP00000356024,9606.ENSP00000368450,9606.ENSP00000381185	IL15,GPR29,CR2,CD83,BCL2
PMID:19211554	(2009) BCL-xL is a target gene regulated by hypoxia-inducible factor-1alpha.	3	4	2.3	0.0061	9606.ENSP00000302564,9606.ENSP00000381185,9606.ENSP00000437955	BCL2L1,BCL2,HIF1A
PMID:19802561	(2009) Autophagy and lymphocyte homeostasis.	3	4	2.3	0.0061	9606.ENSP00000301838,9606.ENSP00000302564,9606.ENSP00000381185	FADD,BCL2L1,BCL2
PMID:18644986	(2008) Role of activating transcription factor 3 on TAp73 stability and apoptosis in paclitaxel-treated cervical cancer cells.	4	20	1.72	0.0061	9606.ENSP00000302564,9606.ENSP00000359424,9606.ENSP00000381185,9606.ENSP00000480499	BCL2L1,CHUK,BCL2,ITCH
PMID:16957139	(2007) Apoptosis and molecular pathways in the seminiferous epithelium of aged and photoinhibited Syrian hamsters (Mesocricetus auratus).	3	4	2.3	0.0061	9606.ENSP00000302564,9606.ENSP00000356694,9606.ENSP00000381185	BCL2L1,FASLG,BCL2
PMID:16009487	(2006) Upregulation of Bcl-2 is associated with cisplatin-resistance via inhibition of Bax translocation in human bladder cancer cells.	3	4	2.3	0.0061	9606.ENSP00000301838,9606.ENSP00000356694,9606.ENSP00000381185	FADD,FASLG,BCL2
PMID:16528476	(2006) N-acetylphytosphingosine-induced apoptosis of Jurkat cells is mediated by the conformational change in Bak.	3	4	2.3	0.0061	9606.ENSP00000301838,9606.ENSP00000302564,9606.ENSP00000381185	FADD,BCL2L1,BCL2
PMID:15642745	(2005) The Pim kinases control rapamycin-resistant T cell survival and activation.	4	20	1.72	0.0061	9606.ENSP00000302564,9606.ENSP00000324890,9606.ENSP00000365692,9606.ENSP00000381185	BCL2L1,CD28,PIM2,BCL2
PMID:15210730	(2004) Apaf-1 and caspase-9 accelerate apoptosis, but do not determine whether factor-deprived or drug-treated cells die.	4	20	1.72	0.0061	9606.ENSP00000301838,9606.ENSP00000302564,9606.ENSP00000356694,9606.ENSP00000381185	FADD,BCL2L1,FASLG,BCL2
PMID:12536078	(2003) Physiological and molecular effects of Apo2LTRAIL and cisplatin in ovarian carcinoma cell lines.	3	4	2.3	0.0061	9606.ENSP00000261464,9606.ENSP00000302564,9606.ENSP00000381185	TRAF5,BCL2L1,BCL2
PMID:12566829	(2003) Alteration of the expression of Bcl-2, Bcl-x, Bax, Fas, and Fas ligand in the involved skin of psoriasis vulgaris following topical anthralin therapy.	3	4	2.3	0.0061	9606.ENSP00000302564,9606.ENSP00000356694,9606.ENSP00000381185	BCL2L1,FASLG,BCL2
PMID:12569178	(2003) Transforming growth factor beta1 exerts an autocrine regulatory effect on human endometrial stromal cell apoptosis, involving the FasL and Bcl-2 apoptotic pathways.	3	4	2.3	0.0061	9606.ENSP00000302564,9606.ENSP00000356694,9606.ENSP00000381185	BCL2L1,FASLG,BCL2
PMID:12608434	(2003) Apoptosis of bronchoalveolar lavage lymphocytes in hypersensitivity pneumonitis.	3	4	2.3	0.0061	9606.ENSP00000302564,9606.ENSP00000356694,9606.ENSP00000381185	BCL2L1,FASLG,BCL2
PMID:12900523	(2003) Normal thymocyte negative selection in TRAIL-deficient mice.	4	20	1.72	0.0061	9606.ENSP00000301838,9606.ENSP00000324890,9606.ENSP00000356694,9606.ENSP00000381185	FADD,CD28,FASLG,BCL2
PMID:11369758	(2001) Interleukin-15 prevents mouse mast cell apoptosis through STAT6-mediated Bcl-xL expression.	3	4	2.3	0.0061	9606.ENSP00000296545,9606.ENSP00000302564,9606.ENSP00000381185	IL15,BCL2L1,BCL2
PMID:10728681	(2000) Tetrocarcin A inhibits mitochondrial functions of Bcl-2 and suppresses its anti-apoptotic activity.	3	4	2.3	0.0061	9606.ENSP00000301838,9606.ENSP00000302564,9606.ENSP00000381185	FADD,BCL2L1,BCL2
PMID:10811865	(2000) Protein kinase B regulates T lymphocyte survival, nuclear factor kappaB activation, and Bcl-X(L) levels in vivo.	4	20	1.72	0.0061	9606.ENSP00000302564,9606.ENSP00000324890,9606.ENSP00000344220,9606.ENSP00000381185	BCL2L1,CD28,PDPK1,BCL2
PMID:10945499	(2000) Cytokine-mediated protection of human dendritic cells from prostate cancer-induced apoptosis is regulated by the Bcl-2 family of proteins.	3	4	2.3	0.0061	9606.ENSP00000296545,9606.ENSP00000302564,9606.ENSP00000381185	IL15,BCL2L1,BCL2
PMID:11091268	(2000) The inhibition of cutaneous T cell apoptosis may prevent resolution of inflammation in atopic eczema.	3	4	2.3	0.0061	9606.ENSP00000296545,9606.ENSP00000356694,9606.ENSP00000381185	IL15,FASLG,BCL2
PMID:10197541	(1999) Caspase-8 is required for cell death induced by expanded polyglutamine repeats.	3	4	2.3	0.0061	9606.ENSP00000301838,9606.ENSP00000302564,9606.ENSP00000381185	FADD,BCL2L1,BCL2
PMID:10200551	(1999) Dexamethasone induces apoptosis in human T cell clones expressing low levels of Bcl-2.	3	4	2.3	0.0061	9606.ENSP00000302564,9606.ENSP00000356694,9606.ENSP00000381185	BCL2L1,FASLG,BCL2
PMID:10611305	(1999) Activation of Fas by FasL induces apoptosis by a mechanism that cannot be blocked by Bcl-2 or Bcl-x(L).	3	4	2.3	0.0061	9606.ENSP00000301838,9606.ENSP00000302564,9606.ENSP00000381185	FADD,BCL2L1,BCL2
PMID:9973456	(1999) Differential effects of IL-2 and IL-15 on the death and survival of activated TCR gamma delta+ intestinal intraepithelial lymphocytes.	3	4	2.3	0.0061	9606.ENSP00000296545,9606.ENSP00000302564,9606.ENSP00000381185	IL15,BCL2L1,BCL2
PMID:10200499	(1998) Cancer cell sensitization to fas-mediated apoptosis by sodium butyrate.	3	4	2.3	0.0061	9606.ENSP00000301838,9606.ENSP00000302564,9606.ENSP00000381185	FADD,BCL2L1,BCL2
PMID:9616202	(1998) Late blockade of T cell costimulation interrupts progression of experimental chronic allograft rejection.	3	4	2.3	0.0061	9606.ENSP00000302564,9606.ENSP00000324890,9606.ENSP00000381185	BCL2L1,CD28,BCL2
PMID:9710742	(1998) A possible role of multidrug resistance-associated protein (MRP) in basic fibroblast growth factor secretion by AIDS-associated Kaposis sarcoma cells: a survival molecule?	3	4	2.3	0.0061	9606.ENSP00000302564,9606.ENSP00000356694,9606.ENSP00000381185	BCL2L1,FASLG,BCL2
PMID:9802885	(1998) CD3 hyporesponsiveness and in vitro apoptosis are features of T cells from both malignant and nonmalignant secondary lymphoid organs.	3	4	2.3	0.0061	9606.ENSP00000302564,9606.ENSP00000356694,9606.ENSP00000381185	BCL2L1,FASLG,BCL2
PMID:9117761	(1997) Apoptosis in oral erythema multiforme.	3	4	2.3	0.0061	9606.ENSP00000302564,9606.ENSP00000356694,9606.ENSP00000381185	BCL2L1,FASLG,BCL2
PMID:9176791	(1997) Apoptosis-associated markers in oral lichen planus.	3	4	2.3	0.0061	9606.ENSP00000302564,9606.ENSP00000356694,9606.ENSP00000381185	BCL2L1,FASLG,BCL2
PMID:8596028	(1996) CD28 costimulation inhibits TCR-induced apoptosis during a primary T cell response.	3	4	2.3	0.0061	9606.ENSP00000302564,9606.ENSP00000324890,9606.ENSP00000381185	BCL2L1,CD28,BCL2
PMID:8675401	(1996) The Fas-Fas ligand system and other modulators of apoptosis in the cornea.	3	4	2.3	0.0061	9606.ENSP00000302564,9606.ENSP00000356694,9606.ENSP00000381185	BCL2L1,FASLG,BCL2
PMID:8752911	(1996) CD28 costimulation prevents cell death during primary T cell activation.	3	4	2.3	0.0061	9606.ENSP00000302564,9606.ENSP00000324890,9606.ENSP00000381185	BCL2L1,CD28,BCL2
PMID:34801852	(2022) Molecular pathways involved in COVID-19 and potential pathway-based therapeutic targets.	7	149	1.09	0.0062	9606.ENSP00000256458,9606.ENSP00000296545,9606.ENSP00000302564,9606.ENSP00000343952,9606.ENSP00000359424,9606.ENSP00000381185,9606.ENSP00000437955	IRAK2,IL15,BCL2L1,GPR29,CHUK,BCL2,HIF1A
PMID:34812259	(2022) Immunomodulatory properties of triterpenes.	6	93	1.23	0.0062	9606.ENSP00000302564,9606.ENSP00000329797,9606.ENSP00000359424,9606.ENSP00000368450,9606.ENSP00000368632,9606.ENSP00000381185	BCL2L1,CADM1,CHUK,CD83,GATA3,BCL2
PMID:35017414	(2022) Phytochemicals as inhibitors of tumor necrosis factor alpha and neuroinflammatory responses in neurodegenerative diseases.	5	50	1.42	0.0062	9606.ENSP00000301838,9606.ENSP00000302564,9606.ENSP00000359424,9606.ENSP00000381185,9606.ENSP00000437955	FADD,BCL2L1,CHUK,BCL2,HIF1A
PMID:34220857	(2021) CD32(+)CD4(+) T Cells Sharing B Cell Properties Increase With Simian Immunodeficiency Virus Replication in Lymphoid Tissues.	5	50	1.42	0.0062	9606.ENSP00000203629,9606.ENSP00000296545,9606.ENSP00000343952,9606.ENSP00000368450,9606.ENSP00000368632	LAG3,IL15,GPR29,CD83,GATA3
PMID:34755125	(2021) The role of lymphocytes in neonatal encephalopathy.	5	50	1.42	0.0062	9606.ENSP00000296545,9606.ENSP00000324890,9606.ENSP00000343952,9606.ENSP00000356694,9606.ENSP00000437955	IL15,CD28,GPR29,FASLG,HIF1A
PMID:34783307	(2021) Intraocular dendritic cells characterize HLA-B27-associated acute anterior uveitis.	6	93	1.23	0.0062	9606.ENSP00000296545,9606.ENSP00000300589,9606.ENSP00000329797,9606.ENSP00000331831,9606.ENSP00000368450,9606.ENSP00000403495	IL15,NOD2,CADM1,GAS6,CD83,LTA
PMID:34916256	(2021) Off-the-shelf Vdelta1 gamma delta T cells engineered with glypican-3 (GPC-3)-specific chimeric antigen receptor (CAR) and soluble IL-15 display robust antitumor efficacy against hepatocellular carcinoma.	5	50	1.42	0.0062	9606.ENSP00000203629,9606.ENSP00000296545,9606.ENSP00000302564,9606.ENSP00000381185,9606.ENSP00000403495	LAG3,IL15,BCL2L1,BCL2,LTA
PMID:35006471	(2021) Cytosolic and nuclear recognition of virus and viral evasion.	5	50	1.42	0.0062	9606.ENSP00000261464,9606.ENSP00000263642,9606.ENSP00000313420,9606.ENSP00000359424,9606.ENSP00000401980	TRAF5,IFIH1,PRKDC,CHUK,MAVS
PMID:35069211	(2021) USP14: Structure, Function, and Target Inhibition.	5	50	1.42	0.0062	9606.ENSP00000264110,9606.ENSP00000302564,9606.ENSP00000329797,9606.ENSP00000371475,9606.ENSP00000381185	ATF2,BCL2L1,CADM1,TP53BP1,BCL2
PMID:32887360	(2020) Heat Shock Protein 70 (HSP70) Induction: Chaperonotherapy for Neuroprotection after Brain Injury.	5	50	1.42	0.0062	9606.ENSP00000294053,9606.ENSP00000301838,9606.ENSP00000302564,9606.ENSP00000381185,9606.ENSP00000437955	CLPB,FADD,BCL2L1,BCL2,HIF1A
PMID:30873026	(2019) Re-establishing Apoptosis Competence in Bone Associated Cancers via Communicative Reprogramming Induced Through Notch Signaling Inhibition.	5	50	1.42	0.0062	9606.ENSP00000262238,9606.ENSP00000302564,9606.ENSP00000328169,9606.ENSP00000381185,9606.ENSP00000437955	YY1,BCL2L1,JAG2,BCL2,HIF1A
PMID:30893794	(2019) Transcription Factors in the Development and Function of Group 2 Innate Lymphoid Cells.	5	50	1.42	0.0062	9606.ENSP00000203629,9606.ENSP00000354842,9606.ENSP00000368632,9606.ENSP00000381185,9606.ENSP00000382800	LAG3,TOX,GATA3,BCL2,RUNX3
PMID:32039206	(2019) The Role of Atypical Ubiquitin Chains in the Regulation of the Antiviral Innate Immune Response.	5	50	1.42	0.0062	9606.ENSP00000254436,9606.ENSP00000263642,9606.ENSP00000359424,9606.ENSP00000368215,9606.ENSP00000401980	TRIM21,IFIH1,CHUK,TAB3,MAVS
PMID:29311378	(2018) Inhibitors of the PD-1 Pathway in Tumor Therapy.	5	50	1.42	0.0062	9606.ENSP00000203629,9606.ENSP00000296545,9606.ENSP00000302564,9606.ENSP00000324890,9606.ENSP00000368632	LAG3,IL15,BCL2L1,CD28,GATA3
PMID:29755324	(2018) Effect of Chronic Oxidative Stress on Neuroinflammatory Response Mediated by CD4(+)T Cells in Neurodegenerative Diseases.	5	50	1.42	0.0062	9606.ENSP00000324890,9606.ENSP00000356694,9606.ENSP00000368632,9606.ENSP00000381185,9606.ENSP00000437955	CD28,FASLG,GATA3,BCL2,HIF1A
PMID:30200242	(2018) The Interplay between Circulating Tumor Cells and the Immune System: From Immune Escape to Cancer Immunotherapy.	6	93	1.23	0.0062	9606.ENSP00000324890,9606.ENSP00000331831,9606.ENSP00000343952,9606.ENSP00000356694,9606.ENSP00000359424,9606.ENSP00000368450	CD28,GAS6,GPR29,FASLG,CHUK,CD83
PMID:29250560	(2017) Pulmonary Susceptibility of Neonates to Respiratory Syncytial Virus Infection: A Problem of Innate Immunity?	5	50	1.42	0.0062	9606.ENSP00000263642,9606.ENSP00000296545,9606.ENSP00000300589,9606.ENSP00000368632,9606.ENSP00000401980	IFIH1,IL15,NOD2,GATA3,MAVS
PMID:27512954	(2016) Regulatory non-coding RNA: new instruments in the orchestration of cell death.	5	50	1.42	0.0062	9606.ENSP00000301838,9606.ENSP00000302564,9606.ENSP00000356694,9606.ENSP00000381185,9606.ENSP00000437955	FADD,BCL2L1,FASLG,BCL2,HIF1A
PMID:26672987	(2015) Changes in PTGS1 and ALOX12 Gene Expression in Peripheral Blood Mononuclear Cells Are Associated with Changes in Arachidonic Acid, Oxylipins, and OxylipinFatty Acid Ratios in Response to Omega-3 Fatty Acid Supplementation.	6	93	1.23	0.0062	9606.ENSP00000256458,9606.ENSP00000261464,9606.ENSP00000262395,9606.ENSP00000356694,9606.ENSP00000368450,9606.ENSP00000381185	IRAK2,TRAF5,TRAF4,FASLG,CD83,BCL2
PMID:23151140	(2013) When ubiquitin meets NF-kappaB: a trove for anti-cancer drug development.	6	93	1.23	0.0062	9606.ENSP00000256458,9606.ENSP00000261464,9606.ENSP00000301838,9606.ENSP00000316176,9606.ENSP00000359424,9606.ENSP00000437955	IRAK2,TRAF5,FADD,UBE2N,CHUK,HIF1A
PMID:23457589	(2013) Enhanced T cell lymphoma in NOD.Stat5b transgenic mice is caused by hyperactivation of Stat5b in CD8+ thymocytes.	5	50	1.42	0.0062	9606.ENSP00000296545,9606.ENSP00000302564,9606.ENSP00000356024,9606.ENSP00000356694,9606.ENSP00000368450	IL15,BCL2L1,CR2,FASLG,CD83
PMID:21625535	(2011) Mitochondrial ubiquitin ligase MARCH5 promotes TLR7 signaling by attenuating TANK action.	5	50	1.42	0.0062	9606.ENSP00000263642,9606.ENSP00000284320,9606.ENSP00000316176,9606.ENSP00000359424,9606.ENSP00000401980	IFIH1,TOMM70A,UBE2N,CHUK,MAVS
PMID:19136962	(2009) Foxo1 links homing and survival of naive T cells by regulating L-selectin, CCR7 and interleukin 7 receptor.	5	50	1.42	0.0062	9606.ENSP00000296545,9606.ENSP00000302564,9606.ENSP00000356694,9606.ENSP00000381185,9606.ENSP00000382800	IL15,BCL2L1,FASLG,BCL2,RUNX3
PMID:19148180	(2009) Apoptosis in animal models of virus-induced disease.	5	50	1.42	0.0062	9606.ENSP00000264110,9606.ENSP00000301838,9606.ENSP00000302564,9606.ENSP00000356694,9606.ENSP00000381185	ATF2,FADD,BCL2L1,FASLG,BCL2
PMID:35281000	(2022) Identification of Distinct Immune Cell Subsets Associated With Asymptomatic Infection, Disease Severity, and Viral Persistence in COVID-19 Patients.	6	94	1.23	0.0064	9606.ENSP00000203629,9606.ENSP00000307305,9606.ENSP00000343952,9606.ENSP00000368450,9606.ENSP00000368632,9606.ENSP00000381185	LAG3,DDIT4,GPR29,CD83,GATA3,BCL2
PMID:27446072	(2016) The Mucosal Immune System and Its Regulation by Autophagy.	6	94	1.23	0.0064	9606.ENSP00000300589,9606.ENSP00000343952,9606.ENSP00000360329,9606.ENSP00000368632,9606.ENSP00000381185,9606.ENSP00000437955	NOD2,GPR29,TTC4,GATA3,BCL2,HIF1A
PMID:35264972	(2022) Lactoferrin: A Nutraceutical with Activity against Colorectal Cancer.	5	51	1.41	0.0067	9606.ENSP00000300589,9606.ENSP00000301838,9606.ENSP00000359424,9606.ENSP00000381185,9606.ENSP00000437955	NOD2,FADD,CHUK,BCL2,HIF1A
PMID:33414404	(2021) Prostate apoptosis response-4 and tumor suppression: its not just about apoptosis anymore.	5	51	1.41	0.0067	9606.ENSP00000254436,9606.ENSP00000301838,9606.ENSP00000302564,9606.ENSP00000356694,9606.ENSP00000381185	TRIM21,FADD,BCL2L1,FASLG,BCL2
PMID:34372694	(2021) Viral Suppression of RIPK1-Mediated Signaling.	5	51	1.41	0.0067	9606.ENSP00000261464,9606.ENSP00000263642,9606.ENSP00000301838,9606.ENSP00000359424,9606.ENSP00000401980	TRAF5,IFIH1,FADD,CHUK,MAVS
PMID:34377148	(2021) Mitochondrial dysfunction and liver disease: role, relevance, and potential for therapeutic modulation.	5	51	1.41	0.0067	9606.ENSP00000263642,9606.ENSP00000302564,9606.ENSP00000313420,9606.ENSP00000381185,9606.ENSP00000401980	IFIH1,BCL2L1,PRKDC,BCL2,MAVS
PMID:34451708	(2021) Preparation of Chlorophyll Nanoemulsion from Pomelo Leaves and Its Inhibition Effect on Melanoma Cells A375.	4	21	1.7	0.0067	9606.ENSP00000301838,9606.ENSP00000302564,9606.ENSP00000356694,9606.ENSP00000381185	FADD,BCL2L1,FASLG,BCL2
PMID:34842275	(2021) Vitamin A cycle byproducts explain retinal damage and molecular changes thought to initiate retinal degeneration.	7	151	1.09	0.0067	9606.ENSP00000296545,9606.ENSP00000301838,9606.ENSP00000302564,9606.ENSP00000343952,9606.ENSP00000365692,9606.ENSP00000381185,9606.ENSP00000403495	IL15,FADD,BCL2L1,GPR29,PIM2,BCL2,LTA
PMID:34926848	(2021) Khat (Catha Edulis Forsk) induced apoptosis and cytotoxicity in cultured cells: A scoping review.	4	21	1.7	0.0067	9606.ENSP00000302564,9606.ENSP00000356694,9606.ENSP00000381185,9606.ENSP00000437955	BCL2L1,FASLG,BCL2,HIF1A
PMID:34938502	(2021) Exome sequencing of deer mice on two California Channel Islands identifies potential adaptation to strongly contrasting ecological conditions.	4	21	1.7	0.0067	9606.ENSP00000296545,9606.ENSP00000324890,9606.ENSP00000411152,9606.ENSP00000437955	IL15,CD28,ITPKB,HIF1A
PMID:31894645	(2020) Peroxisomal fission is modulated by the mitochondrial Rho-GTPases, Miro1 and Miro2.	4	21	1.7	0.0067	9606.ENSP00000284320,9606.ENSP00000302564,9606.ENSP00000381185,9606.ENSP00000401980	TOMM70A,BCL2L1,BCL2,MAVS
PMID:32205878	(2020) A molecular network regulating the proinflammatory phenotype of human memory T lymphocytes.	5	51	1.41	0.0067	9606.ENSP00000203629,9606.ENSP00000324890,9606.ENSP00000343952,9606.ENSP00000356694,9606.ENSP00000362179	LAG3,CD28,GPR29,FASLG,ZC3H12A
PMID:32408555	(2020) Unexpected Impact of a Hepatitis C Virus Inhibitor on 17beta-Estradiol Signaling in Breast Cancer.	4	21	1.7	0.0067	9606.ENSP00000368632,9606.ENSP00000372351,9606.ENSP00000381185,9606.ENSP00000401980	GATA3,WHSC1,BCL2,MAVS
PMID:33075109	(2020) Reactivating latent HIV with PKC agonists induces resistance to apoptosis and is associated with phosphorylation and activation of BCL2.	4	21	1.7	0.0067	9606.ENSP00000296545,9606.ENSP00000302564,9606.ENSP00000356694,9606.ENSP00000381185	IL15,BCL2L1,FASLG,BCL2
PMID:30718520	(2019) PIM kinases mediate resistance of glioblastoma cells to TRAIL by a p62SQSTM1-dependent mechanism.	4	21	1.7	0.0067	9606.ENSP00000301838,9606.ENSP00000302564,9606.ENSP00000365692,9606.ENSP00000381185	FADD,BCL2L1,PIM2,BCL2
PMID:31186408	(2019) Exploiting interconnected synthetic lethal interactions between PARP inhibition and cancer cell reversible senescence.	4	21	1.7	0.0067	9606.ENSP00000302564,9606.ENSP00000371475,9606.ENSP00000381185,9606.ENSP00000437955	BCL2L1,TP53BP1,BCL2,HIF1A
PMID:31250350	(2019) Chimeric antigen receptor T (CAR-T) cells expanded with IL-7IL-15 mediate superior antitumor effects.	4	21	1.7	0.0067	9606.ENSP00000203629,9606.ENSP00000296545,9606.ENSP00000324890,9606.ENSP00000381185	LAG3,IL15,CD28,BCL2
PMID:31444741	(2019) G-Quadruplex DNA and RNA.	4	21	1.7	0.0067	9606.ENSP00000262238,9606.ENSP00000302564,9606.ENSP00000381185,9606.ENSP00000437955	YY1,BCL2L1,BCL2,HIF1A
PMID:31461649	(2019) Synthetic Essentiality of Metabolic Regulator PDHK1 in PTEN-Deficient Cells and Cancers.	4	21	1.7	0.0067	9606.ENSP00000302564,9606.ENSP00000360464,9606.ENSP00000381185,9606.ENSP00000437955	BCL2L1,NKAP,BCL2,HIF1A
PMID:31528215	(2019) Combination of quercetin and cisplatin enhances apoptosis in OSCC cells by downregulating xIAP through the NF-kappaB pathway.	4	21	1.7	0.0067	9606.ENSP00000301838,9606.ENSP00000302564,9606.ENSP00000359424,9606.ENSP00000381185	FADD,BCL2L1,CHUK,BCL2
PMID:31635163	(2019) Loss of Tumor Suppressor CYLD Expression Triggers Cisplatin Resistance in Oral Squamous Cell Carcinoma.	4	21	1.7	0.0067	9606.ENSP00000261464,9606.ENSP00000262395,9606.ENSP00000302564,9606.ENSP00000381185	TRAF5,TRAF4,BCL2L1,BCL2
PMID:29361733	(2018) Verdinexor Targeting of CRM1 is a Promising Therapeutic Approach against RSV and Influenza Viruses.	5	51	1.41	0.0067	9606.ENSP00000263642,9606.ENSP00000264110,9606.ENSP00000296545,9606.ENSP00000300589,9606.ENSP00000401980	IFIH1,ATF2,IL15,NOD2,MAVS
PMID:29444104	(2018) ShDcR3 sensitizes TRAIL-resistant HCC cells by inducing caspase-dependent apoptosis while suppressing NF-kappaB dependent cFLIPL expression.	4	21	1.7	0.0067	9606.ENSP00000302564,9606.ENSP00000356694,9606.ENSP00000359424,9606.ENSP00000381185	BCL2L1,FASLG,CHUK,BCL2
PMID:29739942	(2018) Molecular mechanism of influenza A NS1-mediated TRIM25 recognition and inhibition.	4	21	1.7	0.0067	9606.ENSP00000254436,9606.ENSP00000294053,9606.ENSP00000316176,9606.ENSP00000401980	TRIM21,CLPB,UBE2N,MAVS
PMID:29941091	(2018) The human leukemia virus HTLV-1 alters the structure and transcription of host chromatin in cis.	4	21	1.7	0.0067	9606.ENSP00000262238,9606.ENSP00000296545,9606.ENSP00000324890,9606.ENSP00000403495	YY1,IL15,CD28,LTA
PMID:30100906	(2018) Targeting Resident Memory T Cells for Cancer Immunotherapy.	5	51	1.41	0.0067	9606.ENSP00000203629,9606.ENSP00000296545,9606.ENSP00000324890,9606.ENSP00000381185,9606.ENSP00000382800	LAG3,IL15,CD28,BCL2,RUNX3
PMID:30214450	(2018) Structure of TRAF Family: Current Understanding of Receptor Recognition.	4	21	1.7	0.0067	9606.ENSP00000261464,9606.ENSP00000262395,9606.ENSP00000300589,9606.ENSP00000401980	TRAF5,TRAF4,NOD2,MAVS
PMID:30362332	(2018) Synergistic Action of 1,2-Epoxy-3 (3- (3,4-dimethoxyphenyl)- 4H-1-benzopiyran-4-on) Propane with Doxorubicin and Cisplatin through Increasing of p53, TIMP-3, and MicroRNA-34a in Cervical Cancer Cell Line (HeLa)	4	21	1.7	0.0067	9606.ENSP00000262238,9606.ENSP00000302564,9606.ENSP00000381185,9606.ENSP00000403495	YY1,BCL2L1,BCL2,LTA
PMID:30364054	(2018) Murine DX5(+)NKT Cells Display Their Cytotoxic and Proapoptotic Potentials against Colitis-Inducing CD4(+)CD62L(high) T Cells through Fas Ligand.	4	21	1.7	0.0067	9606.ENSP00000324890,9606.ENSP00000356694,9606.ENSP00000368632,9606.ENSP00000381185	CD28,FASLG,GATA3,BCL2
PMID:27698266	(2017) Houttuynia cordata Thunb Promotes Activation of HIF-1A-FOXO3 and MEF2A Pathways to Induce Apoptosis in Human HepG2 Hepatocellular Carcinoma Cells.	4	21	1.7	0.0067	9606.ENSP00000302564,9606.ENSP00000307305,9606.ENSP00000381185,9606.ENSP00000437955	BCL2L1,DDIT4,BCL2,HIF1A
PMID:28106845	(2017) Post-Translational Modifications of the TAK1-TAB Complex.	5	51	1.41	0.0067	9606.ENSP00000282412,9606.ENSP00000316176,9606.ENSP00000359424,9606.ENSP00000368215,9606.ENSP00000480499	PPM1B,UBE2N,CHUK,TAB3,ITCH
PMID:28202526	(2017) Radiation Resistance in KRAS-Mutated Lung Cancer Is Enabled by Stem-like Properties Mediated by an Osteopontin-EGFR Pathway.	4	21	1.7	0.0067	9606.ENSP00000302564,9606.ENSP00000313420,9606.ENSP00000371475,9606.ENSP00000381185	BCL2L1,PRKDC,TP53BP1,BCL2
PMID:28628632	(2017) Increasing procaspase 8 expression using repurposed drugs to induce HIV infected cell death in ex vivo patient cells.	4	21	1.7	0.0067	9606.ENSP00000302564,9606.ENSP00000324890,9606.ENSP00000356694,9606.ENSP00000381185	BCL2L1,CD28,FASLG,BCL2
PMID:29137334	(2017) The coffee diterpene kahweol enhances sensitivity to sorafenib in human renal carcinoma Caki cells through down-regulation of Mcl-1 and c-FLIP expression.	4	21	1.7	0.0067	9606.ENSP00000302564,9606.ENSP00000356694,9606.ENSP00000381185,9606.ENSP00000437955	BCL2L1,FASLG,BCL2,HIF1A
PMID:29375573	(2017) Unraveling Natural Killer T-Cells Development.	5	51	1.41	0.0067	9606.ENSP00000296545,9606.ENSP00000324890,9606.ENSP00000343952,9606.ENSP00000360464,9606.ENSP00000368632	IL15,CD28,GPR29,NKAP,GATA3
PMID:26893477	(2016) Activation of the MDA-5-IPS-1 Viral Sensing Pathway Induces Cancer Cell Death and Type I IFN-Dependent Antitumor Immunity.	4	21	1.7	0.0067	9606.ENSP00000263642,9606.ENSP00000302564,9606.ENSP00000356694,9606.ENSP00000401980	IFIH1,BCL2L1,FASLG,MAVS
PMID:26904023	(2016) Starved and Asphyxiated: How Can CD8(+) T Cells within a Tumor Microenvironment Prevent Tumor Progression.	4	21	1.7	0.0067	9606.ENSP00000203629,9606.ENSP00000296545,9606.ENSP00000324890,9606.ENSP00000437955	LAG3,IL15,CD28,HIF1A
PMID:27089380	(2016) Innate-like functions of natural killer T cell subsets result from highly divergent gene programs.	6	95	1.22	0.0067	9606.ENSP00000296545,9606.ENSP00000343952,9606.ENSP00000356172,9606.ENSP00000356694,9606.ENSP00000381185,9606.ENSP00000382800	IL15,GPR29,SOX13,FASLG,BCL2,RUNX3
PMID:27782333	(2016) The immune systems role in sepsis progression, resolution, and long-term outcome.	5	51	1.41	0.0067	9606.ENSP00000296545,9606.ENSP00000356694,9606.ENSP00000368632,9606.ENSP00000381185,9606.ENSP00000437955	IL15,FASLG,GATA3,BCL2,HIF1A
PMID:27866900	(2016) A Viral Deamidase Targets the Helicase Domain of RIG-I to Block RNA-Induced Activation.	4	21	1.7	0.0067	9606.ENSP00000263642,9606.ENSP00000302564,9606.ENSP00000359424,9606.ENSP00000401980	IFIH1,BCL2L1,CHUK,MAVS
PMID:27930745	(2016) The Ebola Interferon Inhibiting Domains Attenuate and Dysregulate Cell-Mediated Immune Responses.	5	51	1.41	0.0067	9606.ENSP00000296545,9606.ENSP00000302564,9606.ENSP00000324890,9606.ENSP00000368450,9606.ENSP00000381185	IL15,BCL2L1,CD28,CD83,BCL2
PMID:25634589	(2015) Berberine induces FasL-related apoptosis through p38 activation in KB human oral cancer cells.	4	21	1.7	0.0067	9606.ENSP00000301838,9606.ENSP00000302564,9606.ENSP00000356694,9606.ENSP00000381185	FADD,BCL2L1,FASLG,BCL2
PMID:26643317	(2015) Transcription Factor Runx3 Is Induced by Influenza A Virus and Double-Strand RNA and Mediates Airway Epithelial Cell Apoptosis.	4	21	1.7	0.0067	9606.ENSP00000263642,9606.ENSP00000359424,9606.ENSP00000382800,9606.ENSP00000401980	IFIH1,CHUK,RUNX3,MAVS
PMID:26697166	(2015) Aeroallergen Der p 2 induces apoptosis of bronchial epithelial BEAS-2B cells via activation of both intrinsic and extrinsic pathway.	4	21	1.7	0.0067	9606.ENSP00000301838,9606.ENSP00000302564,9606.ENSP00000356694,9606.ENSP00000381185	FADD,BCL2L1,FASLG,BCL2
PMID:24206092	(2014) B-cell activating factor-receptor specific activation of tumor necrosis factor receptor associated factor 6 and the phosphatidyl inositol 3-kinase pathway in lymphoma B cells.	4	21	1.7	0.0067	9606.ENSP00000302564,9606.ENSP00000359424,9606.ENSP00000365692,9606.ENSP00000381185	BCL2L1,CHUK,PIM2,BCL2
PMID:25087510	(2014) Mechanistic basis for functional promiscuity in the TNF and TNF receptor superfamilies: structure of the LIGHT:DcR3 assembly.	4	21	1.7	0.0067	9606.ENSP00000261464,9606.ENSP00000262395,9606.ENSP00000356694,9606.ENSP00000403495	TRAF5,TRAF4,FASLG,LTA
PMID:25246270	(2014) Human-gyrovirus-Apoptin triggers mitochondrial death pathway--Nur77 is required for apoptosis triggering.	4	21	1.7	0.0067	9606.ENSP00000301838,9606.ENSP00000302564,9606.ENSP00000356694,9606.ENSP00000381185	FADD,BCL2L1,FASLG,BCL2
PMID:25310648	(2014) Mipu1 protects H9c2 myogenic cells from hydrogen peroxide-induced apoptosis through inhibition of the expression of the death receptor Fas.	4	21	1.7	0.0067	9606.ENSP00000301838,9606.ENSP00000302564,9606.ENSP00000356694,9606.ENSP00000381185	FADD,BCL2L1,FASLG,BCL2
PMID:25575158	(2014) Septic acute kidney injury: molecular mechanisms and the importance of stratification and targeting therapy.	4	21	1.7	0.0067	9606.ENSP00000301838,9606.ENSP00000359424,9606.ENSP00000381185,9606.ENSP00000437955	FADD,CHUK,BCL2,HIF1A
PMID:25674559	(2014) Model checking to assess T-helper cell plasticity.	4	21	1.7	0.0067	9606.ENSP00000296545,9606.ENSP00000324890,9606.ENSP00000368632,9606.ENSP00000382800	IL15,CD28,GATA3,RUNX3
PMID:23690674	(2013) Apoptosis of rheumatoid arthritis fibroblast-like synoviocytes: possible roles of nitric oxide and the thioredoxin 1.	4	21	1.7	0.0067	9606.ENSP00000296545,9606.ENSP00000302564,9606.ENSP00000356694,9606.ENSP00000381185	IL15,BCL2L1,FASLG,BCL2
PMID:23711382	(2013) Papillomavirus E6 oncoproteins.	5	51	1.41	0.0067	9606.ENSP00000280377,9606.ENSP00000301838,9606.ENSP00000302564,9606.ENSP00000328169,9606.ENSP00000381185	USP15,FADD,BCL2L1,JAG2,BCL2
PMID:23861709	(2013) Garlic-Derived S-Allylmercaptocysteine Ameliorates Nonalcoholic Fatty Liver Disease in a Rat Model through Inhibition of Apoptosis and Enhancing Autophagy.	4	21	1.7	0.0067	9606.ENSP00000301838,9606.ENSP00000302564,9606.ENSP00000356694,9606.ENSP00000381185	FADD,BCL2L1,FASLG,BCL2
PMID:24266346	(2013) Regulation of antiviral CD8 T-cell responses.	4	21	1.7	0.0067	9606.ENSP00000296545,9606.ENSP00000302564,9606.ENSP00000356694,9606.ENSP00000381185	IL15,BCL2L1,FASLG,BCL2
PMID:22205156	(2012) Delineation of apoptotic genes for synergistic apoptosis of lexatumumab and anthracyclines in human renal cell carcinoma cells by polymerase chain reaction array.	4	21	1.7	0.0067	9606.ENSP00000262395,9606.ENSP00000302564,9606.ENSP00000356694,9606.ENSP00000381185	TRAF4,BCL2L1,FASLG,BCL2
PMID:22905226	(2012) Diva reduces cell death in response to oxidative stress and cytotoxicity.	4	21	1.7	0.0067	9606.ENSP00000301838,9606.ENSP00000302564,9606.ENSP00000356694,9606.ENSP00000381185	FADD,BCL2L1,FASLG,BCL2
PMID:22922362	(2012) Transcription factor Foxp3 and its protein partners form a complex regulatory network.	5	51	1.41	0.0067	9606.ENSP00000262238,9606.ENSP00000324890,9606.ENSP00000344544,9606.ENSP00000368632,9606.ENSP00000437955	YY1,CD28,IKZF3,GATA3,HIF1A
PMID:23181223	(2012) OX40L-OX40 Interactions: A Possible Target for Gastrointestinal Autoimmune Diseases.	4	21	1.7	0.0067	9606.ENSP00000261464,9606.ENSP00000262395,9606.ENSP00000302564,9606.ENSP00000381185	TRAF5,TRAF4,BCL2L1,BCL2
PMID:21331282	(2011) Therapeutic hypothermia: critical review of the molecular mechanisms of action.	4	21	1.7	0.0067	9606.ENSP00000301838,9606.ENSP00000302564,9606.ENSP00000356694,9606.ENSP00000381185	FADD,BCL2L1,FASLG,BCL2
PMID:20213318	(2010) Abelson virus transformation prevents TRAIL expression by inhibiting FoxO3a and NF-kappaB.	4	21	1.7	0.0067	9606.ENSP00000301838,9606.ENSP00000302564,9606.ENSP00000359424,9606.ENSP00000381185	FADD,BCL2L1,CHUK,BCL2
PMID:20379390	(2010) Antigen-specific polyclonal cytotoxic T lymphocytes induced by fusions of dendritic cells and tumor cells.	4	21	1.7	0.0067	9606.ENSP00000302564,9606.ENSP00000324890,9606.ENSP00000368450,9606.ENSP00000381185	BCL2L1,CD28,CD83,BCL2
PMID:20392260	(2010) Calmodulin-an often-ignored signal in osteoclasts.	4	21	1.7	0.0067	9606.ENSP00000261464,9606.ENSP00000262395,9606.ENSP00000356694,9606.ENSP00000381185	TRAF5,TRAF4,FASLG,BCL2
PMID:20416058	(2010) Doxorubicin and etoposide sensitize small cell lung carcinoma cells expressing caspase-8 to TRAIL.	4	21	1.7	0.0067	9606.ENSP00000301838,9606.ENSP00000302564,9606.ENSP00000356694,9606.ENSP00000381185	FADD,BCL2L1,FASLG,BCL2
PMID:20483763	(2010) The pathogen recognition receptor NOD2 regulates human FOXP3+ T cell survival.	4	21	1.7	0.0067	9606.ENSP00000300589,9606.ENSP00000302564,9606.ENSP00000324890,9606.ENSP00000381185	NOD2,BCL2L1,CD28,BCL2
PMID:19483729	(2009) Pim-1 plays a pivotal role in hypoxia-induced chemoresistance.	4	21	1.7	0.0067	9606.ENSP00000302564,9606.ENSP00000365692,9606.ENSP00000381185,9606.ENSP00000437955	BCL2L1,PIM2,BCL2,HIF1A
PMID:19801510	(2009) Cutting Edge: Responder T cells regulate human DR+ effector regulatory T cell activity via granzyme B.	4	21	1.7	0.0067	9606.ENSP00000302564,9606.ENSP00000324890,9606.ENSP00000356694,9606.ENSP00000381185	BCL2L1,CD28,FASLG,BCL2
PMID:19144262	(2008) CD25high T cells with a prolonged survival inhibit development of diabetes.	4	21	1.7	0.0067	9606.ENSP00000302564,9606.ENSP00000324890,9606.ENSP00000356694,9606.ENSP00000381185	BCL2L1,CD28,FASLG,BCL2
PMID:17080328	(2007) Mitochondrial control of cell death induced by hyperosmotic stress.	4	21	1.7	0.0067	9606.ENSP00000301838,9606.ENSP00000302564,9606.ENSP00000356694,9606.ENSP00000381185	FADD,BCL2L1,FASLG,BCL2
PMID:14517273	(2003) Loss of the pro-apoptotic BH3-only Bcl-2 family member Bim inhibits BCR stimulation-induced apoptosis and deletion of autoreactive B cells.	4	21	1.7	0.0067	9606.ENSP00000301838,9606.ENSP00000302564,9606.ENSP00000356024,9606.ENSP00000381185	FADD,BCL2L1,CR2,BCL2
PMID:12045239	(2002) CD8(+) T cell tolerance to a tumor-associated antigen is maintained at the level of expansion rather than effector function.	4	21	1.7	0.0067	9606.ENSP00000296545,9606.ENSP00000356694,9606.ENSP00000381185,9606.ENSP00000403495	IL15,FASLG,BCL2,LTA
PMID:34922087	(2022) HDAC inhibitors: Targets for tumor therapy, immune modulation and lung diseases.	5	52	1.41	0.0069	9606.ENSP00000301838,9606.ENSP00000302564,9606.ENSP00000356694,9606.ENSP00000381185,9606.ENSP00000382800	FADD,BCL2L1,FASLG,BCL2,RUNX3
PMID:35031583	(2022) Cytoplasmic RNA sensors and their interplay with RNA-binding partners in innate antiviral response: theme and variations.	6	96	1.22	0.0069	9606.ENSP00000254436,9606.ENSP00000261464,9606.ENSP00000263642,9606.ENSP00000300589,9606.ENSP00000362179,9606.ENSP00000401980	TRIM21,TRAF5,IFIH1,NOD2,ZC3H12A,MAVS
PMID:35071966	(2022) Engineering CAR T cells for enhanced efficacy and safety.	5	52	1.41	0.0069	9606.ENSP00000296545,9606.ENSP00000324890,9606.ENSP00000343952,9606.ENSP00000362179,9606.ENSP00000437955	IL15,CD28,GPR29,ZC3H12A,HIF1A
PMID:33747756	(2021) Innate and adaptive immune responses toward nanomedicines.	5	52	1.41	0.0069	9606.ENSP00000296545,9606.ENSP00000324890,9606.ENSP00000331831,9606.ENSP00000356024,9606.ENSP00000356694	IL15,CD28,GAS6,CR2,FASLG
PMID:33768509	(2021) The role of epithelial-mesenchymal transition-regulating transcription factors in anti-cancer drug resistance.	5	52	1.41	0.0069	9606.ENSP00000302564,9606.ENSP00000331831,9606.ENSP00000381185,9606.ENSP00000403495,9606.ENSP00000437955	BCL2L1,GAS6,BCL2,LTA,HIF1A
PMID:34572737	(2021) NF-kappaB and Pancreatic Cancer; Chapter and Verse.	6	96	1.22	0.0069	9606.ENSP00000256458,9606.ENSP00000302564,9606.ENSP00000359424,9606.ENSP00000380109,9606.ENSP00000381185,9606.ENSP00000437955	IRAK2,BCL2L1,CHUK,NFKBID,BCL2,HIF1A
PMID:34659531	(2021) Mechano-Signaling Aspects of Hepatocellular Carcinoma.	5	52	1.41	0.0069	9606.ENSP00000265354,9606.ENSP00000302564,9606.ENSP00000381185,9606.ENSP00000382800,9606.ENSP00000437955	SRF,BCL2L1,BCL2,RUNX3,HIF1A
PMID:35069499	(2021) Molecular Events Involved in Influenza A Virus-Induced Cell Death.	5	52	1.41	0.0069	9606.ENSP00000301838,9606.ENSP00000356694,9606.ENSP00000359424,9606.ENSP00000368215,9606.ENSP00000381185	FADD,FASLG,CHUK,TAB3,BCL2
PMID:32438737	(2020) The Role of Caspase-2 in Regulating Cell Fate.	5	52	1.41	0.0069	9606.ENSP00000301838,9606.ENSP00000313420,9606.ENSP00000356694,9606.ENSP00000381185,9606.ENSP00000437955	FADD,PRKDC,FASLG,BCL2,HIF1A
PMID:33272898	(2020) Memory CD8(+) T cell responses to cancer.	5	52	1.41	0.0069	9606.ENSP00000203629,9606.ENSP00000296545,9606.ENSP00000324890,9606.ENSP00000381185,9606.ENSP00000382800	LAG3,IL15,CD28,BCL2,RUNX3
PMID:33316884	(2020) Extracellular Vesicles in Hematological Malignancies: From Biomarkers to Therapeutic Tools.	6	96	1.22	0.0069	9606.ENSP00000296545,9606.ENSP00000302564,9606.ENSP00000356024,9606.ENSP00000359424,9606.ENSP00000381185,9606.ENSP00000437955	IL15,BCL2L1,CR2,CHUK,BCL2,HIF1A
PMID:31734826	(2019) Structures, functions, and mechanisms of filament forming enzymes: a renaissance of enzyme filamentation.	6	96	1.22	0.0069	9606.ENSP00000254436,9606.ENSP00000256458,9606.ENSP00000263642,9606.ENSP00000300589,9606.ENSP00000301838,9606.ENSP00000401980	TRIM21,IRAK2,IFIH1,NOD2,FADD,MAVS
PMID:29316940	(2018) Gamma-delta (gammadelta) T cells: friend or foe in cancer development?	5	52	1.41	0.0069	9606.ENSP00000203629,9606.ENSP00000296545,9606.ENSP00000324890,9606.ENSP00000343952,9606.ENSP00000356694	LAG3,IL15,CD28,GPR29,FASLG
PMID:29324227	(2018) Getting the Kill into Shock and Kill: Strategies to Eliminate Latent HIV.	5	52	1.41	0.0069	9606.ENSP00000301838,9606.ENSP00000302564,9606.ENSP00000324890,9606.ENSP00000356694,9606.ENSP00000381185	FADD,BCL2L1,CD28,FASLG,BCL2
PMID:29685903	(2018) Posttranscriptional regulation of T helper cell fate decisions.	6	96	1.22	0.0069	9606.ENSP00000261464,9606.ENSP00000324890,9606.ENSP00000362179,9606.ENSP00000368632,9606.ENSP00000380109,9606.ENSP00000437955	TRAF5,CD28,ZC3H12A,GATA3,NFKBID,HIF1A
PMID:30643501	(2018) CD47 Expression in Natural Killer Cells Regulates Homeostasis and Modulates Immune Response to Lymphocytic Choriomeningitis Virus.	5	52	1.41	0.0069	9606.ENSP00000263642,9606.ENSP00000296545,9606.ENSP00000324890,9606.ENSP00000368632,9606.ENSP00000437955	IFIH1,IL15,CD28,GATA3,HIF1A
PMID:28026094	(2017) Phenotypic characteristics of aged CD4(+) CD28(null) T lymphocytes are determined by changes in the whole-genome DNA methylation pattern.	6	96	1.22	0.0069	9606.ENSP00000302564,9606.ENSP00000324890,9606.ENSP00000343952,9606.ENSP00000356694,9606.ENSP00000381185,9606.ENSP00000382800	BCL2L1,CD28,GPR29,FASLG,BCL2,RUNX3
PMID:28656966	(2017) E3 Ubiquitin ligase ZNRF4 negatively regulates NOD2 signalling and induces tolerance to MDP.	5	52	1.41	0.0069	9606.ENSP00000300589,9606.ENSP00000316176,9606.ENSP00000359424,9606.ENSP00000401980,9606.ENSP00000480499	NOD2,UBE2N,CHUK,MAVS,ITCH
PMID:28671573	(2017) Histone Deacetylase Inhibitors as Anticancer Drugs.	6	96	1.22	0.0069	9606.ENSP00000302564,9606.ENSP00000356694,9606.ENSP00000371475,9606.ENSP00000381185,9606.ENSP00000382800,9606.ENSP00000437955	BCL2L1,FASLG,TP53BP1,BCL2,RUNX3,HIF1A
PMID:28893938	(2017) Epstein-Barr virus-associated lymphomas.	5	52	1.41	0.0069	9606.ENSP00000296545,9606.ENSP00000302564,9606.ENSP00000356024,9606.ENSP00000360181,9606.ENSP00000381185	IL15,BCL2L1,CR2,SH2D1A,BCL2
PMID:27174148	(2016) Viral evasion of intracellular DNA and RNA sensing.	5	52	1.41	0.0069	9606.ENSP00000263642,9606.ENSP00000300589,9606.ENSP00000359424,9606.ENSP00000401980,9606.ENSP00000480499	IFIH1,NOD2,CHUK,MAVS,ITCH
PMID:25753787	(2015) Ubiquitination in the antiviral immune response.	6	96	1.22	0.0069	9606.ENSP00000254436,9606.ENSP00000263642,9606.ENSP00000280377,9606.ENSP00000359424,9606.ENSP00000401980,9606.ENSP00000480499	TRIM21,IFIH1,USP15,CHUK,MAVS,ITCH
PMID:24747678	(2014) The transcription factor Zbtb32 controls the proliferative burst of virus-specific natural killer cells responding to infection.	5	52	1.41	0.0069	9606.ENSP00000266269,9606.ENSP00000296545,9606.ENSP00000324890,9606.ENSP00000368632,9606.ENSP00000381185	PATZ1,IL15,CD28,GATA3,BCL2
PMID:26056579	(2014) The macrophage: a therapeutic target in HIV-1 infection.	5	52	1.41	0.0069	9606.ENSP00000296545,9606.ENSP00000302564,9606.ENSP00000324890,9606.ENSP00000356694,9606.ENSP00000381185	IL15,BCL2L1,CD28,FASLG,BCL2
PMID:23756245	(2013) The role of CARMA1 in T cells.	5	52	1.41	0.0069	9606.ENSP00000296545,9606.ENSP00000302564,9606.ENSP00000324890,9606.ENSP00000359424,9606.ENSP00000368632	IL15,BCL2L1,CD28,CHUK,GATA3
PMID:22343828	(2012) Regulation of NF-kappaB signaling by the A20 deubiquitinase.	5	52	1.41	0.0069	9606.ENSP00000300589,9606.ENSP00000316176,9606.ENSP00000359424,9606.ENSP00000368215,9606.ENSP00000480499	NOD2,UBE2N,CHUK,TAB3,ITCH
PMID:23070002	(2012) c-FLIP, a master anti-apoptotic regulator.	5	52	1.41	0.0069	9606.ENSP00000301838,9606.ENSP00000356694,9606.ENSP00000381185,9606.ENSP00000437955,9606.ENSP00000480499	FADD,FASLG,BCL2,HIF1A,ITCH
PMID:24278708	(2012) Regulatory mechanisms of injury and repair after hepatic ischemiareperfusion.	5	52	1.41	0.0069	9606.ENSP00000301838,9606.ENSP00000302564,9606.ENSP00000324890,9606.ENSP00000359424,9606.ENSP00000381185	FADD,BCL2L1,CD28,CHUK,BCL2
PMID:19093966	(2009) Dendritic cell-based human immunodeficiency virus vaccine.	5	52	1.41	0.0069	9606.ENSP00000296545,9606.ENSP00000302564,9606.ENSP00000368450,9606.ENSP00000381185,9606.ENSP00000403495	IL15,BCL2L1,CD83,BCL2,LTA
PMID:19239902	(2009) The many roles of FAS receptor signaling in the immune system.	5	52	1.41	0.0069	9606.ENSP00000301838,9606.ENSP00000302564,9606.ENSP00000324890,9606.ENSP00000356694,9606.ENSP00000381185	FADD,BCL2L1,CD28,FASLG,BCL2
[truncated: 7,270 more rows]
